# Supplementary material for: Genome-wide genetic structure and selection signatures for color in 10 traditional Chinese yellow-feathered chicken breeds
Source: BMC Genomics. 2020 Apr 20;21:316. doi: 10.1186/s12864-020-6736-4 (PMC7171827; doi:10.1186/s12864-020-6736-4)
Supplement: Supplementary file 1 — Additional file 1. Individual sample characteristics of all chickens sequenced in this study. [file 12864_2020_6736_MOESM1_ESM.xlsx]

## Sheet: Additional file 1
Additional file 1. Individual sample characteristics of the chicken sequenced in this study
Sample ID	Breed/population	Symbol	Type	Sex*	Sub-region	Source of samples	SRA	Depth	Reference
GX01	Guangxi Yellow chicken	GX	Yellow-feather	ND	Southern China	Jinling poultry conservation farm, Guangxi, China	SRR7613984	11.0264	This study
GX03	Guangxi Yellow chicken	GX	Yellow-feather	ND	Southern China	Jinling poultry conservation farm, Guangxi, China	SRR7613983	14.6849	This study
GX04	Guangxi Yellow chicken	GX	Yellow-feather	ND	Southern China	Jinling poultry conservation farm, Guangxi, China	SRR7613982	11.4163	This study
GX05	Guangxi Yellow chicken	GX	Yellow-feather	ND	Southern China	Jinling poultry conservation farm, Guangxi, China	SRR7613981	10.4693	This study
GX23	Guangxi Yellow chicken	GX	Yellow-feather	ND	Southern China	Jinling poultry conservation farm, Guangxi, China	SRR7613988	11.9934	This study
GX24	Guangxi Yellow chicken	GX	Yellow-feather	ND	Southern China	Jinling poultry conservation farm, Guangxi, China	SRR7613987	10.3394	This study
GX25	Guangxi Yellow chicken	GX	Yellow-feather	ND	Southern China	Jinling poultry conservation farm, Guangxi, China	SRR7613986	13.4273	This study
GX26	Guangxi Yellow chicken	GX	Yellow-feather	ND	Southern China	Jinling poultry conservation farm, Guangxi, China	SRR7613985	12.5922	This study
GX28	Guangxi Yellow chicken	GX	Yellow-feather	ND	Southern China	Jinling poultry conservation farm, Guangxi, China	SRR7613990	13.1877	This study
GX32	Guangxi Yellow chicken	GX	Yellow-feather	ND	Southern China	Jinling poultry conservation farm, Guangxi, China	SRR7613989	13.5714	This study
HT01	Hetian chicken	HT	Yellow-feather	♀	Southern China	National conservation farm for Hetian chicken, Fujian, China	SRR7614012	11.9942	This study
HT02	Hetian chicken	HT	Yellow-feather	♀	Southern China	National conservation farm for Hetian chicken, Fujian, China	SRR7614011	11.8469	This study
HT10	Hetian chicken	HT	Yellow-feather	♀	Southern China	National conservation farm for Hetian chicken, Fujian, China	SRR7614014	12.1269	This study
HT13	Hetian chicken	HT	Yellow-feather	♀	Southern China	National conservation farm for Hetian chicken, Fujian, China	SRR7614013	15.3474	This study
HT15	Hetian chicken	HT	Yellow-feather	♀	Southern China	National conservation farm for Hetian chicken, Fujian, China	SRR7614016	15.5405	This study
HT17	Hetian chicken	HT	Yellow-feather	♀	Southern China	National conservation farm for Hetian chicken, Fujian, China	SRR7614015	14.2738	This study
HT18	Hetian chicken	HT	Yellow-feather	♀	Southern China	National conservation farm for Hetian chicken, Fujian, China	SRR7614018	9.73296	This study
HT22	Hetian chicken	HT	Yellow-feather	♀	Southern China	National conservation farm for Hetian chicken, Fujian, China	SRR7614017	12.0665	This study
HT25	Hetian chicken	HT	Yellow-feather	♀	Southern China	National conservation farm for Hetian chicken, Fujian, China	SRR7614020	10.9794	This study
HT26	Hetian chicken	HT	Yellow-feather	♀	Southern China	National conservation farm for Hetian chicken, Fujian, China	SRR7614019	12.8519	This study
HL02	Huanglang chicken	HL	Yellow-feather	♀	Southern China	Huanglang chicken conservatoin farm, Hunan, China	SRR7614005	13.7142	This study
HL03	Huanglang chicken	HL	Yellow-feather	♀	Southern China	Huanglang chicken conservatoin farm, Hunan, China	SRR7614006	13.6415	This study
HL04	Huanglang chicken	HL	Yellow-feather	♀	Southern China	Huanglang chicken conservatoin farm, Hunan, China	SRR7614007	13.5202	This study
HL06	Huanglang chicken	HL	Yellow-feather	♀	Southern China	Huanglang chicken conservatoin farm, Hunan, China	SRR7614008	12.7879	This study
HL10	Huanglang chicken	HL	Yellow-feather	♀	Southern China	Huanglang chicken conservatoin farm, Hunan, China	SRR7614001	17.2096	This study
HL13	Huanglang chicken	HL	Yellow-feather	♂	Southern China	Huanglang chicken conservatoin farm, Hunan, China	SRR7614002	12.1802	This study
HL16	Huanglang chicken	HL	Yellow-feather	♂	Southern China	Huanglang chicken conservatoin farm, Hunan, China	SRR7614003	13.1216	This study
HL28	Huanglang chicken	HL	Yellow-feather	♀	Southern China	Huanglang chicken conservatoin farm, Hunan, China	SRR7614004	10.3952	This study
HL30	Huanglang chicken	HL	Yellow-feather	♀	Southern China	Huanglang chicken conservatoin farm, Hunan, China	SRR7614009	14.6849	This study
HL46	Huanglang chicken	HL	Yellow-feather	♀	Southern China	Huanglang chicken conservatoin farm, Hunan, China	SRR7614010	11.3304	This study
HY01	Huiyang Bearded chicken	HY	Yellow-feather	♂	Southern China	National conservation farm for Huiyang Bearded chicken, Guangdong, China	SRR7613996	11.764	This study
HY02	Huiyang Bearded chicken	HY	Yellow-feather	♂	Southern China	National conservation farm for Huiyang Bearded chicken, Guangdong, China	SRR7613995	15.0007	This study
HY03	Huiyang Bearded chicken	HY	Yellow-feather	♂	Southern China	National conservation farm for Huiyang Bearded chicken, Guangdong, China	SRR7613994	11.6043	This study
HY05	Huiyang Bearded chicken	HY	Yellow-feather	♂	Southern China	National conservation farm for Huiyang Bearded chicken, Guangdong, China	SRR7613993	14.7256	This study
HY11	Huiyang Bearded chicken	HY	Yellow-feather	♀	Southern China	National conservation farm for Huiyang Bearded chicken, Guangdong, China	SRR7614000	11.9474	This study
HY12	Huiyang Bearded chicken	HY	Yellow-feather	♀	Southern China	National conservation farm for Huiyang Bearded chicken, Guangdong, China	SRR7613999	14.5188	This study
HY13	Huiyang Bearded chicken	HY	Yellow-feather	♀	Southern China	National conservation farm for Huiyang Bearded chicken, Guangdong, China	SRR7613998	13.0191	This study
HY27	Huiyang Bearded chicken	HY	Yellow-feather	♀	Southern China	National conservation farm for Huiyang Bearded chicken, Guangdong, China	SRR7613997	14.1725	This study
HY29	Huiyang Bearded chicken	HY	Yellow-feather	♀	Southern China	National conservation farm for Huiyang Bearded chicken, Guangdong, China	SRR7613992	12.6343	This study
HY30	Huiyang Bearded chicken	HY	Yellow-feather	♀	Southern China	National conservation farm for Huiyang Bearded chicken, Guangdong, China	SRR7613991	11.457	This study
JH26	Jianghan chicken	JH	Yellow-feather	♀	Southern China	Poultry conservatoin farm of Hubei Academy of Agricultural Sciences, Hubei, China	SRR7613969	18.663	This study
JH27	Jianghan chicken	JH	Yellow-feather	♀	Southern China	Poultry conservatoin farm of Hubei Academy of Agricultural Sciences, Hubei, China	SRR7613970	12.2571	This study
JH28	Jianghan chicken	JH	Yellow-feather	♀	Southern China	Poultry conservatoin farm of Hubei Academy of Agricultural Sciences, Hubei, China	SRR7613967	11.9422	This study
JH30	Jianghan chicken	JH	Yellow-feather	♀	Southern China	Poultry conservatoin farm of Hubei Academy of Agricultural Sciences, Hubei, China	SRR7613968	12.5417	This study
JH34	Jianghan chicken	JH	Yellow-feather	♂	Southern China	Poultry conservatoin farm of Hubei Academy of Agricultural Sciences, Hubei, China	SRR7613965	12.6358	This study
JH35	Jianghan chicken	JH	Yellow-feather	♂	Southern China	Poultry conservatoin farm of Hubei Academy of Agricultural Sciences, Hubei, China	SRR7613966	10.9208	This study
JH38	Jianghan chicken	JH	Yellow-feather	♀	Southern China	Poultry conservatoin farm of Hubei Academy of Agricultural Sciences, Hubei, China	SRR7613963	9.34013	This study
JH43	Jianghan chicken	JH	Yellow-feather	♂	Southern China	Poultry conservatoin farm of Hubei Academy of Agricultural Sciences, Hubei, China	SRR7613964	11.6177	This study
JH45	Jianghan chicken	JH	Yellow-feather	♂	Southern China	Poultry conservatoin farm of Hubei Academy of Agricultural Sciences, Hubei, China	SRR7613961	10.8514	This study
JH46	Jianghan chicken	JH	Yellow-feather	♂	Southern China	Poultry conservatoin farm of Hubei Academy of Agricultural Sciences, Hubei, China	SRR7613962	11.4521	This study
ND02	Ningdu Yellow chicken	ND	Yellow-feather	♀	Southern China	Ningdu Yellow chicken conservatoin farm, Jiangxi, China	SRR7613958	10.0972	This study
ND05	Ningdu Yellow chicken	ND	Yellow-feather	♀	Southern China	Ningdu Yellow chicken conservatoin farm, Jiangxi, China	SRR7613957	10.0998	This study
ND06	Ningdu Yellow chicken	ND	Yellow-feather	♀	Southern China	Ningdu Yellow chicken conservatoin farm, Jiangxi, China	SRR7613960	10.1413	This study
ND09	Ningdu Yellow chicken	ND	Yellow-feather	♀	Southern China	Ningdu Yellow chicken conservatoin farm, Jiangxi, China	SRR7613959	11.5956	This study
ND10	Ningdu Yellow chicken	ND	Yellow-feather	♀	Southern China	Ningdu Yellow chicken conservatoin farm, Jiangxi, China	SRR7613954	10.3272	This study
ND13	Ningdu Yellow chicken	ND	Yellow-feather	♀	Southern China	Ningdu Yellow chicken conservatoin farm, Jiangxi, China	SRR7613953	10.4527	This study
ND18	Ningdu Yellow chicken	ND	Yellow-feather	♀	Southern China	Ningdu Yellow chicken conservatoin farm, Jiangxi, China	SRR7613956	16.5665	This study
ND26	Ningdu Yellow chicken	ND	Yellow-feather	♀	Southern China	Ningdu Yellow chicken conservatoin farm, Jiangxi, China	SRR7613955	13.7402	This study
ND33	Ningdu Yellow chicken	ND	Yellow-feather	♀	Southern China	Ningdu Yellow chicken conservatoin farm, Jiangxi, China	SRR7613952	10.7448	This study
ND50	Ningdu Yellow chicken	ND	Yellow-feather	♂	Southern China	Ningdu Yellow chicken conservatoin farm, Jiangxi, China	SRR7613951	12.1417	This study
WH01	Wuhua Yellow chicken	WH	Yellow-feather	♂	Southern China	Tiancheng Yellow chicken conservatoin farm, Guangdong, China	SRR7614051	12.4012	This study
WH04	Wuhua Yellow chicken	WH	Yellow-feather	♂	Southern China	Tiancheng Yellow chicken conservatoin farm, Guangdong, China	SRR7614052	12.7503	This study
WH05	Wuhua Yellow chicken	WH	Yellow-feather	♂	Southern China	Tiancheng Yellow chicken conservatoin farm, Guangdong, China	SRR7614053	14.3402	This study
WH10	Wuhua Yellow chicken	WH	Yellow-feather	♀	Southern China	Tiancheng Yellow chicken conservatoin farm, Guangdong, China	SRR7614054	11.9907	This study
WH12	Wuhua Yellow chicken	WH	Yellow-feather	♀	Southern China	Tiancheng Yellow chicken conservatoin farm, Guangdong, China	SRR7614055	12.6576	This study
WH17	Wuhua Yellow chicken	WH	Yellow-feather	♀	Southern China	Tiancheng Yellow chicken conservatoin farm, Guangdong, China	SRR7614056	17.6651	This study
WH18	Wuhua Yellow chicken	WH	Yellow-feather	♀	Southern China	Tiancheng Yellow chicken conservatoin farm, Guangdong, China	SRR7614057	11.9861	This study
WH29	Wuhua Yellow chicken	WH	Yellow-feather	♀	Southern China	Tiancheng Yellow chicken conservatoin farm, Guangdong, China	SRR7614058	12.8754	This study
WH38	Wuhua Yellow chicken	WH	Yellow-feather	♀	Southern China	Tiancheng Yellow chicken conservatoin farm, Guangdong, China	SRR7614059	11.6375	This study
WH39	Wuhua Yellow chicken	WH	Yellow-feather	♀	Southern China	Tiancheng Yellow chicken conservatoin farm, Guangdong, China	SRR7614060	12.0591	This study
ZY01	Zhengyang Yellow chicken	ZY	Yellow-feather	♀	Northern China	Zhengyang Yellow chicken conservation farm, Henan, China	SRR7614048	12.1311	This study
ZY02	Zhengyang Yellow chicken	ZY	Yellow-feather	♀	Northern China	Zhengyang Yellow chicken conservation farm, Henan, China	SRR7614047	11.4325	This study
ZY05	Zhengyang Yellow chicken	ZY	Yellow-feather	♀	Northern China	Zhengyang Yellow chicken conservation farm, Henan, China	SRR7614046	12.0916	This study
ZY13	Zhengyang Yellow chicken	ZY	Yellow-feather	♀	Northern China	Zhengyang Yellow chicken conservation farm, Henan, China	SRR7614045	15.5132	This study
ZY14	Zhengyang Yellow chicken	ZY	Yellow-feather	♀	Northern China	Zhengyang Yellow chicken conservation farm, Henan, China	SRR7614044	11.2827	This study
ZY17	Zhengyang Yellow chicken	ZY	Yellow-feather	♀	Northern China	Zhengyang Yellow chicken conservation farm, Henan, China	SRR7614043	15.4108	This study
ZY23	Zhengyang Yellow chicken	ZY	Yellow-feather	♀	Northern China	Zhengyang Yellow chicken conservation farm, Henan, China	SRR7614042	10.1374	This study
ZY25	Zhengyang Yellow chicken	ZY	Yellow-feather	♀	Northern China	Zhengyang Yellow chicken conservation farm, Henan, China	SRR7614041	14.3294	This study
ZY38	Zhengyang Yellow chicken	ZY	Yellow-feather	♂	Northern China	Zhengyang Yellow chicken conservation farm, Henan, China	SRR7614050	14.6823	This study
ZY41	Zhengyang Yellow chicken	ZY	Yellow-feather	♂	Northern China	Zhengyang Yellow chicken conservation farm, Henan, China	SRR7614049	11.7579	This study
HB01	Huaibei Partridge chicken	HB	Partridge-feather	♀	Northern China	Huixiangyuan poultry conservation farm, Anhui, China	SRR7614035	9.52608	This study
HB02	Huaibei Partridge chicken	HB	Partridge-feather	♀	Northern China	Huixiangyuan poultry conservation farm, Anhui, China	SRR7614036	11.9281	This study
HB06	Huaibei Partridge chicken	HB	Partridge-feather	♀	Northern China	Huixiangyuan poultry conservation farm, Anhui, China	SRR7614033	11.4198	This study
HB09	Huaibei Partridge chicken	HB	Partridge-feather	♀	Northern China	Huixiangyuan poultry conservation farm, Anhui, China	SRR7614034	12.8839	This study
HB16	Huaibei Partridge chicken	HB	Partridge-feather	♀	Northern China	Huixiangyuan poultry conservation farm, Anhui, China	SRR7614039	10.9831	This study
HB27	Huaibei Partridge chicken	HB	Partridge-feather	♀	Northern China	Huixiangyuan poultry conservation farm, Anhui, China	SRR7614040	14.5053	This study
HBG13	Huaibei Partridge chicken	HB	Partridge-feather	♂	Northern China	Huixiangyuan poultry conservation farm, Anhui, China	SRR7614037	10.6178	This study
HBG11	Huaibei Partridge chicken	HB	Partridge-feather	♂	Northern China	Huixiangyuan poultry conservation farm, Anhui, China	SRR7614038	14.4219	This study
HBG12	Huaibei Partridge chicken	HB	Partridge-feather	♂	Northern China	Huixiangyuan poultry conservation farm, Anhui, China	SRR7614031	10.5671	This study
HBG29	Huaibei Partridge chicken	HB	Partridge-feather	♂	Northern China	Huixiangyuan poultry conservation farm, Anhui, China	SRR7614032	14.9858	This study
HX01	Huaixiang chicken	HX	Yellow-feather	♀	Southern China	National conservation farm for Huaixiang chicken, Guangdong, China	SRR7614024	13.9468	This study
HX03	Huaixiang chicken	HX	Yellow-feather	♀	Southern China	National conservation farm for Huaixiang chicken, Guangdong, China	SRR7614023	11.8668	This study
HX05	Huaixiang chicken	HX	Yellow-feather	♀	Southern China	National conservation farm for Huaixiang chicken, Guangdong, China	SRR7614026	12.8059	This study
HX13	Huaixiang chicken	HX	Yellow-feather	♀	Southern China	National conservation farm for Huaixiang chicken, Guangdong, China	SRR7614025	13.3582	This study
HX14	Huaixiang chicken	HX	Yellow-feather	♀	Southern China	National conservation farm for Huaixiang chicken, Guangdong, China	SRR7614028	15.1849	This study
HX18	Huaixiang chicken	HX	Yellow-feather	♀	Southern China	National conservation farm for Huaixiang chicken, Guangdong, China	SRR7614027	13.7723	This study
HX20	Huaixiang chicken	HX	Yellow-feather	♀	Southern China	National conservation farm for Huaixiang chicken, Guangdong, China	SRR7614030	11.647	This study
HX25	Huaixiang chicken	HX	Yellow-feather	♂	Southern China	National conservation farm for Huaixiang chicken, Guangdong, China	SRR7614029	14.3672	This study
HX28	Huaixiang chicken	HX	Yellow-feather	♂	Southern China	National conservation farm for Huaixiang chicken, Guangdong, China	SRR7614022	12.007	This study
HX31	Huaixiang chicken	HX	Yellow-feather	♂	Southern China	National conservation farm for Huaixiang chicken, Guangdong, China	SRR7614021	14.2421	This study
WC23	Wenchang chicken	WC	Yellow-feather	ND	Southern China	National conservation farm for Wenchang chicken, Hainan, China	SRR7613973	10.8426	This study
WC25	Wenchang chicken	WC	Yellow-feather	ND	Southern China	National conservation farm for Wenchang chicken, Hainan, China	SRR7613974	13.2809	This study
WC26	Wenchang chicken	WC	Yellow-feather	ND	Southern China	National conservation farm for Wenchang chicken, Hainan, China	SRR7613975	10.5354	This study
WC27	Wenchang chicken	WC	Yellow-feather	ND	Southern China	National conservation farm for Wenchang chicken, Hainan, China	SRR7613976	13.1317	This study
WC28	Wenchang chicken	WC	Yellow-feather	ND	Southern China	National conservation farm for Wenchang chicken, Hainan, China	SRR7613977	13.085	This study
WC29	Wenchang chicken	WC	Yellow-feather	ND	Southern China	National conservation farm for Wenchang chicken, Hainan, China	SRR7613978	11.8839	This study
WC30	Wenchang chicken	WC	Yellow-feather	ND	Southern China	National conservation farm for Wenchang chicken, Hainan, China	SRR7613979	14.0336	This study
WC31	Wenchang chicken	WC	Yellow-feather	ND	Southern China	National conservation farm for Wenchang chicken, Hainan, China	SRR7613980	12.278	This study
WC33	Wenchang chicken	WC	Yellow-feather	ND	Southern China	National conservation farm for Wenchang chicken, Hainan, China	SRR7613971	15.6024	This study
WC34	Wenchang chicken	WC	Yellow-feather	ND	Southern China	National conservation farm for Wenchang chicken, Hainan, China	SRR7613972	11.8422	This study
*Note: ♀: female, ♂: male, ND: Not determined.
Genomic references used for comparison in this study.
Sample ID	Breed/population	Location	Information	Reference
T2-700_ACTTGA_L002	Tibetan local chicken	Tibet, China	PRJNA241474	Wang et al, J Mol Cell Biol. 2016;8:542–52
T3-700_GATCAG_L002	Tibetan local chicken	Tibet, China	PRJNA241474	Wang et al, J Mol Cell Biol. 2016;8:542–52
T5-700_TAGCTT_L002	Tibetan local chicken	Tibet, China	PRJNA241474	Wang et al, J Mol Cell Biol. 2016;8:542–52
tbYt536	Tibetan local chicken	Tibet, China	PRJNA241474	Wang et al, J Mol Cell Biol. 2016;8:542–52
tbYt538	Tibetan local chicken	Tibet, China	PRJNA241474	Wang et al, J Mol Cell Biol. 2016;8:542–52
tbZJ1	Tibetan local chicken	Tibet, China	PRJNA241474	Wang et al, J Mol Cell Biol. 2016;8:542–52
tbZJ2	Tibetan local chicken	Tibet, China	PRJNA241474	Wang et al, J Mol Cell Biol. 2016;8:542–52
tbZJ3	Tibetan local chicken	Tibet, China	PRJNA241474	Wang et al, J Mol Cell Biol. 2016;8:542–52
tbZJ4	Tibetan local chicken	Tibet, China	PRJNA241474	Wang et al, J Mol Cell Biol. 2016;8:542–52
Ypt578	Yuanbao bantam	Xuzhou, Jiangsu, China	https://bigd.big.ac.cn/chickensd/	Wang et al, J Mol Cell Biol. 2016;8:542–52
Ypt579	Yuanbao bantam	Xuzhou, Jiangsu, China	https://bigd.big.ac.cn/chickensd/	Wang et al, J Mol Cell Biol. 2016;8:542–52
Ypt580	Yuanbao bantam	Xuzhou, Jiangsu, China	https://bigd.big.ac.cn/chickensd/	Wang et al, J Mol Cell Biol. 2016;8:542–52
Ypt581	Yuanbao bantam	Xuzhou, Jiangsu, China	https://bigd.big.ac.cn/chickensd/	Wang et al, J Mol Cell Biol. 2016;8:542–52
Ypt582	Yuanbao bantam	Xuzhou, Jiangsu, China	https://bigd.big.ac.cn/chickensd/	Wang et al, J Mol Cell Biol. 2016;8:542–52
Ypt583	Yuanbao bantam	Xuzhou, Jiangsu, China	https://bigd.big.ac.cn/chickensd/	Wang et al, J Mol Cell Biol. 2016;8:542–52
Ypt584	Yuanbao bantam	Xuzhou, Jiangsu, China	https://bigd.big.ac.cn/chickensd/	Wang et al, J Mol Cell Biol. 2016;8:542–52
Ypt585	Yuanbao bantam	Xuzhou, Jiangsu, China	https://bigd.big.ac.cn/chickensd/	Wang et al, J Mol Cell Biol. 2016;8:542–52
Ypt586	Yuanbao bantam	Xuzhou, Jiangsu, China	https://bigd.big.ac.cn/chickensd/	Wang et al, J Mol Cell Biol. 2016;8:542–52
Ypt587	Yuanbao bantam	Xuzhou, Jiangsu, China	https://bigd.big.ac.cn/chickensd/	Wang et al, J Mol Cell Biol. 2016;8:542–52
Ypt588	Yuanbao bantam	Xuzhou, Jiangsu, China	https://bigd.big.ac.cn/chickensd/	Wang et al, J Mol Cell Biol. 2016;8:542–52
Ypt589	Yuanbao bantam	Xuzhou, Jiangsu, China	https://bigd.big.ac.cn/chickensd/	Wang et al, J Mol Cell Biol. 2016;8:542–52
Ypt590	Yuanbao bantam	Jijing, Shandong, China	https://bigd.big.ac.cn/chickensd/	Wang et al, J Mol Cell Biol. 2016;8:542–52
Ypt591	Yuanbao bantam	Jijing, Shandong, China	https://bigd.big.ac.cn/chickensd/	Wang et al, J Mol Cell Biol. 2016;8:542–52
Ypt592	Yuanbao bantam	Jijing, Shandong, China	https://bigd.big.ac.cn/chickensd/	Wang et al, J Mol Cell Biol. 2016;8:542–52
Ypt593	Yuanbao bantam	Jijing, Shandong, China	https://bigd.big.ac.cn/chickensd/	Wang et al, J Mol Cell Biol. 2016;8:542–52
Ypt594	Yuanbao bantam	Jijing, Shandong, China	https://bigd.big.ac.cn/chickensd/	Wang et al, J Mol Cell Biol. 2016;8:542–52
Ypt595	Yuanbao bantam	Jijing, Shandong, China	https://bigd.big.ac.cn/chickensd/	Wang et al, J Mol Cell Biol. 2016;8:542–52
Ypt596	Yuanbao bantam	Jijing, Shandong, China	https://bigd.big.ac.cn/chickensd/	Wang et al, J Mol Cell Biol. 2016;8:542–52
Ypt597	Yuanbao bantam	Jijing, Shandong, China	https://bigd.big.ac.cn/chickensd/	Wang et al, J Mol Cell Biol. 2016;8:542–52
Ypt598	Yuanbao bantam	Jijing, Shandong, China	https://bigd.big.ac.cn/chickensd/	Wang et al, J Mol Cell Biol. 2016;8:542–52
Ypt599	Yuanbao bantam	Jijing, Shandong, China	https://bigd.big.ac.cn/chickensd/	Wang et al, J Mol Cell Biol. 2016;8:542–52
YPt600	Yuanbao bantam	Jijing, Shandong, China	https://bigd.big.ac.cn/chickensd/	Wang et al, J Mol Cell Biol. 2016;8:542–52
YPt601	Yuanbao bantam	Jijing, Shandong, China	https://bigd.big.ac.cn/chickensd/	Wang et al, J Mol Cell Biol. 2016;8:542–52
GVF	Green jungle Fowl		https://bigd.big.ac.cn/chickensd/	Wang et al, J Mol Cell Biol. 2016;8:542–52
Yt516	Yunnan local chicken	Yunnan, China	PRJNA241474	Wang et al, J Mol Cell Biol. 2016;8:542–52
Yt517	Yunnan local chicken	Yunnan, China	PRJNA241474	Wang et al, J Mol Cell Biol. 2016;8:542–52
Yt518	Yunnan local chicken	Yunnan, China	PRJNA241474	Wang et al, J Mol Cell Biol. 2016;8:542–52
Yt525	Yunnan local chicken	Yunnan, China	PRJNA241474	Wang et al, J Mol Cell Biol. 2016;8:542–52
Yt526	Yunnan local chicken	Yunnan, China	PRJNA241474	Wang et al, J Mol Cell Biol. 2016;8:542–52
Yt527	Yunnan local chicken	Yunnan, China	PRJNA241474	Wang et al, J Mol Cell Biol. 2016;8:542–52
Yt529	Yunnan local chicken	Yunnan, China	PRJNA241474	Wang et al, J Mol Cell Biol. 2016;8:542–52
Yt530	Yunnan local chicken	Yunnan, China	PRJNA241474	Wang et al, J Mol Cell Biol. 2016;8:542–52
SRR3036337	Emei black fowl	Leshan, Sichuan	PRJNA306389	Li et al, Giga Science. 2017;6:1–5
SRR3036360	Miyi fowl	Panzhihua, Sichuan	PRJNA306389	Li et al, Giga Science. 2017;6:1–5
SRR3041115	Emei black fowl	Leshan, Sichuan	PRJNA306389	Li et al, Giga Science. 2017;6:1–5
SRR3041116	Emei black fowl	Leshan, Sichuan	PRJNA306389	Li et al, Giga Science. 2017;6:1–5
SRR3041121	Emei black fowl	Leshan, Sichuan	PRJNA306389	Li et al, Giga Science. 2017;6:1–5
SRR3041122	Emei black fowl	Leshan, Sichuan	PRJNA306389	Li et al, Giga Science. 2017;6:1–5
SRR3041123	Jiuyuan black-bone fowl	Yaan, Sichuan	PRJNA306389	Li et al, Giga Science. 2017;6:1–5
SRR3041124	Jiuyuan black-bone fowl	Yaan, Sichuan	PRJNA306389	Li et al, Giga Science. 2017;6:1–5
SRR3041125	Jiuyuan black-bone fowl	Yaan, Sichuan	PRJNA306389	Li et al, Giga Science. 2017;6:1–5
SRR3041126	Jiuyuan black-bone fowl	Yaan, Sichuan	PRJNA306389	Li et al, Giga Science. 2017;6:1–5
SRR3041127	Jiuyuan black-bone fowl	Yaan, Sichuan	PRJNA306389	Li et al, Giga Science. 2017;6:1–5
SRR3041128	Jinyang silky fowl	Jinyang, Sichuan	PRJNA306389	Li et al, Giga Science. 2017;6:1–5
SRR3041130	Jinyang silky fowl	Jinyang, Sichuan	PRJNA306389	Li et al, Giga Science. 2017;6:1–5
SRR3041131	Jinyang silky fowl	Jinyang, Sichuan	PRJNA306389	Li et al, Giga Science. 2017;6:1–5
SRR3041132	Jinyang silky fowl	Jinyang, Sichuan	PRJNA306389	Li et al, Giga Science. 2017;6:1–5
SRR3041133	Jinyang silky fowl	Jinyang, Sichuan	PRJNA306389	Li et al, Giga Science. 2017;6:1–5
SRR3041134	Muchuan black-bone fowl	Muchuan, Sichaun	PRJNA306389	Li et al, Giga Science. 2017;6:1–5
SRR3041135	Muchuan black-bone fowl	Muchuan, Sichaun	PRJNA306389	Li et al, Giga Science. 2017;6:1–5
SRR3041136	Muchuan black-bone fowl	Muchuan, Sichaun	PRJNA306389	Li et al, Giga Science. 2017;6:1–5
SRR3041138	Muchuan black-bone fowl	Muchuan, Sichaun	PRJNA306389	Li et al, Giga Science. 2017;6:1–5
SRR3041364	Muchuan black-bone fowl	Muchuan, Sichaun	PRJNA306389	Li et al, Giga Science. 2017;6:1–5
SRR3041409	Miyi fowl	Panzhihua, Sichuan	PRJNA306389	Li et al, Giga Science. 2017;6:1–5
SRR3041410	Miyi fowl	Panzhihua, Sichuan	PRJNA306389	Li et al, Giga Science. 2017;6:1–5
SRR3041411	Miyi fowl	Panzhihua, Sichuan	PRJNA306389	Li et al, Giga Science. 2017;6:1–5
SRR3041413	Pengxian yellow fowl	Pengxian, Sichuan	PRJNA306389	Li et al, Giga Science. 2017;6:1–5
SRR3041414	Pengxian yellow fowl	Pengxian, Sichuan	PRJNA306389	Li et al, Giga Science. 2017;6:1–5
SRR3041415	Pengxian yellow fowl	Pengxian, Sichuan	PRJNA306389	Li et al, Giga Science. 2017;6:1–5
SRR3041416	Pengxian yellow fowl	Pengxian, Sichuan	PRJNA306389	Li et al, Giga Science. 2017;6:1–5
SRR3041418	Pengxian yellow fowl	Pengxian, Sichuan	PRJNA306389	Li et al, Giga Science. 2017;6:1–5
SRR3041419	Shimian caoke fowl	Shimian, Sichuan	PRJNA306389	Li et al, Giga Science. 2017;6:1–5
SRR3041420	Shimian caoke fowl	Shimian, Sichuan	PRJNA306389	Li et al, Giga Science. 2017;6:1–5
SRR3041421	Shimian caoke fowl	Shimian, Sichuan	PRJNA306389	Li et al, Giga Science. 2017;6:1–5
SRR3041422	Shimian caoke fowl	Shimian, Sichuan	PRJNA306389	Li et al, Giga Science. 2017;6:1–5
SRR3041423	Tianfu black-bone fowl	Chengdu, Sichuan	PRJNA306389	Li et al, Giga Science. 2017;6:1–5
SRR3041425	Tianfu black-bone fowl	Chengdu, Sichuan	PRJNA306389	Li et al, Giga Science. 2017;6:1–5
SRR3041426	Tianfu black-bone fowl	Chengdu, Sichuan	PRJNA306389	Li et al, Giga Science. 2017;6:1–5
SRR3041427	Tianfu black-bone fowl	Chengdu, Sichuan	PRJNA306389	Li et al, Giga Science. 2017;6:1–5
SRR3041428	Tianfu black-bone fowl	Chengdu, Sichuan	PRJNA306389	Li et al, Giga Science. 2017;6:1–5
SRR3041433	Tibetan fowl	Aba, Sichuan	PRJNA306389	Li et al, Giga Science. 2017;6:1–5
SRR3041434	Tibetan fowl	Aba, Sichuan	PRJNA306389	Li et al, Giga Science. 2017;6:1–5
SRR3041435	Tibetan fowl	Aba, Sichuan	PRJNA306389	Li et al, Giga Science. 2017;6:1–5
SRR3041436	Tibetan fowl	Aba, Sichuan	PRJNA306389	Li et al, Giga Science. 2017;6:1–5
SRR3041437	Tibetan fowl	Aba, Sichuan	PRJNA306389	Li et al, Giga Science. 2017;6:1–5
SRR3041438	Tibetan fowl	Diqing, Yunnan	PRJNA306389	Li et al, Giga Science. 2017;6:1–5
SRR3041439	Tibetan fowl	Diqing, Yunnan	PRJNA306389	Li et al, Giga Science. 2017;6:1–5
SRR3041440	Tibetan fowl	Diqing, Yunnan	PRJNA306389	Li et al, Giga Science. 2017;6:1–5
SRR3041443	Tibetan fowl	Diqing, Yunnan	PRJNA306389	Li et al, Giga Science. 2017;6:1–5
SRR3041444	Tibetan fowl	Ganzi, Sichuan	PRJNA306389	Li et al, Giga Science. 2017;6:1–5
SRR3041445	Tibetan fowl	Ganzi, Sichuan	PRJNA306389	Li et al, Giga Science. 2017;6:1–5
SRR3041446	Tibetan fowl	Ganzi, Sichuan	PRJNA306389	Li et al, Giga Science. 2017;6:1–5
SRR3041447	Tibetan fowl	Ganzi, Sichuan	PRJNA306389	Li et al, Giga Science. 2017;6:1–5
SRR3041451	Tibetan fowl	Linzhi, Tibet	PRJNA306389	Li et al, Giga Science. 2017;6:1–5
SRR3041452	Tibetan fowl	Linzhi, Tibet	PRJNA306389	Li et al, Giga Science. 2017;6:1–5
SRR3041454	Tibetan fowl	Linzhi, Tibet	PRJNA306389	Li et al, Giga Science. 2017;6:1–5
SRR3041455	Tibetan fowl	Haiyan, Qinghai	PRJNA306389	Li et al, Giga Science. 2017;6:1–5
SRR3041456	Tibetan fowl	Haiyan, Qinghai	PRJNA306389	Li et al, Giga Science. 2017;6:1–5
SRR3041504	Tibetan fowl	Haiyan, Qinghai	PRJNA306389	Li et al, Giga Science. 2017;6:1–5
SRR3041573	Tibetan fowl	Haiyan, Qinghai	PRJNA306389	Li et al, Giga Science. 2017;6:1–5
SRR3041620	Tibetan fowl	Shannan, Tibet	PRJNA306389	Li et al, Giga Science. 2017;6:1–5
SRR3041713	Tibetan fowl	Shannan, Tibet	PRJNA306389	Li et al, Giga Science. 2017;6:1–5
SRR3041781	Tibetan fowl	Shannan, Tibet	PRJNA306389	Li et al, Giga Science. 2017;6:1–5
SRR3041924	Tibetan fowl	Shannan, Tibet	PRJNA306389	Li et al, Giga Science. 2017;6:1–5
SRR3041926	Tibetan fowl	Shannan, Tibet	PRJNA306389	Li et al, Giga Science. 2017;6:1–5
RJFj650	Red Jungle Fowl	Indonesia	PRJDB4092	Ulfah et al, BMC Genomics. 2016;17:320
RJFj759	Red Jungle Fowl	Indonesia	PRJDB4092	Ulfah et al, BMC Genomics. 2016;17:320
RJFj760	Red Jungle Fowl	Indonesia	PRJDB4092	Ulfah et al, BMC Genomics. 2016;17:320
RJFj709	Red Jungle Fowl	Indonesia	PRJDB4092	Ulfah et al, BMC Genomics. 2016;17:320
RJFj708	Red Jungle Fowl	Indonesia	PRJDB4092	Ulfah et al, BMC Genomics. 2016;17:320
Yt540	Red Jungle Fowl	Xishuangbanna, Yunnan	PRJNA241474	Wang et al, J Mol Cell Biol. 2016;8:542–52
18833	Red Jungle Fowl	Dehong, Yunnan	PRJNA241474	Wang et al, J Mol Cell Biol. 2016;8:542–52
19297	Red Jungle Fowl	Guangxi, China	PRJNA241474	Wang et al, J Mol Cell Biol. 2016;8:542–52
20736	Red Jungle Fowl	Hainan province, China	PRJNA241474	Wang et al, J Mol Cell Biol. 2016;8:542–52
19912	Red Jungle Fowl	Dehong, Yunnan	PRJNA241474	Wang et al, J Mol Cell Biol. 2016;8:542–52
