# Supplementary material for: Genome-wide genetic structure and selection signatures for color in 10 traditional Chinese yellow-feathered chicken breeds
Source: BMC Genomics. 2020 Apr 20;21:316. doi: 10.1186/s12864-020-6736-4 (PMC7171827; doi:10.1186/s12864-020-6736-4)
Supplement: Supplementary file 2 — Additional file 2. Reads filtering statistics for the chicken sequenced in this study. [file 12864_2020_6736_MOESM2_ESM.xlsx]

## Sheet: Sheet1
Additional file 2. Reads filtering statistics for the chicken sequenced in this study
ID	clean reads n	HQ Clean Reads Num(%)	Adapter(%)	Low Quality(%)	N(%)
GX01	75086772	72484398(96.53%)	717384(0.96%)	1869094(2.49%)	15896(0.02%)
GX03	100000000	98167140(98.1%)	0(0%)	1832414(1.8%)	446(0%)
GX04	77741942	74888096(96.33%)	656072(0.84%)	2182284(2.81%)	15490(0.02%)
GX05	71292768	68609144(96.24%)	500390(0.7%)	2168724(3.04%)	14510(0.02%)
GX23	81671338	76822112(94.06%)	2246474(2.75%)	2586604(3.17%)	16148(0.02%)
GX24	70408382	67871846(96.4%)	612038(0.87%)	1909998(2.71%)	14500(0.02%)
GX25	91436058	88197202(96.46%)	702856(0.77%)	2532018(2.77%)	3982(0%)
GX26	85749390	82770772(96.53%)	676644(0.79%)	2298346(2.68%)	3628(0%)
GX28	89804190	80605646(89.76%)	6820550(7.59%)	2364266(2.63%)	13728(0.02%)
GX32	92417292	88026498(95.25%)	2316008(2.51%)	2044954(2.21%)	29832(0.03%)
HB01	81676928	79255534(97.04%)	560186(0.69%)	1860658(2.28%)	550(0%)
HB02	80673716	76950528(95.38%)	771070(0.96%)	2944976(3.65%)	7142(0.01%)
HB06	82580724	78867034(95.5%)	613780(0.74%)	3092630(3.74%)	7280(0.01%)
HB09	104511214	100273538(95.95%)	697636(0.67%)	3530810(3.38%)	9230(0.01%)
HB11	105826398	99410012(93.94%)	4684554(4.43%)	1725614(1.63%)	6218(0.01%)
HB12	97200586	90768866(93.38%)	4290408(4.41%)	2111188(2.17%)	30124(0.03%)
HB13	66278582	63625262(96%)	1002994(1.51%)	1643854(2.48%)	6472(0.01%)
HB16	82169346	77513486(94.33%)	3573062(4.35%)	1074530(1.31%)	8268(0.01%)
HB27	74766744	73927870(98.87%)	0(0%)	832308(1.11%)	6566(0%)
HB29	87517578	84030244(96.02%)	1378670(1.58%)	2080564(2.38%)	28100(0.03%)
HL02	93389740	89579644(95.92%)	944122(1.01%)	2864128(3.07%)	1846(0%)
HL03	92894378	89514862(96.36%)	921690(0.99%)	2455926(2.64%)	1900(0%)
HL04	92068308	89052906(96.72%)	921154(1%)	2092470(2.27%)	1778(0%)
HL06	87081934	82653130(94.91%)	621832(0.71%)	3805370(4.37%)	1602(0%)
HL10	117192200	112515416(96.01%)	724318(0.62%)	3950124(3.37%)	2342(0%)
HL13	82943896	79142860(95.42%)	762432(0.92%)	3037048(3.66%)	1556(0%)
HL16	89354552	84416000(94.47%)	619724(0.69%)	4317106(4.83%)	1722(0%)
HL28	70788042	66522384(93.97%)	420710(0.59%)	3844392(5.43%)	556(0%)
HL30	100000000	94009368(94%)	0(0%)	5988904(5.98%)	1728(0%)
HL46	77156452	71937862(93.24%)	624276(0.81%)	4592970(5.95%)	1344(0%)
HT01	80109138	76997042(96.12%)	932304(1.16%)	2163740(2.7%)	16052(0.02%)
HT02	102150624	98361604(96.29%)	1081220(1.06%)	2703372(2.65%)	4428(0%)
HT10	79022198	77324596(97.85%)	371382(0.47%)	1325682(1.68%)	538(0%)
HT13	100277000	97107074(96.84%)	732184(0.73%)	2433732(2.43%)	4010(0%)
HT15	81358006	78417476(96.39%)	695568(0.85%)	2241752(2.76%)	3210(0%)
HT17	98868908	95304204(96.39%)	1021836(1.03%)	2538638(2.57%)	4230(0%)
HT18	88656014	84858346(95.72%)	1434982(1.62%)	2359018(2.66%)	3668(0%)
HT22	96510312	92527198(95.87%)	1249896(1.3%)	2729304(2.83%)	3914(0%)
HT25	86035730	82710740(96.14%)	755282(0.88%)	2568062(2.98%)	1646(0%)
HT26	78018498	75147428(96.32%)	1049400(1.35%)	1820068(2.33%)	1602(0%)
HX01	127089240	117075432(92.12%)	4959836(3.9%)	5053494(3.98%)	478(0%)
HX03	83467552	80316606(96.22%)	1656312(1.98%)	1486134(1.78%)	8500(0.01%)
HX05	81322772	76592176(94.18%)	3168918(3.9%)	1553912(1.91%)	7766(0.01%)
HX13	85404942	81448036(95.37%)	2073050(2.43%)	1875942(2.2%)	7914(0.01%)
HX14	86046346	81814842(95.08%)	2472086(2.87%)	1751536(2.04%)	7882(0.01%)
HX18	74367486	64648288(86.93%)	8369466(11.25%)	1348902(1.81%)	830(0%)
HX20	63603528	58944984(92.68%)	3497206(5.5%)	1160500(1.82%)	838(0%)
HX25	79113448	77948794(98.52%)	0(0%)	1161402(1.46%)	3252(0%)
HX28	73895052	68593820(92.83%)	4116362(5.57%)	1183798(1.6%)	1072(0%)
HX31	77985100	74941170(96.1%)	1385114(1.78%)	1657780(2.13%)	1036(0%)
HY01	68759160	64830870(94.29%)	648374(0.94%)	3279328(4.77%)	588(0%)
HY02	68776662	63946824(92.98%)	596796(0.87%)	4232436(6.15%)	606(0%)
HY03	69059122	64523980(93.43%)	486450(0.7%)	4048108(5.86%)	584(0%)
HY05	78962830	74466978(94.31%)	621416(0.79%)	3873764(4.91%)	672(0%)
HY11	70325508	66039494(93.91%)	1719988(2.45%)	2565508(3.65%)	518(0%)
HY12	71179522	66660228(93.65%)	1518782(2.13%)	2999628(4.21%)	884(0%)
HY13	112812778	106271900(94.2%)	2819288(2.5%)	3720262(3.3%)	1328(0%)
HY27	93566834	87146762(93.14%)	3570390(3.82%)	2837062(3.03%)	12620(0.01%)
HY29	73168630	69572972(95.09%)	845092(1.15%)	2750072(3.76%)	494(0%)
HY30	82681678	78330250(94.74%)	1495428(1.81%)	2844924(3.44%)	11076(0.01%)
JH26	84448586	81479256(96.48%)	623838(0.74%)	2344898(2.78%)	594(0%)
JH27	86826034	82991900(95.58%)	911328(1.05%)	2910622(3.35%)	12184(0.01%)
JH28	97652234	93822794(96.08%)	781876(0.8%)	3046824(3.12%)	740(0%)
JH30	81652892	78591226(96.25%)	710188(0.87%)	2350836(2.88%)	642(0%)
JH34	86194304	83617552(97.01%)	1246760(1.45%)	1321008(1.53%)	8984(0.01%)
JH35	120293964	114045728(94.81%)	2050116(1.7%)	4191094(3.48%)	7026(0.01%)
JH38	81621472	78424644(96.08%)	798258(0.98%)	2398004(2.94%)	566(0%)
JH43	87677760	79403090(90.56%)	6721486(7.67%)	1552896(1.77%)	288(0%)
JH45	79248042	75351268(95.08%)	899426(1.13%)	2986556(3.77%)	10792(0.01%)
JH46	82118628	78266602(95.31%)	926404(1.13%)	2914144(3.55%)	11478(0.01%)
ND02	82609084	79284192(95.98%)	1387238(1.68%)	1921366(2.33%)	16288(0.02%)
ND05	77851966	73902544(94.93%)	640368(0.82%)	3298886(4.24%)	10168(0.01%)
ND06	82340012	76305688(92.67%)	4495230(5.46%)	1534930(1.86%)	4164(0.01%)
ND09	105640390	97345746(92.15%)	5178830(4.9%)	3112232(2.95%)	3582(0%)
ND10	76832134	74338074(96.75%)	1269430(1.65%)	1222810(1.59%)	1820(0%)
ND13	104943114	100377136(95.65%)	727430(0.69%)	3828460(3.65%)	10088(0.01%)
ND18	69032848	65555248(94.96%)	968874(1.4%)	2499172(3.62%)	9554(0.01%)
ND26	97578686	91205362(93.47%)	3140654(3.22%)	3220032(3.3%)	12638(0.01%)
ND33	99982318	96118164(96.14%)	1541918(1.54%)	2319844(2.32%)	2392(0%)
ND50	80067510	75929942(94.83%)	2531890(3.16%)	1580438(1.97%)	25240(0.03%)
WC23	64869792	62420884(96.22%)	1163740(1.79%)	1284252(1.98%)	916(0%)
WC25	81226846	77214788(95.06%)	2242650(2.76%)	1768394(2.18%)	1014(0%)
WC26	77765412	75060730(96.52%)	1531838(1.97%)	1171716(1.51%)	1128(0%)
WC27	87735452	84833768(96.69%)	1430986(1.63%)	1469410(1.67%)	1288(0%)
WC28	74791582	72548584(97%)	1057514(1.41%)	1184416(1.58%)	1068(0%)
WC29	98776622	93555100(94.71%)	4092336(4.14%)	1127724(1.14%)	1462(0%)
WC30	72304302	68901588(95.29%)	2168496(3%)	1233096(1.71%)	1122(0%)
WC31	98208976	92331316(94.02%)	3756310(3.82%)	2117472(2.16%)	3878(0%)
WC33	71958816	69092124(96.02%)	1029698(1.43%)	1822064(2.53%)	14930(0.02%)
WC34	102048614	97013096(95.07%)	3279646(3.21%)	1735102(1.7%)	20770(0.02%)
WH01	94973458	90642090(95.44%)	1074042(1.13%)	3244140(3.42%)	13186(0.01%)
WH04	80809098	75670862(93.64%)	3571812(4.42%)	1562566(1.93%)	3858(0%)
WH05	87204698	83161282(95.36%)	1099206(1.26%)	2932050(3.36%)	12160(0.01%)
WH10	90965616	87010716(95.65%)	743464(0.82%)	3202754(3.52%)	8682(0.01%)
WH12	103404450	99209288(95.94%)	893238(0.86%)	3292346(3.18%)	9578(0.01%)
WH17	93785474	89901656(95.86%)	651784(0.69%)	3229734(3.44%)	2300(0%)
WH18	79312842	76006672(95.83%)	916178(1.16%)	2388222(3.01%)	1770(0%)
WH29	97836290	93306870(95.37%)	1583290(1.62%)	2943960(3.01%)	2170(0%)
WH38	81764470	78264006(95.72%)	579246(0.71%)	2919184(3.57%)	2034(0%)
WH39	96984834	93042862(95.94%)	874152(0.9%)	3052096(3.15%)	15724(0.02%)
ZY01	73834842	70778616(95.86%)	1189648(1.61%)	1864890(2.53%)	1688(0%)
ZY02	90439192	85264086(94.28%)	1777360(1.97%)	3393034(3.75%)	4712(0.01%)
ZY05	71743228	69439952(96.79%)	758800(1.06%)	1542820(2.15%)	1656(0%)
ZY13	89422890	86075806(96.26%)	1657620(1.85%)	1685010(1.88%)	4454(0%)
ZY14	89105072	85832730(96.33%)	1108888(1.24%)	2159128(2.42%)	4326(0%)
ZY17	80925896	76527800(94.57%)	608412(0.75%)	3777446(4.67%)	12238(0.02%)
ZY23	95564950	91467848(95.71%)	2052160(2.15%)	2040054(2.13%)	4888(0.01%)
ZY25	83609456	80051546(95.74%)	1682002(2.01%)	1871850(2.24%)	4058(0%)
ZY38	106248078	100646108(94.73%)	2159188(2.03%)	3426614(3.23%)	16168(0.02%)
ZY41	80641654	76345616(94.67%)	924878(1.15%)	3369278(4.18%)	1882(0%)
AVERAGE	8.61559e+07
