# Supplementary material for: Genome-wide genetic structure and selection signatures for color in 10 traditional Chinese yellow-feathered chicken breeds
Source: BMC Genomics. 2020 Apr 20;21:316. doi: 10.1186/s12864-020-6736-4 (PMC7171827; doi:10.1186/s12864-020-6736-4)
Supplement: Supplementary file 3 — Additional file 3. Genome alignment statistics for all chickens sequenced in this study. [file 12864_2020_6736_MOESM3_ESM.xlsx]

## Sheet: sample.stat.align
Additional file 3. Genome alignment statistics for chicken sequenced in this study.
Sample ID	Total Read	Total UnMapped	Total Mapped	%	Total Pair Mapped	Total Single Mapped	Unique Mapped	Multi-Mapped	Perfect Mapped	Mismatch Mapped	Duplicate Reads
GX01	75086772	8831434-11.76%	66255338	0.8824	65256217-86.91%	999121-1.33%	64694361-86.16%	1560977-2.08%	147854-0.2%	66107484-88.04%	2107562-2.81%
GX03	100000000	7045354-7.05%	92954646	0.9295	89979496-89.98%	2975150-2.98%	87716536-87.72%	5238110-5.24%	217874-0.22%	92736772-92.74%	8828096-8.83%
GX04	77741942	8355789-10.75%	69386153	0.8925	68543611-88.17%	842542-1.08%	67888105-87.32%	1498048-1.93%	138305-0.18%	69247848-89.07%	2163530-2.78%
GX05	71292768	7946095-11.15%	63346673	0.8885	62648121-87.87%	698552-0.98%	61886277-86.81%	1460396-2.05%	101976-0.14%	63244697-88.71%	1985610-2.79%
GX23	81671338	10809214-13.24%	70862124	0.8676	69885079-85.57%	977045-1.2%	69280043-84.83%	1582081-1.94%	116617-0.14%	70745507-86.62%	2462192-3.01%
GX24	70408382	7839384-11.13%	62568998	0.8887	61706830-87.64%	862168-1.22%	61123169-86.81%	1445829-2.05%	117802-0.17%	62451196-88.7%	1848288-2.63%
GX25	91436058	10361721-11.33%	81074337	0.8867	80054357-87.55%	1019980-1.12%	79108680-86.52%	1965657-2.15%	129425-0.14%	80944912-88.53%	2216698-2.42%
GX26	85749390	10442101-12.18%	75307289	0.8782	74211679-86.54%	1095610-1.28%	73356150-85.55%	1951139-2.28%	127393-0.15%	75179896-87.67%	2364450-2.76%
GX28	89804190	16004710-17.82%	73799480	0.8218	72882721-81.16%	916759-1.02%	72045867-80.23%	1753613-1.95%	108663-0.12%	73690817-82.06%	1732966-1.93%
GX32	92417292	11548118-12.5%	80869174	0.875	80034320-86.6%	834854-0.9%	78920947-85.4%	1948227-2.11%	106245-0.11%	80762929-87.39%	2440608-2.64%
HB01	81676928	10599440-12.98%	71077488	0.8702	68848980-84.29%	2228508-2.73%	69016808-84.5%	2060680-2.52%	145508-0.18%	70931980-86.84%	2947058-3.61%
HB02	80673716	11457772-14.2%	69215944	0.858	68160299-84.49%	1055645-1.31%	67241261-83.35%	1974683-2.45%	91996-0.11%	69123948-85.68%	2128468-2.64%
HB06	82580724	10386994-12.58%	72193730	0.8742	71087465-86.08%	1106265-1.34%	70239920-85.06%	1953810-2.37%	91469-0.11%	72102261-87.31%	2171208-2.63%
HB09	104511214	12918088-12.36%	91593126	0.8764	90260640-86.36%	1332486-1.27%	89183344-85.33%	2409782-2.31%	112036-0.11%	91481090-87.53%	2673822-2.56%
HB11	105826398	15275812-14.43%	90550586	0.8557	89521982-84.59%	1028604-0.97%	88252941-83.39%	2297645-2.17%	191848-0.18%	90358738-85.38%	2184666-2.06%
HB12	97200586	15541358-15.99%	81659228	0.8401	80799656-83.13%	859572-0.88%	79340091-81.63%	2319137-2.39%	120402-0.12%	81538826-83.89%	2309710-2.38%
HB13	66278582	7425036-11.2%	58853546	0.888	57845641-87.28%	1007905-1.52%	57542053-86.82%	1311493-1.98%	79172-0.12%	58774374-88.68%	2218514-3.35%
HB16	82169346	11406272-13.88%	70763074	0.8612	69871566-85.03%	891508-1.08%	68937905-83.9%	1825169-2.22%	167854-0.2%	70595220-85.91%	2103802-2.56%
HB27	74766744	4260490-5.7%	70506254	0.943	68360266-91.43%	2145988-2.87%	66852910-89.42%	3653344-4.89%	133994-0.18%	70372260-94.12%	8136654-10.88%
HB29	87517578	11725027-13.4%	75792551	0.866	74916252-85.6%	876299-1%	73690264-84.2%	2102287-2.4%	99654-0.11%	75692897-86.49%	2002184-2.29%
HL02	93389740	11438063-12.25%	81951677	0.8775	80893811-86.62%	1057866-1.13%	80017443-85.68%	1934234-2.07%	132568-0.14%	81819109-87.61%	2524094-2.7%
HL03	92894378	10398949-11.19%	82495429	0.8881	81333602-87.55%	1161827-1.25%	80574094-86.74%	1921335-2.07%	131887-0.14%	82363542-88.66%	2334926-2.51%
HL04	92068308	10003717-10.87%	82064591	0.8913	81118921-88.11%	945670-1.03%	80181815-87.09%	1882776-2.04%	149481-0.16%	81915110-88.97%	2411014-2.62%
HL06	87081934	11762747-13.51%	75319187	0.8649	73687780-84.62%	1631407-1.87%	73464091-84.36%	1855096-2.13%	112762-0.13%	75206425-86.36%	2492436-2.86%
HL10	117192200	14909972-12.72%	102282228	0.8728	99196274-84.64%	3085954-2.63%	99718035-85.09%	2564193-2.19%	175553-0.15%	102106675-87.13%	7037718-6.01%
HL13	82943896	10311894-12.43%	72632002	0.8757	70768971-85.32%	1863031-2.25%	70909622-85.49%	1722380-2.08%	117615-0.14%	72514387-87.43%	2636578-3.18%
HL16	89354552	13911326-15.57%	75443226	0.8443	73839733-82.64%	1603493-1.79%	73326118-82.06%	2117108-2.37%	107220-0.12%	75336006-84.31%	2416810-2.7%
HL28	70788042	10825192-15.29%	59962850	0.8471	58803070-83.07%	1159780-1.64%	58441101-82.56%	1521749-2.15%	78675-0.11%	59884175-84.6%	1570554-2.22%
HL30	100000000	10288974-10.29%	89711026	0.8971	86749624-86.75%	2961402-2.96%	85726084-85.73%	3984942-3.98%	183594-0.18%	89527432-89.53%	14419398-14.42%
HL46	77156452	9323742-12.08%	67832710	0.8792	65856192-85.35%	1976518-2.56%	64557831-83.67%	3274879-4.24%	107100-0.14%	67725610-87.78%	7819940-10.14%
HT01	80109138	9696890-12.1%	70412248	0.879	69455326-86.7%	956922-1.19%	68799123-85.88%	1613125-2.01%	170806-0.21%	70241442-87.68%	2087252-2.61%
HT02	102150624	13088579-12.81%	89062045	0.8719	87766825-85.92%	1295220-1.27%	86719419-84.89%	2342626-2.29%	156394-0.15%	88905651-87.03%	2385412-2.34%
HT10	79022198	9073836-11.48%	69948362	0.8852	69008751-87.33%	939611-1.19%	67959660-86%	1988702-2.52%	118454-0.15%	69829908-88.37%	3826450-4.84%
HT13	100277000	11239738-11.21%	89037262	0.8879	87874418-87.63%	1162844-1.16%	86900560-86.66%	2136702-2.13%	149995-0.15%	88887267-88.64%	2607408-2.6%
HT15	81358006	9944814-12.22%	71413192	0.8778	70434430-86.57%	978762-1.2%	69585005-85.53%	1828187-2.25%	119816-0.15%	71293376-87.63%	1769374-2.17%
HT17	98868908	12657946-12.8%	86210962	0.872	84564330-85.53%	1646632-1.67%	83948625-84.91%	2262337-2.29%	160951-0.16%	86050011-87.03%	2418314-2.45%
HT18	88656014	11062029-12.48%	77593985	0.8752	76294015-86.06%	1299970-1.47%	75700413-85.39%	1893572-2.14%	131977-0.15%	77462008-87.37%	2158000-2.43%
HT22	96510312	12489468-12.94%	84020844	0.8706	82431247-85.41%	1589597-1.65%	81923196-84.89%	2097648-2.17%	141724-0.15%	83879120-86.91%	2511992-2.6%
HT25	86035730	10459699-12.16%	75576031	0.8784	74404135-86.48%	1171896-1.36%	73770436-85.74%	1805595-2.1%	143168-0.17%	75432863-87.68%	2032926-2.36%
HT26	78018498	9645487-12.36%	68373011	0.8764	67361808-86.34%	1011203-1.3%	66654380-85.43%	1718631-2.2%	125994-0.16%	68247017-87.48%	1906466-2.44%
HX01	127089240	20153046-15.86%	106936194	0.8414	105762400-83.22%	1173794-0.92%	104403158-82.15%	2533036-1.99%	170634-0.13%	106765560-84.01%	2144166-1.69%
HX03	83467552	9978365-11.95%	73489187	0.8805	72568865-86.94%	920322-1.1%	71532178-85.7%	1957009-2.34%	106282-0.13%	73382905-87.92%	2104580-2.52%
HX05	81322772	11106303-13.66%	70216469	0.8634	69304988-85.22%	911481-1.12%	68483701-84.21%	1732768-2.13%	111710-0.14%	70104759-86.21%	1981048-2.44%
HX13	85404942	10794060-12.64%	74610882	0.8736	73544380-86.11%	1066502-1.25%	72667548-85.09%	1943334-2.28%	104469-0.12%	74506413-87.24%	2147638-2.51%
HX14	86046346	11149103-12.96%	74897243	0.8704	73996455-86%	900788-1.05%	72977828-84.81%	1919415-2.23%	104601-0.12%	74792642-86.92%	2182004-2.54%
HX18	74367486	14140364-19.01%	60227122	0.8099	59591051-80.13%	636071-0.86%	58863882-79.15%	1363240-1.83%	80468-0.11%	60146654-80.88%	1487118-2%
HX20	63603528	8435396-13.26%	55168132	0.8674	54608506-85.86%	559626-0.88%	53958701-84.84%	1209431-1.9%	71983-0.11%	55096149-86.62%	1408212-2.21%
HX25	79113448	4639691-5.86%	74473757	0.9414	72887648-92.13%	1586109-2%	71412389-90.27%	3061368-3.87%	117919-0.15%	74355838-93.99%	8312886-10.51%
HX28	73895052	10755718-14.56%	63139334	0.8544	62382558-84.42%	756776-1.02%	61581143-83.34%	1558191-2.11%	110321-0.15%	63029013-85.3%	1602388-2.17%
HX31	77985100	9165461-11.75%	68819639	0.8825	68053834-87.27%	765805-0.98%	67082795-86.02%	1736844-2.23%	92754-0.12%	68726885-88.13%	1903114-2.44%
HY01	68759160	11024971-16.03%	57734189	0.8397	56396889-82.02%	1337300-1.94%	56128336-81.63%	1605853-2.34%	90577-0.13%	57643612-83.83%	1601770-2.33%
HY02	68776662	11552390-16.8%	57224272	0.832	56002590-81.43%	1221682-1.78%	55710093-81%	1514179-2.2%	82536-0.12%	57141736-83.08%	1440036-2.09%
HY03	69059122	11249816-16.29%	57809306	0.8371	56370859-81.63%	1438447-2.08%	56381880-81.64%	1427426-2.07%	88669-0.13%	57720637-83.58%	1664470-2.41%
HY05	78962830	12088270-15.31%	66874560	0.8469	65188014-82.56%	1686546-2.14%	65229349-82.61%	1645211-2.08%	106239-0.13%	66768321-84.56%	2188840-2.77%
HY11	70325508	9758150-13.88%	60567358	0.8612	59009252-83.91%	1558106-2.22%	59281619-84.3%	1285739-1.83%	144438-0.21%	60422920-85.92%	2086246-2.97%
HY12	71179522	7268533-10.21%	63910989	0.8979	61840544-86.88%	2070445-2.91%	61061087-85.78%	2849902-4%	160979-0.23%	63750010-89.56%	7583442-10.65%
HY13	112812778	15582250-13.81%	97230528	0.8619	95101063-84.3%	2129465-1.89%	94824708-84.05%	2405820-2.13%	156268-0.14%	97074260-86.05%	4258034-3.77%
HY27	93566834	13350977-14.27%	80215857	0.8573	78478703-83.87%	1737154-1.86%	78329855-83.72%	1886002-2.02%	171284-0.18%	80044573-85.55%	2811244-3%
HY29	73168630	9405143-12.85%	63763487	0.8715	62507020-85.43%	1256467-1.72%	62127774-84.91%	1635713-2.24%	88748-0.12%	63674739-87.02%	1833980-2.51%
HY30	82681678	10814875-13.08%	71866803	0.8692	70406960-85.15%	1459843-1.77%	70153370-84.85%	1713433-2.07%	104306-0.13%	71762497-86.79%	2258040-2.73%
JH26	84448586	10467108-12.39%	73981478	0.8761	72017665-85.28%	1963813-2.33%	71977474-85.23%	2004004-2.37%	109586-0.13%	73871892-87.48%	3413508-4.04%
JH27	86826034	10090727-11.62%	76735307	0.8838	74947952-86.32%	1787355-2.06%	75087850-86.48%	1647457-1.9%	121082-0.14%	76614225-88.24%	2865238-3.3%
JH28	97652234	13756882-14.09%	83895352	0.8591	81601935-83.56%	2293417-2.35%	81556769-83.52%	2338583-2.39%	129219-0.13%	83766133-85.78%	6315496-6.47%
JH30	81652892	10998828-13.47%	70654064	0.8653	68380025-83.74%	2274039-2.79%	68799627-84.26%	1854437-2.27%	116222-0.14%	70537842-86.39%	4525050-5.54%
JH34	86194304	9702346-11.26%	76491958	0.8874	75191420-87.23%	1300538-1.51%	74663011-86.62%	1828947-2.12%	195759-0.23%	76296199-88.52%	2343072-2.72%
JH35	120293964	18029246-14.99%	102264718	0.8501	99388342-82.62%	2876376-2.39%	99329470-82.57%	2935248-2.44%	154107-0.13%	102110611-84.88%	4727756-3.93%
JH38	81621472	9254644-11.34%	72366828	0.8866	70322322-86.16%	2044506-2.5%	70818768-86.76%	1548060-1.9%	108776-0.13%	72258052-88.53%	4844712-5.94%
JH43	87677760	14608836-16.66%	73068924	0.8334	72380987-82.55%	687937-0.78%	71399749-81.43%	1669175-1.9%	121702-0.14%	72947222-83.2%	1608772-1.83%
JH45	79248042	10379204-13.1%	68868838	0.869	67409691-85.06%	1459147-1.84%	67152341-84.74%	1716497-2.17%	108231-0.14%	68760607-86.77%	2232854-2.82%
JH46	82118628	10174572-12.39%	71944056	0.8761	70142458-85.42%	1801598-2.19%	70271454-85.57%	1672602-2.04%	112361-0.14%	71831695-87.47%	2051476-2.5%
ND02	82609084	9979149-12.08%	72629935	0.8792	71544571-86.61%	1085364-1.31%	71013163-85.96%	1616772-1.96%	217000-0.26%	72412935-87.66%	2258970-2.73%
ND05	77851966	10013795-12.86%	67838171	0.8714	66561085-85.5%	1277086-1.64%	66202947-85.04%	1635224-2.1%	90511-0.12%	67747660-87.02%	1857546-2.39%
ND06	82340012	12623212-15.33%	69716800	0.8467	68982301-83.78%	734499-0.89%	68007899-82.59%	1708901-2.08%	118212-0.14%	69598588-84.53%	1904086-2.31%
ND09	105640390	17197285-16.28%	88443105	0.8372	87520730-82.85%	922375-0.87%	86322543-81.71%	2120562-2.01%	150924-0.14%	88292181-83.58%	2006098-1.9%
ND10	76832134	8491957-11.05%	68340177	0.8895	67229069-87.5%	1111108-1.45%	66721482-86.84%	1618695-2.11%	172242-0.22%	68167935-88.72%	2380588-3.1%
ND13	104943114	13223881-12.6%	91719233	0.874	89449702-85.24%	2269531-2.16%	89462882-85.25%	2256351-2.15%	136942-0.13%	91582291-87.27%	4983568-4.75%
ND18	69032848	9084467-13.16%	59948381	0.8684	58520843-84.77%	1427538-2.07%	58466203-84.69%	1482178-2.15%	108725-0.16%	59839656-86.68%	2036644-2.95%
ND26	97578686	13840541-14.18%	83738145	0.8582	82016115-84.05%	1722030-1.76%	81805109-83.84%	1933036-1.98%	214674-0.22%	83523471-85.6%	3071418-3.15%
ND33	99982318	12791303-12.79%	87191015	0.8721	85962861-85.98%	1228154-1.23%	84862548-84.88%	2328467-2.33%	148001-0.15%	87043014-87.06%	2632606-2.63%
ND50	80067510	10523093-13.14%	69544417	0.8686	68849229-85.99%	695188-0.87%	67904661-84.81%	1639756-2.05%	122116-0.15%	69422301-86.7%	1892032-2.36%
WC23	64869792	8712778-13.43%	56157014	0.8657	55568779-85.66%	588235-0.91%	54689348-84.31%	1467666-2.26%	80822-0.12%	56076192-86.44%	1387260-2.14%
WC25	81226846	10127547-12.47%	71099299	0.8753	70427600-86.7%	671699-0.83%	69304650-85.32%	1794649-2.21%	105365-0.13%	70993934-87.4%	1947256-2.4%
WC26	77765412	8289658-10.66%	69475754	0.8934	68740417-88.39%	735337-0.95%	67876108-87.28%	1599646-2.06%	126180-0.16%	69349574-89.18%	1997846-2.57%
WC27	87735452	7629130-8.7%	80106322	0.913	79513026-90.63%	593296-0.68%	78657969-89.65%	1448353-1.65%	104130-0.12%	80002192-91.19%	2244586-2.56%
WC28	74791582	8151279-10.9%	66640303	0.891	65859778-88.06%	780525-1.04%	64993847-86.9%	1646456-2.2%	108370-0.14%	66531933-88.96%	1689310-2.26%
WC29	98776622	12351525-12.5%	86425097	0.875	85556472-86.62%	868625-0.88%	84477866-85.52%	1947231-1.97%	237792-0.24%	86187305-87.25%	2300020-2.33%
WC30	72304302	9264353-12.81%	63039949	0.8719	62197250-86.02%	842699-1.17%	61454453-84.99%	1585496-2.19%	99020-0.14%	62940929-87.05%	1703968-2.36%
WC31	98208976	12798964-13.03%	85410012	0.8697	84630991-86.17%	779021-0.79%	83589935-85.11%	1820077-1.85%	150418-0.15%	85259594-86.81%	2278902-2.32%
WC33	71958816	9008215-12.52%	62950601	0.8748	62246264-86.5%	704337-0.98%	61336979-85.24%	1613622-2.24%	87486-0.12%	62863115-87.36%	1974936-2.74%
WC34	102048614	12636461-12.38%	89412153	0.8762	88639347-86.86%	772806-0.76%	87387612-85.63%	2024541-1.98%	178991-0.18%	89233162-87.44%	3267786-3.2%
WH01	94973458	12467967-13.13%	82505491	0.8687	80615623-84.88%	1889868-1.99%	80536318-84.8%	1969173-2.07%	161450-0.17%	82344041-86.7%	4490624-4.73%
WH04	80809098	11832956-14.64%	68976142	0.8536	68347686-84.58%	628456-0.78%	67360912-83.36%	1615230-2%	109599-0.14%	68866543-85.22%	1647648-2.04%
WH05	87204698	10768979-12.35%	76435719	0.8765	74826837-85.81%	1608882-1.84%	74756517-85.73%	1679202-1.93%	140201-0.16%	76295518-87.49%	2865882-3.29%
WH10	90965616	12167260-13.38%	78798356	0.8662	77102404-84.76%	1695952-1.86%	76830532-84.46%	1967824-2.16%	128701-0.14%	78669655-86.48%	2443530-2.69%
WH12	103404450	14075275-13.61%	89329175	0.8639	86796743-83.94%	2532432-2.45%	87152162-84.28%	2177013-2.11%	190400-0.18%	89138775-86.2%	7923054-7.66%
WH17	93785474	11545137-12.31%	82240337	0.8769	80555190-85.89%	1685147-1.8%	80191832-85.51%	2048505-2.18%	127630-0.14%	82112707-87.55%	2811444-3%
WH18	79312842	9880290-12.46%	69432552	0.8754	68138572-85.91%	1293980-1.63%	67684316-85.34%	1748236-2.2%	129537-0.16%	69303015-87.38%	2057236-2.59%
WH29	97836290	12247526-12.52%	85588764	0.8748	83974770-85.83%	1613994-1.65%	83521945-85.37%	2066819-2.11%	205622-0.21%	85383142-87.27%	3153038-3.22%
WH38	81764470	10376381-12.69%	71388089	0.8731	70105351-85.74%	1282738-1.57%	69535644-85.04%	1852445-2.27%	102822-0.13%	71285267-87.18%	2117580-2.59%
WH39	96984834	12834936-13.23%	84149898	0.8677	81738657-84.28%	2411241-2.49%	82153043-84.71%	1996855-2.06%	189561-0.2%	83960337-86.57%	8167944-8.42%
ZY01	73834842	8965568-12.14%	64869274	0.8786	64127593-86.85%	741681-1%	63133556-85.51%	1735718-2.35%	97276-0.13%	64771998-87.73%	1687012-2.28%
ZY02	90439192	13821026-15.28%	76618166	0.8472	75511773-83.49%	1106393-1.22%	74419979-82.29%	2198187-2.43%	113035-0.12%	76505131-84.59%	1594220-1.76%
ZY05	71743228	8381482-11.68%	63361746	0.8832	62577288-87.22%	784458-1.09%	61635880-85.91%	1725866-2.41%	98213-0.14%	63263533-88.18%	1836330-2.56%
ZY13	89422890	10501209-11.74%	78921681	0.8826	77843959-87.05%	1077722-1.21%	76922240-86.02%	1999441-2.24%	145874-0.16%	78775807-88.09%	2249064-2.52%
ZY14	89105072	11411683-12.81%	77693389	0.8719	76572309-85.93%	1121080-1.26%	75547743-84.79%	2145646-2.41%	115641-0.13%	77577748-87.06%	1865176-2.09%
ZY17	80925896	12146531-15.01%	68779365	0.8499	67597888-83.53%	1181477-1.46%	66835292-82.59%	1944073-2.4%	94102-0.12%	68685263-84.87%	1596076-1.97%
ZY23	95564950	12154305-12.72%	83410645	0.8728	82437240-86.26%	973405-1.02%	81121503-84.89%	2289142-2.4%	126584-0.13%	83284061-87.15%	2074808-2.17%
ZY25	83609456	11480857-13.73%	72128599	0.8627	71145251-85.09%	983348-1.18%	70109165-83.85%	2019434-2.42%	110996-0.13%	72017603-86.14%	1710772-2.05%
ZY38	106248078	14615944-13.76%	91632134	0.8624	90106471-84.81%	1525663-1.44%	89233427-83.99%	2398707-2.26%	188526-0.18%	91443608-86.07%	2561190-2.41%
ZY41	80641654	12006772-14.89%	68634882	0.8511	67509529-83.72%	1125353-1.4%	66670368-82.67%	1964514-2.44%	95326-0.12%	68539556-84.99%	1930092-2.39%
AVERAGE	8.61559e+07		7.50376e+07	0.87121
