# Supplementary material for: Genome-wide genetic structure and selection signatures for color in 10 traditional Chinese yellow-feathered chicken breeds
Source: BMC Genomics. 2020 Apr 20;21:316. doi: 10.1186/s12864-020-6736-4 (PMC7171827; doi:10.1186/s12864-020-6736-4)
Supplement: Supplementary file 5 — Additional file 5. Base information statistics before and after quality filtering of all chicken genomes sequenced in this study. [file 12864_2020_6736_MOESM5_ESM.xlsx]

## Sheet: Sheet1
Additional file 5. Base information statistics table before and after quality filtering of the chicken sequenced in this study
	Before filtering					After filtering
ID	Clean Data(bp)	Q20(%)	Q30(%)	N(%)	GC(%)	Clean Data (bp)	%	Q20(%)	Q30(%)	N(%)	GC	%
GX01	11263015800 (100.00%)	10902712691 (96.80%)	10482102418 (93.07%)	1171323 (0.01%)	4936003457 (43.82%)	10419529120	1	10257100472 (98.44%)	9958572830 (95.58%)	790732 (0.01%)	4515662947	0.4334
GX03	15000000000 (100.00%)	14281892002 (95.21%)	13476276565 (89.84%)	804934 (0.0%)	6773748600 (45.16%)	14512225934	1	13897171213 (95.76%)	13152963213 (90.63%)	760523 (0.0%)	6527742605	0.4498
GX04	11661291300 (100.00%)	11263280343 (96.59%)	10785992259 (92.49%)	1217825 (0.01%)	5109320816 (43.81%)	10822745439	1	10633555642 (98.25%)	10289112651 (95.07%)	824970 (0.01%)	4694274318	0.4337
GX05	10693915200 (100.00%)	10319131295 (96.50%)	9867119982 (92.27%)	1094022 (0.01%)	4715819415 (44.10%)	9982095864	1	9802818355 (98.20%)	9476328252 (94.93%)	735042 (0.01%)	4361691873	0.437
GX23	12250700700 (100.00%)	11705214314 (95.55%)	11147341526 (90.99%)	1261640 (0.01%)	5398421803 (44.07%)	11170316224	1	10958944582 (98.11%)	10579260898 (94.71%)	818282 (0.01%)	4852411256	0.4344
GX24	10561257300 (100.00%)	10200034775 (96.58%)	9763810635 (92.45%)	1077378 (0.01%)	4676235549 (44.28%)	9819618556	1	9646817403 (98.24%)	9330316334 (95.02%)	718445 (0.01%)	4301230269	0.438
GX25	13715408700 (100.00%)	13251899462 (96.62%)	12694737245 (92.56%)	1161528 (0.01%)	6091823668 (44.42%)	12856595025	1	12631026689 (98.25%)	12223291711 (95.07%)	980721 (0.01%)	5657934696	0.4401
GX26	12862408500 (100.00%)	12435214936 (96.68%)	11928302778 (92.74%)	1091554 (0.01%)	5680963313 (44.17%)	12062760289	1	11859155433 (98.31%)	11490620983 (95.26%)	928251 (0.01%)	5280734208	0.4378
GX28	13470628500 (100.00%)	12633930272 (93.79%)	11952170877 (88.73%)	473255 (0.00%)	6163180296 (45.75%)	11711001009	1	11492772415 (98.14%)	11097337312 (94.76%)	128491 (0.00%)	5268141544	0.4498
GX32	13862593800 (100.00%)	13317337678 (96.07%)	12744651332 (91.94%)	865701 (0.01%)	6295926982 (45.42%)	12876524403	1	12662346507 (98.34%)	12267762674 (95.27%)	142175 (0.00%)	5790891370	0.4497
HB01	12251539200 (100.00%)	11891251927 (97.06%)	11477743738 (93.68%)	155174 (0.00%)	5640048120 (46.04%)	11503291474	1	11344235136 (98.62%)	11051860747 (96.08%)	131520 (0.00%)	5250368032	0.4564
HB02	12101057400 (100.00%)	11612734843 (95.96%)	11097170153 (91.70%)	356641 (0.00%)	5618767486 (46.43%)	11234964978	1	11036109106 (98.23%)	10685272531 (95.11%)	114469 (0.00%)	5164490664	0.4597
HB06	12387108600 (100.00%)	11920692568 (96.23%)	11419132021 (92.19%)	362893 (0.00%)	5669881554 (45.77%)	11559169034	1	11365395396 (98.32%)	11017012998 (95.31%)	119274 (0.00%)	5250346747	0.4542
HB09	15676682100 (100.00%)	15115057366 (96.42%)	14492698566 (92.45%)	461290 (0.00%)	7194850139 (45.90%)	14703625012	1	14461105685 (98.35%)	14021688536 (95.36%)	151334 (0.00%)	6694400618	0.4553
HB11	15873959700 (100.00%)	15209249822 (95.81%)	14597031219 (91.96%)	434837 (0.00%)	7167419224 (45.15%)	14284057914	1	14078344399 (98.56%)	13683102639 (95.79%)	163353 (0.00%)	6363944297	0.4455
HB12	14580087900 (100.00%)	13889509047 (95.26%)	13251036982 (90.88%)	919116 (0.01%)	6696970730 (45.93%)	13188606436	1	12965859025 (98.31%)	12557588683 (95.22%)	147663 (0.00%)	5982079444	0.4536
HB13	9941787300 (100.00%)	9616282088 (96.73%)	9270398466 (93.25%)	311246 (0.00%)	4329229452 (43.55%)	9343484519	1	9211848408 (98.59%)	8969816709 (96.00%)	99313 (0.00%)	4035378708	0.4319
HB16	12325401900 (100.00%)	11866293579 (96.28%)	11467137372 (93.04%)	409444 (0.00%)	5524367052 (44.82%)	11119562767	1	10989730750 (98.83%)	10739519312 (96.58%)	123860 (0.00%)	4912939116	0.4418
HB27	11215011600 (100.00%)	10806113178 (96.35%)	10349194857 (92.28%)	276153 (0.0%)	5072525820 (45.23%)	11035866336	1	10675792345 (96.74%)	10243834555 (92.82%)	111035 (0.0%)	4982539000	0.4515
HB29	13127636700 (100.00%)	12620747331 (96.14%)	12064848729 (91.90%)	831228 (0.01%)	5941534236 (45.26%)	12255599097	1	12040438590 (98.24%)	11653174506 (95.08%)	139336 (0.00%)	5494676016	0.4483
HL02	14008461000 (100.00%)	13480320910 (96.23%)	12866801216 (91.85%)	353000 (0.00%)	6232202374 (44.49%)	13012163442	1	12770508676 (98.14%)	12335524278 (94.80%)	293033 (0.00%)	5731594794	0.4405
HL03	13934156700 (100.00%)	13459478588 (96.59%)	12888837990 (92.50%)	350645 (0.00%)	6190598442 (44.43%)	13044233369	1	12818313899 (98.27%)	12402534435 (95.08%)	292645 (0.00%)	5738942518	0.44
HL04	13810246200 (100.00%)	13379353433 (96.88%)	12858652646 (93.11%)	343797 (0.00%)	6141656265 (44.47%)	12921723883	1	12718344799 (98.43%)	12337816983 (95.48%)	290448 (0.00%)	5693312738	0.4406
HL06	13062290100 (100.00%)	12507636863 (95.75%)	11883332759 (90.97%)	325817 (0.00%)	5870725775 (44.94%)	12031679416	1	11784932993 (97.95%)	11350606296 (94.34%)	268868 (0.00%)	5352611641	0.4449
HL10	17578830000 (100.00%)	16982586007 (96.61%)	16303069060 (92.74%)	436425 (0.00%)	7932852057 (45.13%)	16408157308	1	16149597379 (98.42%)	15667800922 (95.49%)	366121 (0.00%)	7343855494	0.4476
HL13	12441584400 (100.00%)	11972856788 (96.23%)	11444255192 (91.98%)	308306 (0.00%)	5554254414 (44.64%)	11530759092	1	11326369637 (98.23%)	10953881502 (95.00%)	256453 (0.00%)	5100080842	0.4423
HL16	13403182800 (100.00%)	12779805690 (95.35%)	12092733726 (90.22%)	334967 (0.00%)	6184623426 (46.14%)	12251394117	1	11980063858 (97.79%)	11510826564 (93.96%)	272282 (0.00%)	5594532963	0.4566
HL28	10618206300 (100.00%)	9998045344 (94.16%)	9321303953 (87.79%)	379918 (0.00%)	4864950437 (45.82%)	9579719488	1	9295302554 (97.03%)	8831405668 (92.19%)	332617 (0.00%)	4335321791	0.4526
HL30	15000000000 (100.00%)	13741474432 (91.61%)	12512019941 (83.41%)	891991 (0.0%)	6847182549 (45.65%)	13980635988	1	13035159560 (93.24%)	11979075366 (85.68%)	795356 (0.0%)	6344095763	0.4538
HL46	11573467800 (100.00%)	10868230082 (93.91%)	10141375326 (87.63%)	466023 (0.00%)	5403824920 (46.69%)	10340873637	1	10046892798 (97.16%)	9569377464 (92.54%)	389925 (0.00%)	4766122378	0.4609
HT01	12016370700 (100.00%)	11594088268 (96.49%)	11111308336 (92.47%)	1255352 (0.01%)	5285782263 (43.99%)	10978967064	1	10792410670 (98.30%)	10454944890 (95.23%)	839652 (0.01%)	4767595361	0.4342
HT02	15322593600 (100.00%)	14789702448 (96.52%)	14175082954 (92.51%)	1307202 (0.01%)	6854004900 (44.73%)	14279644104	1	14036145372 (98.29%)	13596050849 (95.21%)	1104852 (0.01%)	6321634561	0.4427
HT10	11853329700 (100.00%)	11583055081 (97.72%)	11244033960 (94.86%)	152330 (0.00%)	5523268791 (46.60%)	11277174773	1	11146916199 (98.84%)	10894620799 (96.61%)	131833 (0.00%)	5219748436	0.4629
HT13	15041550000 (100.00%)	14580978778 (96.94%)	14025622652 (93.25%)	1287978 (0.01%)	6745817130 (44.85%)	14139437308	1	13920505933 (98.45%)	13515800537 (95.59%)	1105823 (0.01%)	6286257046	0.4446
HT15	12203700900 (100.00%)	11786767165 (96.58%)	11295560322 (92.56%)	1033135 (0.01%)	5503292616 (45.10%)	11399712286	1	11203922105 (98.28%)	10849050647 (95.17%)	877483 (0.01%)	5092162704	0.4467
HT17	14830336200 (100.00%)	14327589595 (96.61%)	13745278607 (92.68%)	1270838 (0.01%)	6678020915 (45.03%)	13807182072	1	13578450696 (98.34%)	13161738890 (95.33%)	1075974 (0.01%)	6153888802	0.4457
HT18	13298402100 (100.00%)	12809389422 (96.32%)	12274845809 (92.30%)	1122148 (0.01%)	5871632083 (44.15%)	12356917982	1	12145836330 (98.29%)	11767382084 (95.23%)	946361 (0.01%)	5395309462	0.4366
HT22	14476546800 (100.00%)	13955174915 (96.40%)	13373541216 (92.38%)	1229482 (0.01%)	6466203948 (44.67%)	13456555366	1	13229087856 (98.31%)	12818265581 (95.26%)	1037362 (0.01%)	5946430703	0.4419
HT25	12905359500 (100.00%)	12430003890 (96.32%)	11863883399 (91.93%)	322354 (0.00%)	5711679049 (44.26%)	11956932510	1	11731407734 (98.11%)	11325253385 (94.72%)	268160 (0.00%)	5237712003	0.438
HT26	11702774700 (100.00%)	11303988550 (96.59%)	10839642003 (92.62%)	295575 (0.00%)	5253051984 (44.89%)	10892032523	1	10712111506 (98.35%)	10378590692 (95.29%)	246230 (0.00%)	4834936904	0.4439
HX01	19063386000 (100.00%)	17944090135 (94.13%)	16865831003 (88.47%)	430199 (0.00%)	8557920330 (44.89%)	16822588146	1	16435462694 (97.70%)	15758163852 (93.67%)	373722 (0.00%)	7455683370	0.4432
HX03	12520132800 (100.00%)	12117296070 (96.78%)	11683440232 (93.32%)	398239 (0.00%)	5697129964 (45.50%)	11765801144	1	11603435837 (98.62%)	11297754737 (96.02%)	126139 (0.00%)	5306743386	0.451
HX05	12198415800 (100.00%)	11702347406 (95.93%)	11248844423 (92.22%)	382489 (0.00%)	5429566537 (44.51%)	11176358632	1	11017315670 (98.58%)	10723707126 (95.95%)	119404 (0.00%)	4912513634	0.4395
HX13	12810741300 (100.00%)	12332290038 (96.27%)	11842995780 (92.45%)	388345 (0.00%)	5745795503 (44.85%)	11926590157	1	11742934117 (98.46%)	11408363987 (95.65%)	124615 (0.00%)	5294924319	0.444
HX14	12906951900 (100.00%)	12418968238 (96.22%)	11934455384 (92.47%)	392145 (0.00%)	5821879016 (45.11%)	11975268614	1	11797642655 (98.52%)	11470512335 (95.79%)	126225 (0.00%)	5342887035	0.4462
HX18	11155122900 (100.00%)	10399435990 (93.23%)	9916001714 (88.89%)	309466 (0.00%)	5025174703 (45.05%)	9502946793	1	9370238293 (98.60%)	9122560531 (96.00%)	120722 (0.00%)	4172835621	0.4391
HX20	9540529200 (100.00%)	9114425912 (95.53%)	8762212647 (91.84%)	269427 (0.00%)	4282260737 (44.88%)	8673478661	1	8556621645 (98.65%)	8335612662 (96.10%)	111925 (0.00%)	3842186589	0.443
HX25	11867017200 (100.00%)	11403338577 (96.09%)	10922034620 (92.04%)	276427 (0.0%)	5286063524 (44.54%)	11647676336	1	11251202281 (96.6%)	10801426650 (92.73%)	130380 (0.0%)	5177593014	0.4445
HX28	11084257800 (100.00%)	10604186051 (95.67%)	10218794624 (92.19%)	319257 (0.00%)	5049540987 (45.56%)	9974039479	1	9850959189 (98.77%)	9615567304 (96.41%)	131273 (0.00%)	4480542033	0.4492
HX31	11697765000 (100.00%)	11318570652 (96.76%)	10909494850 (93.26%)	321367 (0.00%)	5350047737 (45.74%)	10984713105	1	10829953855 (98.59%)	10541167149 (95.96%)	139960 (0.00%)	4981046394	0.4535
HY01	10313874000 (100.00%)	9744257331 (94.48%)	9121964043 (88.44%)	351018 (0.00%)	4675444018 (45.33%)	9308184708	1	9054104402 (97.27%)	8626862801 (92.68%)	310618 (0.00%)	4165308184	0.4475
HY02	10316499300 (100.00%)	9655536675 (93.59%)	8955213029 (86.80%)	353618 (0.00%)	4744370041 (45.99%)	9143026448	1	8855402975 (96.85%)	8390884484 (91.77%)	303879 (0.00%)	4144440207	0.4533
HY03	10358868300 (100.00%)	9720923180 (93.84%)	9039496496 (87.26%)	345376 (0.00%)	4687413328 (45.25%)	9233096468	1	8950714842 (96.94%)	8493329398 (91.99%)	298057 (0.00%)	4120005628	0.4462
HY05	11844424500 (100.00%)	11195857948 (94.52%)	10474465959 (88.43%)	411804 (0.00%)	5377507813 (45.40%)	10711003909	1	10411654360 (97.21%)	9910458591 (92.53%)	365167 (0.00%)	4799895039	0.4481
HY11	10548826200 (100.00%)	10019865855 (94.99%)	9465737826 (89.73%)	370796 (0.00%)	4670229066 (44.27%)	9399991579	1	9185090292 (97.71%)	8809760891 (93.72%)	329440 (0.00%)	4099430951	0.4361
HY12	10676928300 (100.00%)	10109270425 (94.68%)	9523520011 (89.20%)	404908 (0.00%)	4804201179 (45.00%)	9465604437	1	9237511578 (97.59%)	8848383981 (93.48%)	349559 (0.00%)	4198138336	0.4435
HY13	16921916700 (100.00%)	16214768254 (95.82%)	15514427313 (91.68%)	237124 (0.00%)	7648722320 (45.20%)	15489848345	1	15234366260 (98.35%)	14764980058 (95.32%)	193039 (0.00%)	6925340375	0.4471
HY27	14035025100 (100.00%)	13387654140 (95.39%)	12799673497 (91.20%)	998743 (0.01%)	6316537271 (45.01%)	12543068784	1	12343363646 (98.41%)	11971117342 (95.44%)	593328 (0.00%)	5569579470	0.444
HY29	10975294500 (100.00%)	10564678681 (96.26%)	10152111775 (92.50%)	136269 (0.00%)	4986521717 (45.43%)	10199879978	1	10044484375 (98.48%)	9764880984 (95.74%)	113003 (0.00%)	4596121905	0.4506
HY30	12402251700 (100.00%)	11882861782 (95.81%)	11346034802 (91.48%)	871196 (0.01%)	5625136696 (45.36%)	11430597067	1	11229825324 (98.24%)	10862434997 (95.03%)	537499 (0.00%)	5135645012	0.4493
JH26	12667287900 (100.00%)	12300729509 (97.11%)	11907622233 (94.00%)	163035 (0.00%)	5732488599 (45.25%)	11968568984	1	11820975705 (98.77%)	11541416829 (96.43%)	138018 (0.00%)	5377897458	0.4493
JH27	13023905100 (100.00%)	12544892320 (96.32%)	12025109523 (92.33%)	922659 (0.01%)	5773584220 (44.33%)	12103662447	1	11906226775 (98.37%)	11540019650 (95.34%)	569267 (0.00%)	5319057902	0.4395
JH28	14647835100 (100.00%)	14189710776 (96.87%)	13716089677 (93.64%)	187097 (0.00%)	6584795655 (44.95%)	13769789294	1	13593352770 (98.72%)	13262488532 (96.32%)	157283 (0.00%)	6141231465	0.446
JH30	12247933800 (100.00%)	11889788985 (97.08%)	11522864416 (94.08%)	160320 (0.00%)	5476993790 (44.72%)	11532398010	1	11397748285 (98.83%)	11141049781 (96.61%)	134866 (0.00%)	5116828337	0.4437
JH34	12929145600 (100.00%)	12582836991 (97.32%)	12203603216 (94.39%)	430423 (0.00%)	5669339206 (43.85%)	11944820376	1	11807327637 (98.85%)	11543416618 (96.64%)	134860 (0.00%)	5175832429	0.4333
JH35	18044094600 (100.00%)	17302331675 (95.89%)	16553010787 (91.74%)	469312 (0.00%)	8236247094 (45.65%)	16658309093	1	16382385689 (98.34%)	15871193683 (95.27%)	184967 (0.00%)	7525206235	0.4517
JH38	12243220800 (100.00%)	11888534856 (97.10%)	11527563459 (94.15%)	156245 (0.00%)	5418976751 (44.26%)	11552737306	1	11420171313 (98.85%)	11165584856 (96.65%)	132427 (0.00%)	5080442077	0.4398
JH43	13151664000 (100.00%)	12407397910 (94.34%)	11784802415 (89.61%)	305077 (0.00%)	5935956707 (45.13%)	11512680664	1	11322188139 (98.35%)	10953051059 (95.14%)	266294 (0.00%)	5104998173	0.4434
JH45	11887206300 (100.00%)	11405490775 (95.95%)	10900549070 (91.70%)	837863 (0.01%)	5335962653 (44.89%)	10954985405	1	10764712696 (98.26%)	10419100564 (95.11%)	517017 (0.00%)	4872052366	0.4447
JH46	12317794200 (100.00%)	11830240426 (96.04%)	11307838971 (91.80%)	871259 (0.01%)	5495994350 (44.62%)	11392226813	1	11193120904 (98.25%)	10830802957 (95.07%)	535837 (0.00%)	5038315337	0.4423
ND02	12391362600 (100.00%)	11954060580 (96.47%)	11468800775 (92.55%)	1297509 (0.01%)	5457426718 (44.04%)	11101403095	1	10920369741 (98.37%)	10587950630 (95.37%)	852827 (0.01%)	4809916811	0.4333
ND05	11677794900 (100.00%)	11173723234 (95.68%)	10636158654 (91.08%)	816528 (0.01%)	5258572020 (45.03%)	10772839979	1	10563831973 (98.06%)	10194400653 (94.63%)	505679 (0.00%)	4809303903	0.4464
ND06	12351001800 (100.00%)	11766738967 (95.27%)	11246057129 (91.05%)	312368 (0.00%)	5624233976 (45.54%)	11072089482	1	10898729741 (98.43%)	10569374191 (95.46%)	200207 (0.00%)	4975320911	0.4494
ND09	15846058500 (100.00%)	14982115764 (94.55%)	14194917563 (89.58%)	387207 (0.00%)	7205883886 (45.47%)	14026620439	1	13749084374 (98.02%)	13256944451 (94.51%)	244989 (0.00%)	6284568714	0.448
ND10	11524820100 (100.00%)	11169626218 (96.92%)	10749438073 (93.27%)	301803 (0.00%)	5086248207 (44.13%)	10642024973	1	10488449985 (98.56%)	10185738116 (95.71%)	249512 (0.00%)	4635695284	0.4356
ND13	15741467100 (100.00%)	15135584986 (96.15%)	14465547088 (91.89%)	466072 (0.00%)	7069761517 (44.91%)	14654435547	1	14394571257 (98.23%)	13922033168 (95.00%)	311796 (0.00%)	6531554523	0.4457
ND18	10354927200 (100.00%)	9934162127 (95.94%)	9497577611 (91.72%)	734741 (0.01%)	4649699696 (44.90%)	9495731908	1	9332750826 (98.28%)	9035230709 (95.15%)	449192 (0.00%)	4222098544	0.4446
ND26	14636802900 (100.00%)	13986985077 (95.56%)	13390793659 (91.49%)	1033631 (0.01%)	6531765328 (44.63%)	12983034343	1	12781855973 (98.45%)	12406586227 (95.56%)	618846 (0.00%)	5706445123	0.4395
ND33	14997347700 (100.00%)	14445730107 (96.32%)	13800890290 (92.02%)	388644 (0.00%)	6774747887 (45.17%)	13969126128	1	13724892247 (98.25%)	13262470579 (94.94%)	321929 (0.00%)	6238338370	0.4466
ND50	12010126500 (100.00%)	11531920253 (96.02%)	11051510318 (92.02%)	749183 (0.01%)	5391469275 (44.89%)	10994708928	1	10821750872 (98.43%)	10499821372 (95.50%)	122810 (0.00%)	4878001522	0.4437
WC23	9730468800 (100.00%)	9417556280 (96.78%)	9079313824 (93.31%)	268608 (0.00%)	4435052413 (45.58%)	9139013635	1	9011079300 (98.60%)	8772048131 (95.98%)	117863 (0.00%)	4129039018	0.4518
WC25	12184026900 (100.00%)	11736974191 (96.33%)	11294800304 (92.70%)	334549 (0.00%)	5537519768 (45.45%)	11276544617	1	11115008320 (98.57%)	10815804220 (95.91%)	145338 (0.00%)	5074424081	0.45
WC26	11664811800 (100.00%)	11332055415 (97.15%)	10978074161 (94.11%)	339227 (0.00%)	5172889498 (44.35%)	10933300064	1	10802723068 (98.81%)	10552101596 (96.51%)	143825 (0.00%)	4799844592	0.439
WC27	13160317800 (100.00%)	12796553819 (97.24%)	12381650204 (94.08%)	376565 (0.00%)	6008401449 (45.66%)	12493241640	1	12335878173 (98.74%)	12030355967 (96.29%)	162736 (0.00%)	5666679012	0.4536
WC28	11218737300 (100.00%)	10908602043 (97.24%)	10555251287 (94.09%)	316308 (0.00%)	5031019572 (44.84%)	10600185637	1	10465304880 (98.73%)	10208001916 (96.30%)	139241 (0.00%)	4712057620	0.4445
WC29	14816493300 (100.00%)	14310987566 (96.59%)	13874752464 (93.64%)	440470 (0.00%)	6577495151 (44.39%)	13288868323	1	13150075653 (98.96%)	12876123354 (96.89%)	181362 (0.00%)	5800573681	0.4365
WC30	10845645300 (100.00%)	10471139317 (96.55%)	10110876703 (93.23%)	313571 (0.00%)	4890241240 (45.09%)	10066225073	1	9938266445 (98.73%)	9695891073 (96.32%)	134172 (0.00%)	4487825295	0.4458
WC31	14731346400 (100.00%)	14115765716 (95.82%)	13528552126 (91.84%)	1258542 (0.01%)	6751273009 (45.83%)	13387039196	1	13173522728 (98.41%)	12774520325 (95.42%)	1040284 (0.01%)	6044808230	0.4515
WC33	10793822400 (100.00%)	10397811677 (96.33%)	9945641453 (92.14%)	1099123 (0.01%)	4822258044 (44.68%)	10086544125	1	9908494069 (98.23%)	9584875805 (95.03%)	741084 (0.01%)	4458237449	0.442
WC34	15307292100 (100.00%)	14791701240 (96.63%)	14288061052 (93.34%)	2406295 (0.02%)	6871708904 (44.89%)	14018433145	1	13855564027 (98.84%)	13526558747 (96.49%)	1811907 (0.01%)	6210564696	0.443
WH01	14246018700 (100.00%)	13706473022 (96.21%)	13134859466 (92.20%)	1006915 (0.01%)	6416119184 (45.04%)	13101468812	1	12888800754 (98.38%)	12494186849 (95.36%)	617569 (0.00%)	5841147561	0.4458
WH04	12121364700 (100.00%)	11588100370 (95.60%)	11080254232 (91.41%)	298875 (0.00%)	5530714200 (45.63%)	10984177631	1	10807824313 (98.39%)	10474217469 (95.36%)	194180 (0.00%)	4946220542	0.4503
WH05	13080704700 (100.00%)	12581619880 (96.18%)	12052227035 (92.14%)	927599 (0.01%)	5810814650 (44.42%)	12050677241	1	11852475889 (98.36%)	11485492886 (95.31%)	567977 (0.00%)	5302921202	0.4401
WH10	13644842400 (100.00%)	13104997510 (96.04%)	12508760983 (91.67%)	407391 (0.00%)	6140319533 (45.00%)	12633033257	1	12402151518 (98.17%)	11985940885 (94.88%)	271090 (0.00%)	5636300444	0.4462
WH12	15510667500 (100.00%)	14957497213 (96.43%)	14350454307 (92.52%)	456494 (0.00%)	6941069447 (44.75%)	14337779265	1	14108655434 (98.40%)	13682759193 (95.43%)	307270 (0.00%)	6357413688	0.4434
WH17	14067821100 (100.00%)	13550392280 (96.32%)	12952325105 (92.07%)	363995 (0.00%)	6267848647 (44.55%)	13118981858	1	12893180715 (98.28%)	12467679466 (95.04%)	301119 (0.00%)	5791880879	0.4415
WH18	11896926300 (100.00%)	11465151108 (96.37%)	10971403651 (92.22%)	305924 (0.00%)	5326324193 (44.77%)	11013526382	1	10830251117 (98.34%)	10480476240 (95.16%)	253543 (0.00%)	4879579394	0.4431
WH29	14675443500 (100.00%)	14140440867 (96.35%)	13556815277 (92.38%)	383520 (0.00%)	6566216136 (44.74%)	13358043794	1	13150960507 (98.45%)	12749144783 (95.44%)	314022 (0.00%)	5901450306	0.4418
WH38	12264670500 (100.00%)	11796077140 (96.18%)	11252506083 (91.75%)	316341 (0.00%)	5572511295 (45.44%)	11416753823	1	11209446587 (98.18%)	10822749377 (94.80%)	259749 (0.00%)	5138938328	0.4501
WH39	14547725100 (100.00%)	14035344085 (96.48%)	13467740264 (92.58%)	504121 (0.00%)	6472020008 (44.49%)	13431914709	1	13221887378 (98.44%)	12822478465 (95.46%)	147018 (0.00%)	5917338662	0.4405
ZY01	11075226300 (100.00%)	10668084106 (96.32%)	10195559951 (92.06%)	283439 (0.00%)	5006642429 (45.21%)	10318863971	1	10139728018 (98.26%)	9802343856 (94.99%)	234823 (0.00%)	4615388946	0.4473
ZY02	13565878800 (100.00%)	12924589155 (95.27%)	12269759699 (90.45%)	345260 (0.00%)	6156980511 (45.39%)	12363016401	1	12115539750 (98.00%)	11682809654 (94.50%)	136130 (0.00%)	5550533767	0.449
ZY05	10761484200 (100.00%)	10408917710 (96.72%)	9971920571 (92.66%)	277515 (0.00%)	4838975425 (44.97%)	10137276314	1	9968069023 (98.33%)	9644888836 (95.14%)	233122 (0.00%)	4514844576	0.4454
ZY13	13413433500 (100.00%)	12962023208 (96.63%)	12450361874 (92.82%)	331281 (0.00%)	5978252680 (44.57%)	12506703406	1	12312615020 (98.45%)	11944970803 (95.51%)	223416 (0.00%)	5521328100	0.4415
ZY14	13365760800 (100.00%)	12879100565 (96.36%)	12312110282 (92.12%)	326191 (0.00%)	6004439832 (44.92%)	12524336000	1	12301229930 (98.22%)	11891595092 (94.95%)	221206 (0.00%)	5577109539	0.4453
ZY17	12138884400 (100.00%)	11554771105 (95.19%)	10927764392 (90.02%)	417646 (0.00%)	5608389244 (46.20%)	11097412178	1	10855173335 (97.82%)	10431707548 (94.00%)	120273 (0.00%)	5076329039	0.4574
ZY23	14334742500 (100.00%)	13807366454 (96.32%)	13226607092 (92.27%)	356537 (0.00%)	6535561579 (45.59%)	13339403958	1	13120709664 (98.36%)	12709935156 (95.28%)	238174 (0.00%)	6026858282	0.4518
ZY25	12541418400 (100.00%)	12062055966 (96.18%)	11534788820 (91.97%)	306528 (0.00%)	5698460143 (45.44%)	11657392512	1	11457058422 (98.28%)	11085769477 (95.10%)	206712 (0.00%)	5245832296	0.45
ZY38	15937211700 (100.00%)	15281548871 (95.89%)	14605581324 (91.64%)	547082 (0.00%)	7151026151 (44.87%)	14471207857	1	14226233662 (98.31%)	13770951465 (95.16%)	158806 (0.00%)	6416856531	0.4434
ZY41	12096248100 (100.00%)	11566074818 (95.62%)	10989287272 (90.85%)	310993 (0.00%)	5518609211 (45.62%)	11114275958	1	10899052208 (98.06%)	10505990831 (94.53%)	253146 (0.00%)	5015690134	0.4513
						1.19168e+10
