# Supplementary material for: Genome-wide genetic structure and selection signatures for color in 10 traditional Chinese yellow-feathered chicken breeds
Source: BMC Genomics. 2020 Apr 20;21:316. doi: 10.1186/s12864-020-6736-4 (PMC7171827; doi:10.1186/s12864-020-6736-4)
Supplement: Supplementary file 6 — Additional file 6. Individual transitional and transversional SNP statistics of all chickens sequenced in this study. [file 12864_2020_6736_MOESM6_ESM.xlsx]

## Sheet: Additional file 6
Additional file 6. Individual trasition transvesion SNPs statistics of chickens sequenced in this study
ID	Transitions (TS)	Transversions (TV)	TS-TV ratio
GX01	3036605	1206391	2.5171
GX03	3171830	1261827	2.5137
GX04	3115135	1237632	2.517
GX05	3053717	1209643	2.5245
GX23	3141336	1247741	2.5176
GX24	3020624	1196373	2.5248
GX25	3227785	1282972	2.5159
GX26	3173521	1259929	2.5188
GX28	3070377	1209151	2.5393
GX32	3138667	1237645	2.536
HB01	2989674	1178127	2.5377
HB02	2987608	1169433	2.5547
HB06	3053185	1198219	2.5481
HB09	3158690	1246408	2.5342
HB11	3210920	1270931	2.5264
HB12	3126964	1233018	2.536
HB13	2987047	1183936	2.523
HB16	3014285	1183667	2.5466
HB27	3283440	1281863	2.5615
HB29	3132995	1235621	2.5356
HL02	3208806	1273085	2.5205
HL03	3218121	1277704	2.5187
HL04	3208985	1272365	2.5221
HL06	3133967	1239511	2.5284
HL10	3186406	1259392	2.5301
HL13	3144889	1246249	2.5235
HL16	3095893	1218356	2.541
HL28	2912743	1138209	2.5591
HL30	3153447	1247334	2.5281
HL46	2851272	1108904	2.5713
HT01	3078343	1220166	2.5229
HT2O	3218196	1276736	2.5206
HT10	2747542	1060742	2.5902
HT13	3213361	1273061	2.5241
HT15	3089845	1219205	2.5343
HT17	3193017	1265904	2.5223
HT18	3183621	1262354	2.522
HT22	3188124	1263518	2.5232
HT25	3152088	1250317	2.521
HT26	3063559	1208213	2.5356
HX01	3289652	1309269	2.5126
HX03	3074191	1208410	2.544
HX05	3090050	1219674	2.5335
HX13	3124088	1233241	2.5332
HX14	3115329	1226796	2.5394
HX18	2997479	1180107	2.54
HX20	2905930	1140362	2.5483
HX25	2883257	1134975	2.5404
HX28	2998657	1178261	2.545
HX31	3054940	1202351	2.5408
HY01	2905455	1139752	2.5492
HY02	3214437	1246494	2.5788
HY03	2896941	1138367	2.5448
HY05	3001617	1181724	2.54
HY11	2887017	1139543	2.5335
HY12	2855579	1121117	2.5471
HY13	3153085	1245909	2.5308
HY27	3097873	1220330	2.5386
HY29	2995599	1174814	2.5498
HY30	3029104	1192509	2.5401
JH26	3092726	1220825	2.5333
JH27	3214963	1278001	2.5156
JH28	3104462	1232146	2.5196
JH30	3008451	1193753	2.5202
JH34	3131430	1243458	2.5183
JH35	3246774	1287119	2.5225
JH38	2983235	1184304	2.519
JH43	3112614	1231844	2.5268
JH45	2964641	1170202	2.5334
JH46	2908457	1152151	2.5244
nd02	3057337	1211388	2.5238
ND05	3011483	1184566	2.5423
ND06	3019676	1185747	2.5466
ND09	3177480	1257550	2.5267
ND10	2966060	1170713	2.5336
ND13	3134851	1238065	2.5321
ND18	2855539	1117138	2.5561
ND26	3111446	1230253	2.5291
ND33	3145741	1241934	2.5329
ND50	3084002	1216057	2.5361
WC23	2927473	1149423	2.5469
WC25	3093990	1217147	2.542
WC26	3108720	1229735	2.528
WC27	3059667	1195573	2.5592
WC28	3073522	1214623	2.5304
WC29	3201643	1272129	2.5168
WC30	2980003	1172591	2.5414
WC31	3140426	1235159	2.5425
WC33	3023736	1194862	2.5306
WC34	3208921	1270245	2.5262
WH01	3119191	1233038	2.5297
WH04	3096136	1219830	2.5382
WH05	3170968	1258057	2.5205
WH10	3147710	1242410	2.5336
WH12	3026116	1195965	2.5303
WH17	3203091	1268792	2.5245
WH18	3044770	1199284	2.5388
WH29	3164392	1251818	2.5278
WH38	3047913	1195231	2.5501
WH39	2930530	1156993	2.5329
ZY01	2976814	1165073	2.555
ZY02	3077240	1209934	2.5433
ZY05	2961552	1161870	2.549
ZY13	3113014	1227999	2.535
ZY14	3117210	1230593	2.5331
ZY17	2919869	1141719	2.5574
ZY23	3120276	1226866	2.5433
ZY25	3034627	1191515	2.5469
ZY38	3205297	1271127	2.5216
ZY41	3079169	1214380	2.5356
AVERAGE	3.07829e+06	1.21461e+06	2.53473
