# Supplementary material for: Genome-wide genetic structure and selection signatures for color in 10 traditional Chinese yellow-feathered chicken breeds
Source: BMC Genomics. 2020 Apr 20;21:316. doi: 10.1186/s12864-020-6736-4 (PMC7171827; doi:10.1186/s12864-020-6736-4)
Supplement: Supplementary file 7 — Additional file 7. Annotation of the hybrid status of SNPs in each chicken genome sequenced in this study. [file 12864_2020_6736_MOESM7_ESM.xlsx]

## Sheet: Additional file 7
Additional file 7. Annotation of the hybrid status of SNPs in each chicken genome sequenced in this study
ID	Homozygous	Heterozygous
GX01	2080390	2162606
GX03	2009495	2424162
GX04	2035764	2317003
GX05	2058673	2204687
GX23	2031169	2357908
GX24	2045959	2171038
GX25	1987368	2523389
GX26	2021404	2412046
GX28	1986397	2293131
GX32	1985413	2390899
HB01	2149937	2017864
HB02	2077238	2079803
HB06	2091012	2160392
HB09	2107109	2297989
HB11	2049158	2432693
HB12	2055228	2304754
HB13	2205327	1965656
HB16	2130854	2067098
HB27	1801881	2763422
HB29	2093858	2274758
HL02	2010424	2471467
HL03	2031428	2464397
HL04	2027640	2453710
HL06	2010415	2363063
HL10	2006774	2439024
HL13	2017226	2373912
HL16	1996247	2318002
HL28	2014496	2036456
HL30	1990775	2410006
HL46	1970878	1989298
HT01	2085311	2213198
HT2O	2047560	2447372
HT10	1957563	1850721
HT13	2020033	2466389
HT15	2051321	2257729
HT17	2047792	2411129
HT18	2051194	2394781
HT22	2058460	2393182
HT25	2055788	2346617
HT26	2065205	2206567
HX01	1964694	2634227
HX03	2003402	2279199
HX05	2035899	2273825
HX13	2016227	2341102
HX14	1988342	2353783
HX18	2007210	2170376
HX20	2010107	2036185
HX25	2034664	1983568
HX28	2001227	2175691
HX31	1947098	2310193
HY01	2010249	2034958
HY02	1621903	2839028
HY03	2025978	2009330
HY05	2018952	2164389
HY11	2078674	1947886
HY12	2053969	1922727
HY13	2059828	2339166
HY27	1999867	2318336
HY29	1997985	2172428
HY30	2050012	2171601
JH26	2062022	2251529
JH27	2042749	2450215
JH28	2086823	2249785
JH30	2099333	2102871
JH34	2106866	2268022
JH35	2031609	2502284
JH38	2196617	1970922
JH43	2140323	2204135
JH45	2211020	1923823
JH46	2360717	1699891
nd02	2099511	2169214
ND05	2046877	2149172
ND06	2071694	2133729
ND09	2028813	2406217
ND10	2101803	2034970
ND13	2039162	2333754
ND18	2082109	1890568
ND26	2070861	2270838
ND33	2030597	2357078
ND50	2045601	2254458
WC23	1988162	2088734
WC25	1922395	2388742
WC26	1964827	2373628
WC27	1897695	2357545
WC28	1979596	2308549
WC29	1968546	2505226
WC30	2052606	2099988
WC31	1916474	2459111
WC33	2010331	2208267
WC34	1965518	2513648
WH01	1983279	2368950
WH04	1974353	2341613
WH05	1977641	2451384
WH10	1981363	2408757
WH12	2037718	2184363
WH17	1961606	2510277
WH18	2026455	2217599
WH29	1970918	2445292
WH38	1951381	2291763
WH39	2045894	2041629
ZY01	2046212	2095675
ZY02	2051844	2235330
ZY05	2088199	2035223
ZY13	2084853	2256160
ZY14	2091098	2256705
ZY17	2102793	1958795
ZY23	2036845	2310297
ZY25	2082142	2144000
ZY38	2052802	2423622
ZY41	2045157	2248392
AVERAGE	2.03328e+06	2.25963e+06
