# Supplementary material for: Genome-wide genetic structure and selection signatures for color in 10 traditional Chinese yellow-feathered chicken breeds
Source: BMC Genomics. 2020 Apr 20;21:316. doi: 10.1186/s12864-020-6736-4 (PMC7171827; doi:10.1186/s12864-020-6736-4)
Supplement: Supplementary file 8 — Additional file 8. Annotation of structural variations in the chicken genomes sequenced in this study. [file 12864_2020_6736_MOESM8_ESM.xlsx]

## Sheet: Additional file 8
Additional file 8: Annotation of structural variations in the chicken genomes sequenced in this study.
Chr1	Pos1	Chr2	Pos2	Type	Size	Score	num_Reads	Sample	gene
1	792	1	920	ITX	-237	99	7	HB29|1:HL06|1:HL30|1:ND26|1:WC29|1:WH01|1:WH18|1	ENSGALG00000045540
1	792	1	1289	ITX	-231	99	76	GX03|1:GX26|2:HB01|1:HB02|1:HB06|1:HB09|5:HB12|1:HB13|2:HB16|1:HB27|3:HL02|1:HL03|1:HL06|2:HL16|2:HT01|1:HT15|1:HT17|1:HT18|2:HT22|1:HT26|1:HX03|1:HX13|1:HX14|1:HX18|2:HX20|1:HX28|1:HX31|1:HY05|1:HY11|1:HY13|3:HY29|1:HY30|2:JH43|1:JH46|1:ND02|2:ND05|1:ND09|1:ND10|1:ND18|1:ND26|1:WC23|2:WC26|1:WC27|1:WC29|1:WC31|2:WC34|1:WH01|1:WH05|1:WH18|2:WH38|1:WH39|1:ZY01|1:ZY02|1:ZY05|1:ZY23|1:ZY41|2	ENSGALG00000045540
1	2159	1	2265	INV	-237	41	2	HY05|1:WH17|1	ENSGALG00000045540
1	2014	1	2938	ITX	-196	99	13	HL16|1:HX28|1:HY03|1:HY05|1:HY12|1:JH26|1:JH27|1:JH28|1:JH34|1:ND02|1:WH04|1:WH39|1:ZY17|1	ENSGALG00000045540
1	2384	1	3511	ITX	-207	57	4	HL06|1:JH27|1:WH05|1:WH39|1	ENSGALG00000045540
1	3182	1	3735	ITX	842	72	4	GX04|2:HT22|1:ZY05|1	--
1	3644	1	3708	ITX	-201	99	5	GX04|1:HT10|1:JH35|1:WH17|1:WH18|1	--
1	4086	1	4206	DEL	434	99	10	GX04|1:GX32|1:HB16|1:HL03|1:HL13|1:HT18|1:HT22|1:HX25|1:WC28|1:WC31|1	--
1	4921	1	5307	DEL	474	35	4	HB12|1:HB13|1:HT25|1:ND09|1	--
1	10799	1	10851	ITX	-178	47	2	HL10|1:WH10|1	ENSGALG00000031626
1	28712	1	28807	ITX	-271	72	3	ZY14|3	--
1	29879	1	29953	ITX	-325	48	2	HB29|2	--
1	72320	1	72358	ITX	-248	76	3	HL10|1:HL28|1:HT18|1	ENSGALG00000039682
1	134749	1	134761	ITX	-230	99	4	GX26|1:HT01|1:ZY23|2	--
1	134749	1	134996	ITX	-243	99	37	GX28|1:HB29|2:HL03|1:HL46|1:HT01|2:HT02|1:HT10|1:HT26|1:HX01|4:HX25|1:HX28|1:HY05|1:HY13|2:JH28|1:JH34|1:JH35|1:JH38|1:ND09|1:ND33|1:WC25|1:WC31|3:WC34|2:WH01|2:ZY01|1:ZY23|3	--
1	135594	1	135607	ITX	-249	89	3	HT18|1:HT22|1:HX01|1	--
1	139432	1	139456	ITX	-277	99	4	HB09|1:WH17|1:WH38|2	--
1	140073	1	140115	ITX	-282	52	3	JH34|3	--
1	162713	1	162743	ITX	-275	99	4	HB12|1:HB29|1:HT02|1:HY13|1	ENSGALG00000033919
1	166077	1	166095	ITX	-233	99	4	HL06|1:HT22|1:ND50|1:WC27|1	ENSGALG00000033919
1	206172	1	206191	ITX	-234	87	3	GX25|1:HB12|1:WC29|1	ENSGALG00000033919
1	206195	1	206206	ITX	-277	61	2	JH26|1:WH29|1	ENSGALG00000033919
1	206171	1	206190	ITX	-359	57	2	HB02|1:ZY02|1	ENSGALG00000033919
1	206391	1	206414	ITX	-277	55	2	HB02|1:ZY14|1	ENSGALG00000033919
1	206498	1	206558	ITX	-233	50	2	HT22|2	ENSGALG00000033919
1	206431	1	206521	ITX	-270	74	3	ND02|2:WH04|1	ENSGALG00000033919
1	245030	1	245041	ITX	-302	67	2	HL46|2	ENSGALG00000033919
1	292914	1	292948	ITX	-242	80	3	HB29|1:ZY38|2	ENSGALG00000033919
1	297338	1	297425	ITX	-213	99	7	HB12|1:HT17|2:HT22|1:WC34|1:WH29|1:ZY23|1	ENSGALG00000033919
1	362497	1	362505	ITX	-247	99	4	GX26|1:ND05|1:WH29|1:WH38|1	ENSGALG00000033919
1	362591	1	362617	ITX	-205	96	3	WC34|3	ENSGALG00000033919
1	380779	1	380834	ITX	-181	52	2	HT26|2	--
1	403461	1	403588	ITX	-261	96	4	ND09|2:WC31|2	--
1	403614	1	403729	ITX	-253	45	2	WH38|2	--
1	404741	1	404846	ITX	-235	48	2	ND09|2	--
1	404741	1	405135	ITX	-246	99	4	ND09|4	--
1	404741	1	404907	ITX	-265	41	2	WH17|2	--
1	414383	1	414407	ITX	-289	90	3	ND06|2:ZY41|1	--
1	414515	1	414530	ITX	-188	60	2	HT01|1:HX01|1	--
1	331586	1	434878	DEL	103246	99	10	GX05|1:HL16|1:HL28|1:HX03|1:HX31|1:JH35|1:ND09|2:WC30|1:ZY41|1	ENSGALG00000033919;ENSGALG00000039165
1	331586	1	434882	DEL	103287	99	12	GX23|1:GX32|1:HL46|1:HX14|1:HY29|1:ND02|1:WC28|1:WC34|1:WH12|1:ZY13|1:ZY38|1:ZY41|1	ENSGALG00000033919;ENSGALG00000039165
1	430344	1	430805	DEL	453	45	2	GX26|2	--
1	433163	1	433180	ITX	-236	89	3	GX03|2:ND18|1	--
1	440292	1	440403	ITX	-254	46	2	HX03|2	--
1	439804	1	441637	DEL	1940	63	3	ZY05|3	--
1	439760	1	440733	ITX	627	55	2	WH04|2	--
1	439760	1	441588	ITX	1266	51	2	WH04|2	--
1	440459	1	441366	DEL	1006	58	3	ND06|3	--
1	441656	1	442201	DEL	561	99	7	ND06|7	--
1	440475	1	441438	DEL	946	59	3	GX32|3	--
1	440653	1	440674	ITX	-289	60	2	HX01|2	--
1	440480	1	440576	ITX	-186	46	2	ZY38|2	--
1	440844	1	440901	ITX	-235	50	2	HY03|1:HY11|1	--
1	441185	1	441243	ITX	-308	50	2	WH17|2	--
1	441655	1	442200	DEL	594	45	2	ZY01|2	--
1	442772	1	442798	ITX	-221	63	2	WH04|2	--
1	444013	1	444041	ITX	-324	56	2	HB09|2	--
1	442744	1	444689	DEL	1890	53	2	HY05|2	--
1	442788	1	444062	DEL	1282	58	3	HX01|3	--
1	442799	1	444080	DEL	1293	43	2	WH04|2	--
1	442943	1	444980	DEL	2044	44	2	WH04|2	--
1	443962	1	443985	ITX	-129	59	2	WH39|2	--
1	444985	1	445031	ITX	-243	52	2	GX05|1:JH46|1	--
1	443940	1	444588	ITX	-163	95	4	HB12|4	--
1	444952	1	445173	ITX	-249	63	3	HB12|3	--
1	444952	1	445114	ITX	-261	44	2	ZY05|2	--
1	446972	1	447000	ITX	-243	99	42	GX04|1:GX05|1:GX26|1:GX28|1:GX32|1:HB01|1:HB16|1:HL02|1:HL03|2:HL04|1:HL10|2:HL30|1:HT17|1:HX20|1:HY05|1:HY29|1:HY30|1:JH35|1:JH45|1:ND09|1:ND26|1:ND33|1:WC31|1:WC33|2:WC34|1:WH04|1:WH05|2:WH12|2:WH18|1:WH29|1:WH39|2:ZY14|1:ZY23|1:ZY38|2:ZY41|1	--
1	447541	1	447557	ITX	-291	99	8	HT22|1:HT25|1:HY29|1:WH01|3:WH17|1:ZY05|1	--
1	449077	1	449115	ITX	-296	52	2	GX03|2	--
1	451965	1	452103	ITX	-234	74	3	JH43|3	--
1	452797	1	452850	ITX	-238	53	2	ND05|2	--
1	453112	1	453343	ITX	-266	66	3	HT10|1:HT25|1:ZY14|1	--
1	459296	1	459357	ITX	-247	78	3	HX01|1:JH43|2	ENSGALG00000043476
1	462727	1	463125	ITX	-246	99	96	GX03|1:GX04|1:GX05|2:GX25|1:GX26|1:GX32|1:HB01|1:HB12|6:HB13|1:HB27|2:HL02|1:HL03|2:HL04|1:HL06|1:HL13|1:HL16|2:HL28|1:HL46|1:HT01|1:HT10|1:HT17|1:HT18|1:HT26|2:HX01|7:HX05|1:HX13|1:HX14|1:HX20|1:HX28|1:HY01|2:HY02|1:HY03|2:HY05|3:HY27|1:HY29|1:HY30|1:JH27|1:JH28|1:JH34|3:JH38|1:JH45|1:ND05|1:ND06|3:ND09|10:ND26|1:ND33|2:WC26|1:WC28|1:WC30|1:WC34|1:WH01|1:WH17|1:WH29|1:WH39|1:ZY01|1:ZY13|1:ZY14|1…	ENSGALG00000043476
1	462845	1	463125	ITX	-247	99	15	HB29|1:HL30|1:HT02|1:HT22|1:HX03|1:HX05|1:WC23|1:WC25|2:WC27|1:WC30|4:WH12|1	ENSGALG00000043476
1	501143	1	507744	DEL	6653	57	3	HT15|1:HX13|1:WH29|1	ENSGALG00000029341
1	567478	1	567696	ITX	-304	69	3	HB12|1:HL13|1:ZY23|1	--
1	569576	1	569627	DEL	942	50	2	HB16|2	--
1	570631	1	570729	ITX	-206	44	2	WH05|1:ZY23|1	--
1	572921	1	573043	ITX	-256	48	2	WC25|2	--
1	572939	1	573030	ITX	-281	75	3	HL06|3	--
1	572957	1	573067	ITX	-246	99	4	ND50|4	--
1	574383	1	574584	ITX	-218	55	2	WC28|2	ENSGALG00000043178
1	574742	1	574758	ITX	-274	99	14	GX32|1:HB16|1:HL02|1:HL16|1:HX01|3:HX31|2:HY02|2:ND09|1:WC27|1:WC30|1	ENSGALG00000043178
1	578237	1	578352	ITX	-222	75	3	ND09|3	ENSGALG00000043178
1	578420	1	578451	ITX	-206	99	5	WC31|5	ENSGALG00000043178
1	578911	1	578959	ITX	-232	56	2	HB13|2	ENSGALG00000043178
1	579051	1	579074	ITX	-174	59	2	JH34|2	ENSGALG00000043178
1	579105	1	579586	DEL	515	36	2	HX01|2	ENSGALG00000043178
1	594115	1	619490	INV	25080	52	2	HY12|1:WH01|1	ENSGALG00000043178
1	619185	1	634199	ITX	14430	92	3	WC23|2:WC30|1	ENSGALG00000043178;ENSGALG00000044050
1	626801	1	626824	ITX	-282	99	4	HT10|1:HT17|1:HT18|1:WC26|1	ENSGALG00000043178
1	632051	1	632096	ITX	-248	99	7	GX23|1:HB02|2:JH38|1:JH45|1:ND33|1:WH38|1	ENSGALG00000043178;ENSGALG00000044050
1	632139	1	632151	ITX	-238	99	6	HL04|4:HL46|1:HT17|1	ENSGALG00000043178;ENSGALG00000044050
1	642651	1	642680	ITX	-212	53	2	HL10|2	--
1	698620	1	698629	ITX	-301	99	17	GX32|1:HB01|1:HL03|1:HL10|1:HY01|1:HY05|1:HY13|1:HY27|1:HY29|4:ND18|1:ND50|1:WC29|1:WH29|2	--
1	753196	1	753227	ITX	-254	54	2	GX23|1:HL16|1	ENSGALG00000032868
1	843945	1	843975	ITX	-229	80	3	HX14|1:JH46|1:ZY17|1	--
1	854437	1	854575	ITX	-232	40	2	HB29|1:HY27|1	--
1	1073872	1	1073981	ITX	86666528	48	2	WC33|2	ENSGALG00000008169
1	1074126	1	1075643	DEL	725	99	9	JH27|2:JH38|7	ENSGALG00000008169
1	1110828	1	1110847	ITX	-219	99	8	HB29|1:HX01|1:HX20|1:JH38|1:JH43|2:WC26|2	--
1	1224912	1	1224945	ITX	-291	57	2	JH45|2	--
1	1631717	1	1636949	ITX	4378	60	4	GX28|1:HB06|1:HL06|1:HX20|1	ENSGALG00000008477;ENSGALG00000045957
1	1633791	1	1646667	DEL	13040	99	8	GX26|1:HL28|3:JH34|3:ND33|1	ENSGALG00000008477;ENSGALG00000045303
1	1646378	1	1646667	DEL	419	39	3	GX01|1:HT17|1:HT25|1	ENSGALG00000008477;ENSGALG00000045303
1	1633859	1	1647091	DEL	13284	35	2	HB09|2	ENSGALG00000008477;ENSGALG00000045303
1	1634647	1	1647521	ITX	11310	99	15	GX28|1:HB02|1:HB09|1:HL28|1:HX14|1:HX25|1:HY29|2:JH35|1:WC25|1:WH05|1:ZY02|1:ZY23|1:ZY41|2	ENSGALG00000008477;ENSGALG00000045303
1	1634647	1	1647555	ITX	12216	99	7	GX32|1:HB09|2:HL16|1:HT26|1:HX13|1:JH45|1	ENSGALG00000008477;ENSGALG00000045303
1	1634647	1	1647801	ITX	12401	99	49	GX03|1:GX26|2:GX28|2:HB01|1:HB02|1:HB06|1:HB09|1:HB29|2:HL03|2:HL04|1:HL10|2:HL16|3:HT01|1:HT26|1:HX01|2:HX13|1:HX31|6:HY03|1:HY05|2:JH27|1:JH35|1:ND05|3:ND09|1:ND10|2:WC27|2:WC29|1:WH04|1:WH10|1:ZY17|1:ZY23|2	ENSGALG00000008477;ENSGALG00000045303
1	1634939	1	1647786	DEL	13021	36	2	ND33|2	ENSGALG00000008477;ENSGALG00000045303
1	1634939	1	1647937	DEL	13084	99	7	HL04|1:HT25|2:HX13|1:HY11|1:WC28|2	ENSGALG00000008477;ENSGALG00000045303
1	1635640	1	1648663	ITX	12348	46	2	HB12|1:HL30|1	ENSGALG00000008477;ENSGALG00000045303
1	1635821	1	1648947	DEL	13080	56	3	HT01|1:ND06|1:WH17|1	ENSGALG00000008477;ENSGALG00000045303
1	1636201	1	1649151	ITX	9390	99	13	HB01|1:HL16|1:HT25|1:HX03|1:HX20|1:HY05|1:HY27|1:JH26|1:ND05|2:WC23|1:WC29|1:WC31|1	ENSGALG00000008477;ENSGALG00000045303
1	1638239	1	1645890	DEL	7674	68	3	GX03|1:HY12|1:WC26|1	ENSGALG00000008477;ENSGALG00000045303
1	1646065	1	1646494	DEL	398	35	2	HT15|1:ND18|1	ENSGALG00000008477;ENSGALG00000045303
1	1645988	1	1646011	ITX	71635	99	7	HB13|1:HL10|2:WC29|1:WH04|1:WH12|1:ZY41|1	ENSGALG00000008477;ENSGALG00000045303
1	1820824	1	1820930	ITX	-267	42	2	HL10|2	ENSGALG00000008477
1	1637683	1	2050119	INV	411983	69	3	WC23|2:WC26|1	ENSGALG00000008477;ENSGALG00000045303;ENSGALG00000045493;ENSGALG00000046002;ENSGALG00000045694;ENSGALG00000045599;ENSGALG00000045725;ENSGALG00000006489
1	1639799	1	2060265	INV	419991	46	2	HL06|1:HL28|1	ENSGALG00000008477;ENSGALG00000045303;ENSGALG00000045493;ENSGALG00000046002;ENSGALG00000045694;ENSGALG00000045599;ENSGALG00000045725;ENSGALG00000006489
1	2142104	1	2142187	ITX	-226	44	2	WH10|1:WH39|1	ENSGALG00000006489
1	2830427	1	2830442	ITX	-178	59	2	JH45|1:ZY38|1	--
1	2836452	1	2839406	INV	396898	41	2	HL06|1:HL30|1	--
1	2838411	1	2838491	ITX	-177	99	26	GX23|1:GX28|1:HB27|2:HB29|1:HL03|1:HL04|2:HT01|1:HT25|1:HX14|1:HY02|1:HY12|1:JH26|2:ND02|1:ND10|1:ND26|3:ND33|1:ND50|1:WC30|1:WH05|1:WH17|1:ZY05|1	--
1	2838636	1	2838945	DEL	397	31	2	GX26|1:HT02|1	--
1	2843323	1	2843416	ITX	33628452	44	2	HT26|1:ZY14|1	--
1	2964890	1	2964943	ITX	-295	47	2	HB09|1:HT17|1	--
1	2964888	1	2964943	ITX	-248	99	10	GX03|7:HT15|3	--
1	2964918	1	2964948	ITX	-231	59	2	HY11|2	--
1	2964890	1	2965091	ITX	-282	39	2	HT22|2	--
1	3310974	1	3310982	ITX	-274	66	3	WH12|3	--
1	3585104	1	3585118	ITX	-282	98	3	ND50|2:WC30|1	--
1	3713395	1	3713463	ITX	-276	46	2	HL10|2	--
1	4052679	1	4052798	ITX	7074	64	3	GX03|1:JH43|1:WC25|1	--
1	4065066	1	4082949	DEL	17871	41	2	HL04|1:HL30|1	ENSGALG00000045088;ENSGALG00000046301
1	4080469	1	4092031	DEL	11550	56	3	GX23|1:HL06|1:HY12|1	ENSGALG00000046451
1	4094176	1	4094194	ITX	-195	89	3	HX01|1:ND26|1:WC31|1	--
1	4052943	1	4105237	DEL	52336	99	32	GX25|1:HB06|1:HB29|1:HL04|6:HL06|1:HT25|15:JH28|2:WC28|2:WC34|3	ENSGALG00000045751;ENSGALG00000045088;ENSGALG00000046301;ENSGALG00000046451;ENSGALG00000046295
1	4220229	1	4221372	DEL	1055	52	2	HL16|1:HY03|1	ENSGALG00000006833
1	4221531	1	4222324	DEL	1177	99	6	HL10|2:HY12|1:JH26|1:JH45|1:WH12|1	ENSGALG00000006833
1	4220365	1	4222324	DEL	723	99	5	HY12|3:JH35|1:WH12|1	ENSGALG00000006833
1	4224721	1	4224761	ITX	-203	53	2	HL46|1:HY11|1	ENSGALG00000006833
1	4248587	1	4251063	DEL	641	99	20	HL16|1:HL30|1:HY05|2:JH27|5:ND13|6:WH10|1:WH17|2:WH39|2	ENSGALG00000006753
1	4321688	1	4321711	ITX	-278	39	2	ND02|2	ENSGALG00000006731
1	4499251	1	4499285	ITX	-260	53	2	HB01|2	ENSGALG00000029270
1	4499273	1	4499364	ITX	-288	51	2	GX04|2	ENSGALG00000029270
1	4792057	1	4792097	ITX	-337	57	2	GX32|2	--
1	4792145	1	4792194	ITX	-280	99	16	HB09|1:HL04|2:HT02|1:HT17|2:HT22|1:HY02|1:HY03|1:JH26|1:JH34|1:JH45|1:ND26|1:ND33|1:WH18|1:ZY13|1	--
1	5118220	1	5118232	ITX	-363	42	2	HL06|2	--
1	5225543	1	5226801	DEL	1269	47	2	WH29|2	--
1	5469423	1	5469440	ITX	-251	59	2	HL30|1:ZY05|1	--
1	5707991	1	5708035	ITX	-224	99	8	HY03|2:WH39|6	ENSGALG00000034590
1	5726786	1	5726806	ITX	-306	99	4	HL46|1:HY02|1:ND05|1:WH29|1	ENSGALG00000034590
1	6103949	1	6103984	ITX	-322	55	2	HL46|1:WC34|1	ENSGALG00000035563
1	6747907	1	6747934	ITX	-323	39	2	HT25|2	--
1	6798091	1	6798125	INV	-220	61	2	GX04|1:ND33|1	ENSGALG00000006682
1	6837034	1	6837056	ITX	-148	55	2	JH35|1:WC29|1	ENSGALG00000006682
1	7119150	1	7119161	ITX	-274	40	2	WH12|2	--
1	6826639	1	7208560	DEL	381881	46	2	HX13|1:WC25|1	ENSGALG00000006682;ENSGALG00000043593;ENSGALG00000034992
1	7348332	1	7348970	DEL	597	41	2	HB06|1:HL04|1	ENSGALG00000033226
1	7456240	1	7456265	ITX	-241	59	2	ZY13|2	ENSGALG00000013920
1	7486012	1	7486126	ITX	-274	82	3	WC27|3	--
1	7486271	1	7486324	ITX	-288	99	68	GX23|1:GX32|1:HB02|1:HB12|2:HB13|1:HB27|1:HB29|2:HL02|3:HL03|1:HL06|1:HL13|1:HL16|4:HL28|1:HL30|1:HL46|1:HT01|1:HT02|1:HT17|3:HT18|1:HT22|1:HX05|1:HX14|3:HX18|1:HX20|1:HX28|1:HY01|1:HY03|1:HY13|1:HY29|1:JH26|3:JH27|1:JH28|1:JH34|3:JH38|1:JH45|1:ND02|1:ND09|1:ND13|1:ND26|1:WC25|1:WC27|1:WC28|1:WC29|1:WC33|1:WC34|1:WH04|1:WH05|1:WH12|1:WH18|1:WH39|2:ZY02|1:ZY14|1	--
1	8084827	1	8084839	ITX	-172	70	2	WH04|2	--
1	8248222	1	8248848	DEL	510	47	2	HB06|1:WC30|1	--
1	8463579	1	8464137	DEL	534	41	2	JH43|2	--
1	8469432	1	8469600	ITX	-221	99	8	WH12|8	--
1	8469443	1	8469595	ITX	-284	43	2	GX25|2	--
1	8469420	1	8469598	ITX	-251	99	8	HB16|8	--
1	8469445	1	8469598	ITX	-300	43	2	WH38|2	--
1	8502414	1	8502431	ITX	-305	60	2	ZY14|2	--
1	8621850	1	8621861	ITX	-358	64	2	WC25|1:ZY05|1	--
1	9027993	1	9028115	ITX	-229	99	123	GX01|2:GX05|1:GX23|1:GX25|1:GX26|1:GX28|1:HB01|3:HB02|3:HB09|1:HB12|1:HB16|6:HB29|1:HL02|2:HL04|2:HL10|3:HL13|2:HL30|1:HL46|1:HT01|2:HT02|1:HT10|1:HT15|1:HT17|1:HT25|1:HT26|3:HX01|2:HX03|1:HX05|1:HX28|1:HY03|1:HY05|1:HY12|3:HY27|2:JH26|1:JH28|1:JH34|3:JH35|6:JH46|1:ND09|2:ND13|3:ND33|6:ND50|1:WC25|3:WC28|1:WC29|2:WC30|1:WC33|2:WC34|2:WH01|3:WH05|2:WH10|2:WH12|3:WH17|1:WH18|3:WH38|2:WH39|2:ZY01|2:…	--
1	9028549	1	9028578	ITX	-203	84	3	GX04|1:WC31|1:ZY38|1	--
1	9028864	1	9028972	ITX	-292	99	63	GX01|1:GX03|1:HB02|4:HB09|1:HB12|1:HB13|1:HL03|1:HL30|2:HT01|2:HT02|2:HT15|1:HT17|1:HT25|2:HX01|2:HX03|1:HX13|2:HX14|1:HX28|1:HY01|2:HY02|1:HY05|1:HY13|1:HY29|1:JH27|1:JH28|1:JH46|1:ND02|1:ND05|1:ND10|1:ND13|1:ND26|1:ND33|1:WC26|1:WC27|1:WC34|1:WH01|2:WH10|1:WH12|1:WH18|1:WH38|1:ZY01|4:ZY02|1:ZY05|1:ZY13|1:ZY14|1:ZY17|2:ZY23|1:ZY38|1	--
1	9031374	1	9031398	ITX	-267	99	22	GX03|1:HB09|1:HB16|2:HT02|3:HT22|1:HX28|1:HX31|1:JH28|1:JH34|1:JH46|2:ND02|1:ND13|1:ND26|1:ND33|1:WC29|1:WH10|1:WH38|1:ZY17|1	--
1	9031516	1	9031565	ITX	-264	99	6	GX28|1:HL16|1:HY03|1:HY30|1:JH46|1:WH39|1	--
1	9032037	1	9032142	ITX	-264	99	22	HB02|1:HB12|2:HB16|1:HB27|1:HT10|1:HX14|1:HX25|1:HY01|1:HY03|1:HY11|1:HY29|1:JH43|1:JH45|1:ND10|1:ND50|1:WC34|1:WH17|1:WH39|2:ZY17|1:ZY38|1	--
1	9032811	1	9032863	ITX	171559	97	4	HB27|1:HT22|1:ND26|1:WC30|1	--
1	9048620	1	9048647	ITX	-269	40	2	WC29|2	--
1	9354381	1	9354409	ITX	-239	91	3	WH05|3	--
1	9032811	1	9372716	ITX	-238	99	25	GX01|1:GX03|1:HB02|3:HB29|1:HL04|1:HT18|1:HT26|1:HY01|1:HY11|1:JH28|1:JH34|1:JH35|1:JH38|1:ND09|1:WC29|2:WC31|1:WH04|1:WH05|1:WH38|1:WH39|1:ZY23|1:ZY38|1	--
1	9372716	1	9373499	DEL	899	36	2	GX32|1:WH05|1	--
1	9372716	1	9373592	DEL	990	50	3	JH35|1:ND13|1:WC29|1	--
1	9374388	1	9374403	ITX	-290	99	11	HB01|1:HB27|1:HT01|1:HX28|1:JH27|1:WC28|1:WC30|1:WC31|1:WH01|1:ZY01|1:ZY23|1	--
1	9374477	1	9374533	ITX	-3	99	14	GX23|1:HB02|1:HB12|3:HL04|1:HT10|1:HT26|1:HX05|1:JH26|1:WH01|1:WH04|1:WH10|1:ZY13|1	--
1	9374745	1	9374767	ITX	-264	58	2	GX01|1:WC28|1	--
1	9376852	1	9376890	ITX	-275	99	21	HB06|1:HB12|2:HB13|1:HB27|1:HL46|2:HX20|1:JH28|1:JH34|1:JH45|1:ND13|1:ND26|1:ND50|1:WC28|1:WC30|1:WH04|1:WH18|1:ZY05|1:ZY17|2	--
1	9378215	1	9378255	ITX	-282	99	8	HB09|1:HB27|1:HL13|1:HT18|1:HY05|1:JH35|1:WC34|1:WH12|1	--
1	9380220	1	9380249	ITX	-276	99	7	HB12|1:HT26|1:HX01|1:WH38|1:WH39|1:ZY02|2	--
1	9380357	1	9380365	ITX	-274	42	2	WH12|2	--
1	9381372	1	9381405	ITX	-222	99	4	HB09|1:HX01|1:HY30|1:WC30|1	--
1	9381758	1	9381817	ITX	-283	99	42	HB02|1:HB16|2:HB29|3:HL04|1:HL06|1:HL16|1:HL30|2:HT02|1:HX03|2:HX31|1:HY01|2:HY02|2:HY27|1:JH28|1:JH34|1:JH35|1:JH38|1:JH45|1:JH46|1:ND05|2:ND18|1:ND33|1:ND50|1:WC27|1:WC29|1:WH04|1:WH18|2:WH39|1:ZY02|3:ZY17|1:ZY23|1	--
1	9507831	1	9507842	ITX	-279	69	2	WC31|2	ENSGALG00000038225
1	9584746	1	9584754	ITX	-243	64	2	HB01|1:ZY01|1	ENSGALG00000038225
1	9651771	1	9651804	ITX	-151	52	2	HL10|1:WC29|1	--
1	10053124	1	10053702	DEL	570	62	3	HX13|3	ENSGALG00000034492
1	11106824	1	11106861	ITX	-255	52	2	WC33|1:WH12|1	ENSGALG00000040444
1	11706351	1	11706383	ITX	-272	53	2	HL10|2	--
1	11801727	1	11801770	ITX	-244	52	2	HT02|2	--
1	12366059	1	12366129	ITX	-272	48	2	ND13|2	--
1	12366124	1	12366170	ITX	-303	54	2	WH18|2	--
1	12366103	1	12366182	ITX	-265	49	2	HB16|2	--
1	12465955	1	12465995	ITX	-288	80	3	HL10|3	ENSGALG00000008335
1	12520768	1	12521392	DEL	694	99	4	ND02|4	ENSGALG00000008328
1	12520838	1	12521392	DEL	585	52	3	HL10|3	ENSGALG00000008328
1	12590190	1	12590200	ITX	-274	40	2	WH12|2	--
1	12958379	1	12958424	ITX	-211	56	2	WC29|2	--
1	12993146	1	12994075	DEL	2347	99	7	HB12|2:HL16|1:JH38|1:WC23|1:ZY38|2	ENSGALG00000008249
1	13013702	1	13013950	DEL	2480	40	2	WH38|1:ZY41|1	ENSGALG00000008222
1	13060224	1	13060304	ITX	-214	44	2	HT26|1:ND13|1	ENSGALG00000008193
1	13268823	1	13268871	ITX	-246	50	2	HB01|2	ENSGALG00000008193
1	13372139	1	13420972	INV	48504	62	2	HT18|2	ENSGALG00000008175
1	13406347	1	13406981	DEL	584	88	4	HB29|1:ZY01|3	ENSGALG00000008175
1	13307889	1	13561600	INV	253364	85	3	HL46|1:HT26|1:ZY23|1	ENSGALG00000008193;ENSGALG00000008175;ENSGALG00000043367
1	13646754	1	13646762	ITX	-233	66	2	ND10|1:WC30|1	--
1	13943983	1	13944023	ITX	-299	51	2	HB12|1:HL30|1	--
1	14160410	1	14160480	ITX	-255	50	2	ZY13|2	ENSGALG00000008109
1	14319404	1	14319432	ITX	-308	33	2	HY27|2	--
1	14403658	1	14403735	ITX	-240	99	5	HL10|2:HX28|2:ZY17|1	--
1	14525685	1	14525714	ITX	-324	36	2	WH18|2	ENSGALG00000008060
1	14665149	1	14665282	ITX	-222	69	3	WH29|3	ENSGALG00000042764
1	14704187	1	14704218	ITX	-282	56	3	JH34|3	ENSGALG00000042764
1	15053782	1	15053877	DEL	635	42	2	ND26|2	ENSGALG00000007161
1	15070489	1	15070498	ITX	-221	65	2	HT25|1:WC34|1	ENSGALG00000007161
1	15242846	1	15242905	ITX	-307	52	2	HX14|2	ENSGALG00000035940
1	15507214	1	15507242	ITX	-209	54	2	JH34|1:ZY13|1	ENSGALG00000007025
1	15531545	1	15531553	ITX	-310	49	2	ZY13|2	ENSGALG00000007025
1	15905035	1	15929783	INV	24379	91	3	ZY17|3	ENSGALG00000038315
1	16032616	1	16032630	ITX	-279	43	2	ND10|2	--
1	16208506	1	16208524	ITX	-259	64	2	WC28|2	ENSGALG00000043058
1	16239651	1	16239670	ITX	-339	65	2	HX31|2	ENSGALG00000043058
1	16320283	1	16320325	ITX	-222	55	2	WH01|2	ENSGALG00000043058
1	16532165	1	16532208	ITX	-232	49	2	JH35|2	--
1	16694110	1	16694135	DEL	1630	54	2	JH34|2	--
1	17253371	1	17253388	ITX	-313	37	2	JH26|2	ENSGALG00000023584
1	17649905	1	17649938	ITX	-254	58	2	ND18|2	--
1	17713311	1	17713347	ITX	-252	99	6	HB27|1:HY27|1:ND13|1:WC30|1:WH01|2	--
1	17713504	1	17713572	ITX	-260	99	5	GX03|3:HB27|1:WH29|1	--
1	17713821	1	17714643	ITX	-287	99	10	GX28|2:HB02|1:HB27|1:HL06|1:HX01|1:JH34|1:ND05|1:WH05|1:ZY02|1	--
1	17716584	1	17716619	ITX	-291	99	5	ZY13|1:ZY14|1:ZY23|1:ZY38|1:ZY41|1	--
1	17717152	1	17717180	ITX	-284	99	18	GX05|1:GX28|1:HB02|2:HB12|1:HL02|1:HL06|1:HL46|1:HT15|1:HX13|1:WH10|2:WH12|3:ZY02|1:ZY14|1:ZY17|1	--
1	17962445	1	17962473	ITX	-266	59	2	HY12|2	--
1	18119202	1	18119231	ITX	-241	54	2	HL10|1:WC25|1	--
1	18209422	1	18209431	ITX	-246	63	2	ZY02|1:ZY17|1	--
1	18326644	1	18326676	ITX	-232	57	2	WH01|2	--
1	18333549	1	18333566	ITX	-284	56	2	HL10|1:HX13|1	--
1	19120556	1	19120597	DEL	640	47	2	JH26|2	--
1	19312343	1	19312364	ITX	-264	63	2	WC30|2	--
1	19553139	1	19557860	DEL	4745	45	2	ND02|2	--
1	2384	1	20197423	ITX	13462845	45	3	HB27|1:HY05|1:WH01|1	ENSGALG00000045540;ENSGALG00000031626;ENSGALG00000038274;ENSGALG00000041494;ENSGALG00000039682;ENSGALG00000038044;ENSGALG00000032458;ENSGALG00000034366;ENSGALG00000035824;ENSGALG00000033919;ENSGALG00000039165;ENSGALG00000043476;ENSGALG00000033149;ENSGALG00000043771;ENSGALG00000029341;ENSGALG00000043178;ENSGALG00000044050;ENSGALG00000041965;ENSGALG00000041528;ENSGALG00000034272;ENSGALG00000013811;…
1	20782208	1	20782221	ITX	-273	64	2	HL02|2	--
1	20891292	1	20891342	ITX	-258	55	2	HY02|2	--
1	20891295	1	20891398	ITX	-156	47	2	WH01|2	--
1	21325074	1	21325094	ITX	-307	64	2	GX28|2	--
1	21347484	1	21347516	ITX	-224	53	2	HL10|1:WC26|1	--
1	21534338	1	21534426	ITX	-145	48	2	WH39|2	--
1	21534475	1	21534511	ITX	-235	53	2	HY13|2	--
1	21572604	1	21572654	ITX	-310	34	2	ZY13|2	--
1	21423040	1	21578607	INV	155273	59	2	ND13|1:WC23|1	--
1	22021569	1	22021581	ITX	-308	99	4	HY29|4	--
1	22182038	1	22182807	DEL	696	42	2	WH18|2	ENSGALG00000008776
1	22546260	1	22546308	ITX	-276	54	2	WH05|2	ENSGALG00000008926
1	22575626	1	22575640	ITX	-238	63	2	WH39|2	ENSGALG00000008926
1	22597990	1	22599014	DEL	955	47	2	HX05|2	ENSGALG00000008926
1	23325167	1	23325190	ITX	-282	37	2	JH34|2	ENSGALG00000032262
1	23502985	1	23506088	DEL	15355	42	2	JH26|1:WH05|1	ENSGALG00000009029
1	23575160	1	23576225	DEL	1112	40	2	ND09|2	--
1	23868196	1	23868245	ITX	91378944	53	2	WH18|2	--
1	23875856	1	23876630	DEL	725	44	2	HX25|2	--
1	23946076	1	23946161	ITX	-230	99	8	HY02|1:HY05|1:JH27|1:JH35|1:ND05|1:ND13|1:WH12|1:WH29|1	--
1	24005170	1	24005196	ITX	-313	33	2	JH26|2	--
1	24135989	1	24136553	DEL	535	44	2	ZY17|2	--
1	24691427	1	24691445	ITX	-222	60	2	WH12|2	ENSGALG00000034574
1	24771520	1	24771543	ITX	68640640	62	2	WC29|2	ENSGALG00000037206
1	24864050	1	24892754	ITX	28107	87	3	JH43|3	ENSGALG00000043437
1	25611882	1	25611901	ITX	-284	92	3	HT17|3	--
1	25692848	1	25692879	ITX	-240	57	2	WH01|2	--
1	25742612	1	25742631	ITX	-324	39	2	WH18|2	--
1	25970978	1	25970994	ITX	-260	88	3	HT25|1:ND26|1:ND33|1	ENSGALG00000009424
1	26067535	1	26067562	ITX	-238	54	2	HL10|2	ENSGALG00000009424
1	26115678	1	26115693	ITX	-287	90	3	WH18|1:WH29|1:ZY01|1	--
1	26279927	1	26280481	DEL	511	46	2	GX05|1:HL13|1	--
1	26279929	1	26280481	DEL	523	60	3	HT02|3	--
1	26319504	1	26319526	ITX	-273	99	6	HB01|2:HX03|2:JH28|1:ZY17|1	--
1	26377455	1	26377470	ITX	-236	65	2	ND02|2	ENSGALG00000009435
1	27020861	1	27020900	ITX	-250	51	2	WH10|1:WH39|1	ENSGALG00000009454
1	27079521	1	27079556	ITX	-285	56	2	HL02|2	--
1	27516538	1	27516654	ITX	-217	44	2	GX05|1:HL30|1	--
1	28116935	1	28116972	ITX	-336	57	2	HY29|2	--
1	28125458	1	28125500	ITX	1722526	99	8	GX03|1:HB06|1:HX20|1:ND50|1:WC28|2:WC30|1:WC34|1	--
1	28340667	1	28340721	ITX	-292	54	2	HT01|2	--
1	28340667	1	28340752	ITX	-292	68	3	JH35|3	--
1	28404594	1	28404636	ITX	-253	56	2	GX01|2	--
1	28447264	1	28449180	DEL	1856	63	3	HB09|3	ENSGALG00000009494
1	28777580	1	28777596	ITX	-281	61	2	HT02|2	ENSGALG00000009523
1	29814989	1	29818926	DEL	3852	52	2	HL30|1:ZY41|1	--
1	29815095	1	29818926	DEL	3802	50	2	HL04|2	--
1	30235468	1	30235482	ITX	-276	66	2	HT01|2	ENSGALG00000009596
1	31283030	1	31283058	ITX	-250	53	2	JH35|2	--
1	31347741	1	31347789	ITX	-183	51	2	HB16|1:WC29|1	--
1	31400077	1	31400102	ITX	-279	38	2	ND10|2	--
1	31902668	1	31905152	DEL	2417	70	3	GX23|3	--
1	32167718	1	32167759	ITX	-265	53	2	JH26|2	--
1	32264954	1	32265865	DEL	822	38	2	HX01|2	--
1	32272858	1	32272908	ITX	-195	99	4	HX18|1:JH34|3	--
1	32272874	1	32272938	ITX	-229	79	3	HX01|3	--
1	32272872	1	32272987	ITX	-162	70	3	WH12|3	--
1	32353542	1	32353573	ITX	-279	57	2	GX25|2	--
1	32603631	1	32605340	DEL	1822	33	2	HT01|2	--
1	32605708	1	32606026	DEL	459	31	2	HY30|1:ZY05|1	--
1	32605708	1	32607371	DEL	1771	47	3	HL46|2:WH39|1	--
1	32605708	1	32608199	INV	1779	99	7	JH26|7	--
1	32605708	1	32608726	DEL	3080	39	2	ZY01|2	--
1	32605340	1	32609099	ITX	29	51	3	HX28|1:ND05|1:WC30|1	--
1	32604590	1	32605424	ITX	90341	99	6	HT01|1:HT10|1:HT18|1:JH43|1:ND18|1:WC26|1	--
1	32604849	1	32608726	DEL	3942	99	8	GX26|1:GX28|2:HT01|1:HT18|1:JH28|1:WC31|1:WC33|1	--
1	32604849	1	32608772	DEL	4080	57	4	GX26|2:GX28|1:ZY14|1	--
1	32605424	1	32605921	DEL	509	32	2	HX25|1:ZY05|1	--
1	32606117	1	32609099	INV	2628	99	7	JH38|2:JH45|3:JH46|2	--
1	32605424	1	32606026	DEL	620	62	4	HB06|1:JH38|2:ZY05|1	--
1	32606200	1	32608416	DEL	2194	99	6	HB13|2:HL13|1:HL28|1:HL30|1:HY13|1	--
1	32605424	1	32606108	DEL	700	80	5	JH35|3:JH46|2	--
1	32606269	1	32608416	DEL	2094	99	11	HB29|1:HL06|1:HL46|2:HX18|1:HY29|1:WC33|1:WH17|1:WH18|1:ZY05|2	--
1	32604643	1	32608726	DEL	3991	99	6	GX26|3:JH28|1:WC33|1:ZY14|1	--
1	32605424	1	32608726	DEL	3221	85	4	ZY01|4	--
1	32608879	1	32609418	DEL	496	40	2	HL04|1:HT18|1	--
1	32608879	1	32609711	DEL	830	99	61	GX01|2:GX28|1:HB01|2:HB09|2:HB12|1:HL13|2:HL30|1:HT15|3:HT17|2:HT18|1:HT22|1:HX05|1:HX18|2:HX25|1:HX28|2:HY02|1:HY13|1:HY27|1:JH27|4:JH28|2:JH43|1:JH45|1:JH46|2:ND26|1:WC25|2:WC30|2:WC33|2:WH04|1:WH05|3:WH12|1:WH17|1:WH18|2:ZY05|2:ZY13|1:ZY14|1:ZY23|2:ZY38|3	--
1	32608879	1	32609933	DEL	1004	99	5	HB13|1:HT22|1:HX25|1:JH26|1:WC25|1	--
1	32609099	1	32609711	DEL	799	99	35	HB01|2:HB06|1:HB27|1:HB29|2:HL13|1:HL30|1:HT15|1:HT17|1:HT22|1:HX05|3:HX28|1:HY13|3:HY29|3:JH26|1:JH27|1:JH43|1:JH46|1:ND05|2:ND18|1:WC31|1:WH04|1:WH17|2:WH18|2:ZY05|1	--
1	32609099	1	32609933	DEL	918	78	5	HB09|1:HB27|1:HX18|1:HY13|1:ND05|1	--
1	32605424	1	32605742	DEL	483	32	2	HL13|1:HX28|1	--
1	32605424	1	32608553	DEL	3299	53	3	ZY14|3	--
1	32606334	1	32608416	DEL	2048	99	30	HB01|1:HB06|3:HB09|1:HB12|1:HB27|1:HL02|1:HL03|2:HL06|1:HL13|1:HL16|1:HL46|1:HT18|2:HT22|1:HX25|1:HY27|1:HY29|1:JH35|1:ND02|1:ND13|3:ND18|1:ND33|1:WC31|1:ZY05|2	--
1	32606456	1	32608416	DEL	2020	99	43	GX28|1:HB01|1:HB27|1:HL02|1:HL03|1:HL10|1:HL13|1:HL30|1:HT15|1:HT18|1:HT22|1:HX05|1:HX18|1:HY13|4:JH26|1:JH28|1:JH38|1:JH46|3:ND02|2:ND05|4:ND10|1:ND26|3:ND33|2:WC30|1:WC31|2:WH05|1:ZY05|1:ZY13|1:ZY14|1:ZY23|1	--
1	32608416	1	32608741	ITX	-329	45	2	ZY41|2	--
1	32608416	1	32609253	ITX	57592400	44	2	JH38|2	--
1	32608644	1	32609711	DEL	990	99	11	GX01|2:GX23|1:HB01|1:HB09|1:HB12|1:HB29|1:HY13|2:HY29|1:JH46|1	--
1	32608741	1	32609711	DEL	910	99	40	GX01|1:GX28|2:HB01|2:HB29|1:HL13|1:HL28|1:HL30|1:HT01|1:HT17|3:HT22|1:HX05|3:HX25|1:HY02|1:HY13|2:JH26|1:JH27|1:JH28|2:JH43|1:JH45|1:JH46|1:ND05|1:ND26|1:WC30|2:WC31|1:WH04|2:WH17|1:WH18|1:ZY05|1:ZY13|1:ZY23|1	--
1	32610118	1	32610406	INV	-150	45	2	HX14|1:ND10|1	--
1	32606334	1	32608553	DEL	2158	91	4	HT01|2:HY29|1:JH46|1	--
1	32603734	1	32608553	DEL	4767	41	2	HL13|1:ND05|1	--
1	32606456	1	32608553	DEL	2093	99	11	HB06|1:HL03|1:HL06|2:HL16|1:HY27|1:JH28|1:JH45|1:WH17|2:ZY05|1	--
1	32607042	1	32607055	ITX	-300	59	2	HB27|1:ZY13|1	--
1	33083220	1	33083238	ITX	-237	93	3	ND33|3	--
1	33114173	1	33114821	DEL	622	99	9	GX03|1:WC25|8	ENSGALG00000009805
1	33119688	1	33119697	ITX	-261	64	2	GX32|1:HL30|1	ENSGALG00000009805
1	33288231	1	33288241	ITX	85881368	66	2	JH38|2	--
1	33868202	1	33868227	ITX	-321	34	2	HL30|2	--
1	34232380	1	34232399	ITX	-173	58	2	HT15|1:JH34|1	ENSGALG00000009875
1	34628192	1	34628202	ITX	-274	89	4	WH12|4	--
1	34635100	1	34635111	ITX	-308	41	2	HY27|2	--
1	35062878	1	35062905	ITX	-255	55	2	HB01|2	--
1	35419387	1	35419899	DEL	480	48	2	WH12|2	--
1	35419387	1	35419899	DEL	475	73	3	WC27|2:ZY41|1	--
1	35506843	1	35507798	DEL	1137	42	2	HY05|1:WH01|1	ENSGALG00000009975
1	35725830	1	35725843	ITX	-279	44	2	ND10|2	ENSGALG00000010042
1	36506461	1	36506506	ITX	-285	52	2	HT17|2	--
1	36649769	1	36649836	ITX	-272	48	2	HB01|2	ENSGALG00000010200
1	36809093	1	36809119	ITX	-237	60	2	HT01|2	ENSGALG00000010200
1	37076124	1	37076191	ITX	25982876	51	2	WH01|2	--
1	37219165	1	37219182	ITX	35838912	99	3	ND02|3	--
1	37282895	1	37283035	ITX	3334741	99	16	HL04|16	--
1	37282896	1	37283028	ITX	-242	97	4	WH18|4	--
1	37424980	1	37425474	DEL	477	43	2	HX25|1:ND06|1	--
1	37450019	1	37450033	ITX	-298	63	2	HL13|2	--
1	37505470	1	37505487	ITX	-269	60	2	HT17|2	--
1	38124610	1	38125118	DEL	472	39	2	HY13|2	--
1	38757166	1	38757195	ITX	78089656	57	2	HL02|2	ENSGALG00000010311
1	38771317	1	38771328	ITX	-258	65	2	HL30|2	ENSGALG00000010311
1	38821768	1	38821817	ITX	-227	55	2	HT01|2	ENSGALG00000010311
1	39265338	1	39265378	ITX	30237076	56	2	HY12|2	ENSGALG00000041094
1	39674940	1	39674969	ITX	-271	61	2	WC26|2	ENSGALG00000010325
1	39751677	1	39752111	DEL	992	79	4	ND18|1:WH39|3	ENSGALG00000026490
1	39752251	1	39753357	DEL	1054	77	3	HL30|3	ENSGALG00000026490
1	39798104	1	39798113	ITX	-246	66	2	WH29|2	ENSGALG00000010342
1	39878659	1	39878761	ITX	-267	43	2	HL10|2	ENSGALG00000010935
1	40002884	1	40002893	ITX	29369798	65	2	ND13|2	ENSGALG00000028091
1	40016773	1	40016811	ITX	-204	60	2	HX28|2	--
1	40142412	1	40142452	ITX	-289	56	2	ZY05|2	ENSGALG00000010940
1	40158666	1	40159374	DEL	578	51	2	HX18|2	ENSGALG00000010940
1	40362864	1	40364053	DEL	1233	37	2	HT02|2	ENSGALG00000010958
1	40721836	1	40721881	ITX	-257	54	2	WH01|2	ENSGALG00000042269
1	41243106	1	41243187	ITX	-263	46	2	GX03|2	--
1	41393510	1	41393554	ITX	-331	32	2	HY30|2	--
1	41451817	1	41451847	ITX	-206	55	2	HL03|1:ND06|1	--
1	41451802	1	41451841	ITX	-282	52	2	HL04|1:WH29|1	--
1	41451799	1	41451832	ITX	-304	51	2	JH35|2	--
1	41698560	1	41698611	ITX	-284	99	50	GX28|1:HB01|2:HB06|1:HB09|4:HB16|3:HL02|1:HL06|1:HL10|2:HL28|1:HT17|1:HT26|1:HX01|7:HX03|3:HX13|5:HX14|2:HX20|1:JH46|1:ND02|1:ND06|1:ND13|2:WH29|6:WH38|1:WH39|1:ZY14|1	--
1	41698560	1	41698760	ITX	-281	99	5	JH35|5	--
1	41698556	1	41698600	ITX	-251	99	8	GX04|3:WH18|5	--
1	41698556	1	41698614	ITX	-236	99	4	ND09|4	--
1	41864626	1	41864641	ITX	-274	37	2	WH12|2	ENSGALG00000027213
1	28125458	1	41907928	ITX	4593842	71	3	HT10|1:HX01|1:ND33|1	ENSGALG00000009492;ENSGALG00000009494;ENSGALG00000009497;ENSGALG00000009505;ENSGALG00000009514;ENSGALG00000009523;ENSGALG00000009530;ENSGALG00000009532;ENSGALG00000009540;ENSGALG00000040505;ENSGALG00000009544;ENSGALG00000009547;ENSGALG00000009556;ENSGALG00000009572;ENSGALG00000009577;ENSGALG00000009586;ENSGALG00000009595;ENSGALG00000009596;ENSGALG00000009601;ENSGALG00000009603;ENSGALG00000009604;…
1	41909982	1	41910014	ITX	14176764	55	2	ZY38|2	--
1	42192601	1	42192641	ITX	-282	33	2	JH34|2	--
1	42564334	1	42564422	ITX	-211	46	2	HT18|2	--
1	43047011	1	43047046	ITX	-229	52	2	HL10|2	--
1	43071747	1	43072324	DEL	546	44	2	JH45|2	--
1	43072213	1	43072248	DEL	418	50	2	WH05|2	--
1	43326921	1	43326985	ITX	-237	83	3	WC29|3	ENSGALG00000035493
1	43342146	1	43342194	ITX	-250	50	2	GX03|2	ENSGALG00000035493
1	9031374	1	43493557	ITX	-263	99	18	HB09|1:HL28|1:HL30|1:HT18|1:HX01|1:HY02|2:JH26|1:JH28|1:ND10|1:ND26|2:ND33|1:WC34|1:ZY13|1:ZY14|2:ZY23|1	ENSGALG00000038225;ENSGALG00000037435;ENSGALG00000039659;ENSGALG00000040151;ENSGALG00000034492;ENSGALG00000008486;ENSGALG00000033974;ENSGALG00000040444;ENSGALG00000008439;ENSGALG00000008427;ENSGALG00000008382;ENSGALG00000033870;ENSGALG00000038834;ENSGALG00000008353;ENSGALG00000008335;ENSGALG00000008330;ENSGALG00000008328;ENSGALG00000042569;ENSGALG00000008312;ENSGALG00000046379;ENSGALG00000008309;…
1	43490688	1	43490724	ITX	-205	51	2	JH34|1:ZY14|1	--
1	43491530	1	43491551	ITX	-335	47	2	HX01|2	--
1	43492941	1	43492985	ITX	-242	99	9	HX13|1:HY01|1:HY27|1:JH28|1:ND33|1:WC25|1:WH04|1:WH10|1:ZY05|1	--
1	43493153	1	43493223	ITX	-267	99	38	GX01|2:GX05|1:HB02|1:HB06|1:HL13|1:HT17|2:HT18|1:HT22|1:HT26|2:HX13|1:HY29|1:JH28|1:ND02|1:ND06|1:ND10|1:ND33|1:ND50|1:WC25|1:WC28|1:WC31|2:WC33|1:WH04|1:WH05|1:WH10|1:WH17|2:WH39|2:ZY01|1:ZY05|2:ZY13|2:ZY23|1	--
1	43494061	1	43494120	ITX	-278	99	39	HB01|1:HB02|1:HB06|1:HB09|1:HB12|1:HL04|1:HL16|2:HL28|1:HL46|1:HT01|1:HT15|1:HT25|1:HX01|2:HX03|1:HX13|1:HX28|1:HX31|1:HY03|1:HY13|1:HY29|1:JH43|2:ND05|1:ND10|1:ND33|2:WC28|1:WC29|1:WH01|2:WH05|1:WH29|1:ZY02|1:ZY05|1:ZY13|1:ZY23|1:ZY38|1	--
1	43891742	1	43891767	ITX	-198	58	2	HB12|2	--
1	43911056	1	43911080	ITX	-310	40	2	ZY13|2	--
1	44003657	1	44003675	ITX	-244	63	2	HT01|2	--
1	44265876	1	44265913	INV	-251	62	2	JH34|2	--
1	44401345	1	44401363	ITX	-273	59	2	HL46|1:ND05|1	--
1	44553827	1	44553861	ITX	-291	54	2	HT22|2	--
1	44937681	1	44937733	ITX	-266	54	2	HL04|2	ENSGALG00000011297
1	45022067	1	45022132	ITX	4001326	73	3	HL10|3	--
1	45593225	1	45593291	INV	18430496	54	2	ZY02|1:ZY13|1	--
1	45689078	1	45689482	DEL	429	78	4	JH43|3:WC28|1	ENSGALG00000011421
1	46157753	1	46157819	ITX	-238	54	2	GX28|2	--
1	46526754	1	46526799	ITX	-310	35	2	ZY13|2	--
1	47048369	1	47048456	ITX	-250	48	2	GX05|1:HY11|1	ENSGALG00000011549
1	47312369	1	47312383	ITX	-192	65	2	ND02|2	ENSGALG00000041122
1	47318618	1	47318656	ITX	-225	56	2	ND10|2	ENSGALG00000041122
1	47505398	1	47505414	ITX	-324	34	2	JH35|2	--
1	47554308	1	47554403	ITX	-215	69	3	HX13|1:WC27|1:WH05|1	ENSGALG00000011614
1	48056949	1	48057759	DEL	1909	99	5	HL30|1:JH27|1:WH01|1:WH10|1:WH12|1	ENSGALG00000011740
1	48121891	1	48121900	ITX	-287	99	5	HT15|1:HY03|1:ND10|1:WC30|1:WC34|1	--
1	48161256	1	48165288	INV	3652	68	2	HB13|2	ENSGALG00000039351;ENSGALG00000029941;ENSGALG00000030424;ENSGALG00000046198;ENSGALG00000035715
1	48195912	1	48198599	INV	2341	99	8	GX03|1:HB09|2:HB16|1:HT15|1:HY03|1:WC28|1:ZY38|1	ENSGALG00000027064;ENSGALG00000040004
1	48271678	1	48273487	DEL	2628	71	3	HB02|1:HB09|1:ZY17|1	ENSGALG00000011798
1	48273704	1	48274133	DEL	2423	36	2	WH05|1:WH12|1	ENSGALG00000011798
1	48354869	1	48354903	ITX	-258	54	2	HY11|1:HY12|1	ENSGALG00000011803
1	48475428	1	48475456	ITX	-238	61	2	ND06|2	--
1	48982382	1	48982428	ITX	-248	50	2	HL10|2	ENSGALG00000011838
1	49572866	1	49572923	ITX	114049712	55	2	GX04|2	ENSGALG00000031186
1	49588120	1	49588855	DEL	757	35	2	ND05|1:WH12|1	ENSGALG00000011931
1	49624036	1	49624670	DEL	689	99	16	WC31|16	ENSGALG00000038599
1	49701208	1	49701220	ITX	-362	51	2	ZY01|2	ENSGALG00000011958
1	49897995	1	49905954	DEL	8894	88	4	HL10|1:JH35|1:WH01|2	ENSGALG00000011993
1	50066098	1	50066119	DEL	48825	49	2	JH28|2	ENSGALG00000012024
1	50121573	1	50121604	ITX	-276	52	3	ND26|3	--
1	50125979	1	50128114	DEL	2074	99	5	HY27|1:JH35|1:ND13|3	ENSGALG00000012034
1	50128268	1	50130671	DEL	2309	99	24	HB02|2:HL06|1:HL28|1:HL30|1:HY02|1:HY03|3:HY29|1:HY30|1:JH35|6:JH38|1:ND13|1:WH12|3:WH17|1:ZY17|1	ENSGALG00000012034
1	50137461	1	50140714	DEL	3204	99	8	HB09|2:HY01|2:ND13|1:ND18|1:WH17|1:ZY41|1	ENSGALG00000012034
1	50475445	1	50475480	ITX	-151	56	2	WH01|2	ENSGALG00000035051
1	50726829	1	50727280	DEL	440	99	12	HL10|12	ENSGALG00000012172
1	50726901	1	50727280	DEL	411	83	4	HL10|1:JH28|2:WH12|1	ENSGALG00000012172
1	50727580	1	50729232	DEL	835	99	22	HL30|6:HY03|1:HY12|7:HY13|1:JH28|6:WH18|1	ENSGALG00000012172
1	50796053	1	50796116	ITX	33805084	46	2	GX03|1:WH39|1	--
1	50880364	1	50880979	DEL	596	38	2	HY11|1:JH46|1	ENSGALG00000019316
1	51321612	1	51321663	ITX	-249	49	2	WH01|1:WH10|1	--
1	51360313	1	51360343	ITX	-318	34	2	HT17|2	--
1	51548745	1	51548806	ITX	-253	46	2	HL10|1:ND10|1	ENSGALG00000012488
1	51564594	1	51564614	ITX	-308	36	2	HY27|2	--
1	51717849	1	51721074	DEL	3196	38	2	HB06|2	ENSGALG00000031977
1	51824477	1	51919208	INV	94364	56	2	WH12|1:ZY01|1	ENSGALG00000043092
1	52073392	1	52073434	ITX	-277	56	2	GX01|2	--
1	52199977	1	52199995	ITX	-282	39	2	JH34|2	ENSGALG00000012556
1	52269528	1	52269565	ITX	142180672	57	2	ND02|2	--
1	52381759	1	52381778	ITX	-263	56	2	GX03|1:GX25|1	--
1	52554843	1	52555901	DEL	1044	50	2	JH46|2	--
1	52592184	1	52592206	ITX	-260	56	2	HY27|1:WH29|1	--
1	52592165	1	52592220	ITX	-267	77	3	GX03|3	--
1	52834753	1	52834843	DEL	19630154	42	2	ND26|2	ENSGALG00000012559
1	53239887	1	53239899	ITX	-259	63	2	GX32|1:ND02|1	--
1	53478436	1	53596443	DEL	118008	55	3	GX28|1:ND05|1:ZY17|1	ENSGALG00000039595;ENSGALG00000038647
1	53478861	1	53596652	ITX	117120	64	3	WH38|1:ZY14|1:ZY17|1	ENSGALG00000039595;ENSGALG00000038647
1	53677509	1	53677559	ITX	-209	75	3	HY13|1:ND10|1:WC31|1	--
1	54479390	1	54479419	ITX	-274	32	2	WH12|2	ENSGALG00000030607
1	55121711	1	55121770	ITX	-239	51	2	HL02|2	--
1	55133002	1	55133042	DEL	2973	74	3	ND13|3	ENSGALG00000012754
1	55134061	1	55134135	ITX	-263	48	2	JH26|2	ENSGALG00000012754
1	55574819	1	55574828	ITX	4308353	68	2	GX01|2	ENSGALG00000012763
1	56203209	1	56203257	ITX	-266	46	3	WH39|3	--
1	56370512	1	56890250	DEL	519699	35	2	HT02|2	ENSGALG00000026974;ENSGALG00000040666;ENSGALG00000012812;ENSGALG00000012823;ENSGALG00000012834;ENSGALG00000034511;ENSGALG00000012847;ENSGALG00000035108;ENSGALG00000012849;ENSGALG00000012850;ENSGALG00000012852;ENSGALG00000037671;ENSGALG00000012857
1	56370898	1	56890433	ITX	518856	77	3	GX04|1:HB02|1:HX28|1	ENSGALG00000026974;ENSGALG00000040666;ENSGALG00000012812;ENSGALG00000012823;ENSGALG00000012834;ENSGALG00000034511;ENSGALG00000012847;ENSGALG00000035108;ENSGALG00000012849;ENSGALG00000012850;ENSGALG00000012852;ENSGALG00000037671;ENSGALG00000012857
1	56371150	1	56890433	ITX	518611	44	2	JH46|1:ZY01|1	ENSGALG00000026974;ENSGALG00000040666;ENSGALG00000012812;ENSGALG00000012823;ENSGALG00000012834;ENSGALG00000034511;ENSGALG00000012847;ENSGALG00000035108;ENSGALG00000012849;ENSGALG00000012850;ENSGALG00000012852;ENSGALG00000037671;ENSGALG00000012857
1	56948074	1	56948087	ITX	-232	60	2	GX25|1:HL16|1	ENSGALG00000012863
1	57077285	1	57228171	ITX	150235	99	6	HT10|1:HT15|1:JH27|1:JH43|1:ZY23|1:ZY41|1	ENSGALG00000045120;ENSGALG00000028444;ENSGALG00000046291
1	57077362	1	57228171	ITX	150140	44	2	GX25|1:HB27|1	ENSGALG00000028444;ENSGALG00000046291
1	57462448	1	57462458	ITX	1301	67	2	WH05|2	ENSGALG00000012877
1	57485293	1	57485309	ITX	-250	64	2	HY12|2	--
1	58022472	1	58022517	ITX	-264	87	3	HT01|3	--
1	58105900	1	58105910	ITX	-309	65	2	ZY14|2	--
1	58123220	1	58123230	ITX	-262	99	5	HT25|1:HX18|2:JH46|1:WH10|1	--
1	58205624	1	58205643	ITX	-195	99	51	GX01|1:GX03|4:GX04|1:GX25|2:HB09|1:HB27|2:HL02|3:HL03|4:HT01|2:HT02|1:HT10|2:HT25|1:HX03|1:HX14|1:HY27|1:HY29|1:JH46|1:ND02|4:ND05|2:ND09|1:ND10|1:ND26|1:ND33|3:WC28|1:WC33|1:WH17|1:WH18|3:WH38|1:ZY01|1:ZY13|1:ZY23|1	--
1	59004020	1	59010188	ITX	5495	50	2	GX32|1:ZY23|1	ENSGALG00000012929
1	59027237	1	59027251	ITX	687	99	3	HB16|3	ENSGALG00000012932
1	59352480	1	59352546	ITX	-361	77	3	ZY02|3	--
1	59671196	1	59671428	ITX	-227	54	2	ND02|2	ENSGALG00000012947
1	59775217	1	59783173	DEL	8018	50	2	WC29|2	ENSGALG00000012956
1	59804942	1	59804985	ITX	-265	50	2	HY27|1:WH39|1	ENSGALG00000012956
1	60329392	1	60330574	DEL	1118	58	3	HL03|1:HX01|1:JH27|1	ENSGALG00000012986
1	61321876	1	61321983	ITX	-293	50	2	WC26|2	--
1	61701178	1	61701187	ITX	-246	73	2	WC27|2	--
1	61869644	1	61869659	DEL	1833	99	5	ZY41|5	ENSGALG00000013036
1	62123393	1	62134997	ITX	10940	57	2	WC23|1:WC33|1	ENSGALG00000013045;ENSGALG00000013056
1	62208760	1	62221574	ITX	12129	99	7	HB29|1:HT18|1:HT25|1:HX14|2:HX28|1:WC27|1	ENSGALG00000003466
1	62214826	1	62226429	DEL	11649	99	7	HY03|7	ENSGALG00000003466
1	62219665	1	62229978	DEL	10299	99	11	GX28|1:HB29|1:HL10|1:HT10|1:HX05|1:JH26|1:JH28|1:ND26|1:ND33|2:ZY38|1	ENSGALG00000003466
1	62219712	1	62230147	ITX	9768	77	3	GX32|1:HB06|1:ND02|1	ENSGALG00000003466
1	62493804	1	62493843	ITX	-259	52	2	GX03|1:WC26|1	ENSGALG00000033471
1	63145436	1	63145498	ITX	-248	51	2	JH27|2	ENSGALG00000013095
1	63376537	1	63376974	DEL	420	47	2	ND33|2	--
1	63795722	1	63795737	ITX	-291	99	4	HT15|1:HX14|1:HY12|1:ZY17|1	--
1	63901472	1	63901497	ITX	-215	58	2	WH39|2	--
1	64015642	1	64015651	ITX	-210	96	3	HB16|1:ND10|1:ND26|1	--
1	64896646	1	64896670	ITX	-241	59	2	WH01|2	--
1	64960778	1	64960808	ITX	-301	52	2	JH35|2	ENSGALG00000013143
1	65055605	1	65055641	ITX	-255	56	2	ND10|2	ENSGALG00000013143
1	65139668	1	65139676	INV	-190	71	2	HT26|1:WH12|1	ENSGALG00000013143
1	65145599	1	65145609	ITX	121216400	66	2	WH29|2	ENSGALG00000013143
1	65175133	1	65175980	DEL	852	44	2	ZY05|2	--
1	65233890	1	65234863	DEL	991	35	2	WH12|1:WH39|1	ENSGALG00000019277
1	65541634	1	65780145	DEL	238487	42	2	GX25|2	ENSGALG00000046453
1	65804223	1	65804275	ITX	-279	57	2	WC31|2	--
1	66295777	1	66295805	ITX	-330	39	2	HL03|2	--
1	66417409	1	66417473	ITX	-163	47	2	JH34|1:WH01|1	--
1	66455924	1	66455932	ITX	-200	65	2	HT25|1:ZY13|1	--
1	66491172	1	66493357	INV	1917	99	4	WH39|4	--
1	66491439	1	66493650	INV	1942	99	5	ZY01|5	--
1	66587639	1	66587654	ITX	-283	60	2	GX32|1:HL06|1	ENSGALG00000013210
1	66978088	1	66982449	DEL	4390	48	2	WC31|2	ENSGALG00000013244
1	67090803	1	67090818	DEL	2242	53	2	HL10|2	ENSGALG00000035836
1	67311952	1	67320950	ITX	5450	67	3	HB02|1:HX31|1:WC25|1	--
1	67312718	1	67326562	DEL	13937	59	2	WC29|2	--
1	67538440	1	67538487	ITX	-273	51	2	HX13|1:WC31|1	--
1	67621801	1	67621821	ITX	-255	58	2	HB01|2	--
1	67791963	1	67791976	ITX	-279	44	2	ND10|2	ENSGALG00000014071
1	67994977	1	67995052	ITX	-196	99	15	GX03|1:GX25|1:GX32|1:HL10|2:HL30|1:HT02|1:HT17|1:HT25|1:JH26|1:JH38|1:WC25|1:WH39|3	--
1	68386982	1	68387649	DEL	652	36	2	HT02|2	--
1	68649060	1	68649109	ITX	-308	72	3	HB01|1:HB09|1:HL13|1	ENSGALG00000014178
1	69146434	1	69150922	DEL	3377	97	4	WH12|4	ENSGALG00000029308
1	69451760	1	69452345	DEL	608	54	2	ND50|2	--
1	69455057	1	69455092	ITX	-306	99	13	JH43|1:ND06|2:ND10|1:WC31|1:WC34|1:WH01|1:WH39|3:ZY17|2:ZY23|1	--
1	69808072	1	69808098	ITX	-274	52	3	WH12|3	ENSGALG00000014213
1	69810732	1	69810798	ITX	-279	49	2	ND33|2	ENSGALG00000014213
1	69990939	1	69991034	ITX	-219	43	2	GX26|1:ZY13|1	--
1	70708688	1	70709194	DEL	444	76	3	ZY14|3	ENSGALG00000014234
1	70782400	1	70790568	INV	7788	89	3	HB06|1:HL28|1:HX18|1	--
1	71390512	1	71421018	ITX	29847	69	3	HB01|1:ND13|1:WH38|1	ENSGALG00000028840;ENSGALG00000039133;ENSGALG00000014551
1	71390514	1	71421018	ITX	29817	47	2	HX03|1:ND05|1	ENSGALG00000028840;ENSGALG00000039133;ENSGALG00000014551
1	71457130	1	71457142	DEL	602	49	2	HT22|2	--
1	71942538	1	71942649	ITX	-251	61	3	JH35|2:WH17|1	ENSGALG00000040393
1	72012706	1	72012728	ITX	-310	61	2	HX14|2	--
1	72275307	1	72275464	ITX	-253	72	3	GX28|1:GX32|1:WH39|1	--
1	72332330	1	72332383	ITX	-258	99	75	GX03|1:GX23|1:GX25|1:HB01|1:HB02|3:HB09|2:HB12|1:HB13|2:HL28|1:HL30|1:HL46|1:HT02|1:HT10|1:HT17|2:HT18|1:HT22|3:HT26|1:HX05|2:HX14|1:HY01|1:HY11|2:HY12|1:HY13|2:HY27|4:JH35|2:JH46|1:ND02|1:ND09|1:ND10|1:ND13|3:ND26|2:ND33|4:ND50|1:WC26|1:WC28|1:WC30|1:WC34|1:WH04|1:WH05|1:WH10|1:WH12|1:WH18|1:ZY01|3:ZY02|4:ZY05|2:ZY14|1:ZY23|2:ZY38|1	--
1	72869019	1	72869028	ITX	-279	47	2	ND10|2	--
1	72896721	1	72896786	ITX	-288	52	2	HY12|2	--
1	72966735	1	72966752	ITX	-284	95	3	GX26|3	--
1	73168447	1	73168464	ITX	-169	58	2	GX25|1:JH34|1	ENSGALG00000017287
1	73204571	1	73204589	DEL	6084	60	2	WC28|2	--
1	73300575	1	73376313	INV	75456	82	3	HY13|1:HY27|1:WH17|1	--
1	73753448	1	73753480	ITX	-321	38	2	GX01|2	--
1	73814477	1	73814520	DEL	1228	49	2	ZY23|2	--
1	73846767	1	73846847	ITX	-233	99	5	HT25|4:HY11|1	--
1	74000015	1	74000075	ITX	-282	47	3	JH34|3	ENSGALG00000027299
1	74103799	1	74103823	ITX	-243	56	2	HB01|2	--
1	74340981	1	74340996	ITX	-173	94	3	JH28|3	ENSGALG00000017272
1	74384981	1	74385015	ITX	-346	59	2	WC25|2	ENSGALG00000017272
1	74579334	1	74579365	ITX	-148	53	2	HY11|1:JH28|1	--
1	74584979	1	74584990	ITX	-260	64	2	HY11|1:HY12|1	--
1	74621712	1	74621779	ITX	-258	71	3	GX03|1:HL46|1:WC31|1	--
1	75143204	1	75143347	ITX	-168	62	3	HY12|1:ND50|1:WH29|1	--
1	75144398	1	75144837	DEL	458	99	64	GX01|2:GX04|1:GX05|2:GX25|1:HB01|1:HB29|1:HL06|2:HL10|1:HT01|1:HX01|1:HX05|1:HY11|1:HY12|2:HY27|5:JH34|3:JH43|1:JH46|4:ND26|9:WC23|1:WC34|1:WH05|1:WH17|1:WH29|4:ZY01|1:ZY05|1:ZY14|2:ZY17|1:ZY38|8:ZY41|4	--
1	75144493	1	75144837	DEL	415	99	157	GX04|2:GX05|3:GX23|5:GX25|2:GX26|4:HB01|3:HB12|3:HB16|1:HB27|1:HB29|3:HL02|2:HL03|1:HL10|8:HL13|3:HT18|1:HX01|3:HX28|1:HY05|2:HY11|2:HY12|1:HY27|5:HY30|1:JH26|3:JH27|3:JH34|13:JH35|3:JH38|2:JH43|3:JH45|2:JH46|4:ND06|2:ND13|1:ND18|2:ND26|6:ND50|1:WC26|2:WC28|1:WC30|1:WC34|6:WH04|3:WH12|6:WH17|1:WH18|4:WH29|2:WH39|2:ZY05|2:ZY13|3:ZY14|8:ZY23|7:ZY38|7	--
1	75144682	1	75144837	DEL	397	99	34	GX04|1:GX05|1:GX23|1:HB01|1:HL04|1:HL10|2:HY30|1:JH26|1:JH27|3:JH28|3:JH34|3:JH38|3:JH45|1:ND06|2:ND13|1:ND18|1:WC28|3:WH04|1:WH12|1:WH39|1:ZY13|1:ZY23|1	--
1	75302475	1	75302758	ITX	-186	32	2	HL30|1:JH35|1	--
1	75363749	1	75363759	ITX	-280	63	2	HT01|1:HT02|1	--
1	75867876	1	75867968	ITX	-260	41	2	GX03|1:HB01|1	--
1	76166597	1	76166609	ITX	1118	65	2	HY01|2	ENSGALG00000014252
1	76204250	1	76204263	ITX	-250	59	2	HB16|1:JH28|1	ENSGALG00000014263
1	76230227	1	76231204	DEL	963	99	5	HL30|1:HY13|1:ND13|1:WH10|2	ENSGALG00000039764
1	76230250	1	76231204	DEL	958	40	2	HY30|1:WH12|1	ENSGALG00000039764
1	76235797	1	76236455	DEL	1520	69	3	HL13|1:ND13|1:ND26|1	ENSGALG00000039764
1	76240456	1	76241360	DEL	818	99	5	HL10|1:JH45|1:WH05|3	ENSGALG00000039764
1	76450309	1	76450888	DEL	625	99	11	GX04|2:GX28|1:HL46|1:HT02|2:HX14|2:JH27|1:WH04|1:WH18|1	--
1	76450309	1	76450996	DEL	670	99	67	GX01|1:GX04|1:GX28|7:HB06|1:HB13|1:HL10|1:HL28|4:HL46|1:HT22|2:HX14|2:HX18|2:HX25|6:HX28|2:HY02|1:HY03|1:HY13|3:JH26|1:JH27|2:JH34|2:ND09|1:ND18|2:WC25|1:WC26|1:WC29|1:WC34|1:WH01|1:WH18|6:WH29|1:WH38|4:WH39|1:ZY02|2:ZY05|1:ZY13|1:ZY23|1:ZY38|1	--
1	76450123	1	76464845	ITX	14003	99	69	GX03|2:GX04|1:GX23|1:GX25|2:GX28|2:GX32|1:HB06|1:HB13|2:HB27|1:HB29|1:HL02|3:HL06|2:HL28|2:HL30|4:HL46|1:HT02|1:HT18|2:HT22|2:HX01|1:HX03|2:HX05|1:HX13|1:HX14|1:HX20|1:HX31|1:HY02|1:HY05|1:JH27|1:JH35|2:JH43|1:JH45|1:JH46|1:ND02|1:ND05|1:ND06|1:ND18|1:ND33|1:ND50|1:WC25|1:WC26|1:WC31|2:WC33|1:WH04|1:WH10|1:WH18|1:WH29|2:ZY01|1:ZY02|1:ZY14|1:ZY23|1:ZY41|2	--
1	76450438	1	76450996	DEL	705	99	41	GX04|2:GX32|1:HB02|2:HL10|2:HL28|2:HT02|1:HT26|1:HX14|4:HX18|1:HX25|2:HY03|1:HY13|1:JH27|2:ND18|1:WC26|2:WC27|1:WC34|1:WH01|2:WH04|3:WH18|2:WH29|1:WH38|3:ZY02|2:ZY38|1	--
1	76450216	1	76464845	ITX	13916	99	12	GX05|1:GX28|1:HB06|2:HL06|1:HL16|1:HL46|1:ND05|2:WC25|2:ZY05|1	--
1	76462930	1	76464845	ITX	-232	99	59	GX03|6:GX25|1:GX26|1:GX32|1:HB02|1:HB09|2:HB16|1:HB27|2:HB29|1:HL02|1:HL06|1:HL13|2:HL16|3:HL30|2:HT18|1:HT22|1:HX13|1:HX14|1:HX20|1:HY02|1:HY03|1:HY29|2:JH26|3:JH27|2:JH35|1:JH38|1:JH43|1:JH46|1:ND26|1:ND33|1:ND50|2:WC25|1:WC26|1:WC29|1:WH05|2:WH12|1:WH18|2:WH38|1:ZY14|1:ZY38|2	--
1	76453133	1	76453318	ITX	-193	62	3	HX28|1:JH43|1:ND02|1	--
1	76453463	1	76457502	DEL	4092	99	16	GX04|1:HB02|1:HB06|1:HB29|1:HL04|1:HL16|2:HT18|1:HT26|2:HX31|1:HY11|1:HY29|1:HY30|1:WC25|1:WH10|1	--
1	76453551	1	76457502	DEL	4043	85	6	HL06|1:HX18|1:HX31|1:JH27|1:JH46|1:WH10|1	--
1	76456764	1	76457502	DEL	1125	61	4	HL16|4	--
1	76457802	1	76457939	DEL	450	48	5	GX05|1:HT22|1:HX03|1:JH43|1:WH10|1	--
1	76453551	1	76453905	DEL	416	34	2	HB29|1:ZY14|1	--
1	76456619	1	76456684	DEL	444	32	3	HT17|1:JH34|1:WC34|1	--
1	76457594	1	76457939	DEL	483	39	4	GX28|1:HT22|1:HX20|1:WC23|1	--
1	76454675	1	76455499	ITX	-209	99	8	GX03|2:HB27|1:HT10|1:HY03|1:WC29|1:WC31|1:ZY01|1	--
1	76459928	1	76460270	ITX	-285	64	4	HB06|1:WH12|1:WH17|1:ZY23|1	--
1	76470008	1	76660189	INV	189746	99	4	GX28|1:HB27|2:HL28|1	ENSGALG00000014361;ENSGALG00000041564;ENSGALG00000014362
1	76470243	1	76660189	INV	189573	99	139	GX03|1:GX04|1:GX05|1:GX23|1:GX25|2:GX26|1:GX28|2:GX32|3:HB06|7:HB09|2:HB27|2:HB29|2:HL04|2:HL06|2:HL10|1:HL13|2:HL16|7:HL28|3:HL46|4:HT01|1:HT22|2:HT26|1:HX01|1:HX05|2:HX13|3:HX14|1:HX18|1:HX20|3:HX25|1:HX31|1:HY01|1:HY02|2:HY03|2:HY05|1:HY11|1:HY13|2:HY29|3:JH27|1:JH34|1:JH35|1:JH43|1:JH45|2:JH46|1:ND05|1:ND13|1:ND33|2:ND50|2:WC23|1:WC25|6:WC26|1:WC27|3:WC29|1:WC30|3:WC31|1:WH05|2:WH17|4:WH18|2:…	ENSGALG00000014361;ENSGALG00000041564;ENSGALG00000014362
1	76470442	1	76660189	INV	189417	99	5	GX28|1:HY13|4	ENSGALG00000014361;ENSGALG00000041564;ENSGALG00000014362
1	76470243	1	76660040	INV	189425	99	4	HB06|1:HT18|1:HY02|1:HY13|1	ENSGALG00000014361;ENSGALG00000041564;ENSGALG00000014362
1	76658985	1	76659376	ITX	-234	48	3	GX03|2:HL30|1	--
1	76453905	1	76710180	ITX	255456	60	3	HB02|1:HB29|1:HL28|1	ENSGALG00000014361;ENSGALG00000041564;ENSGALG00000014362
1	76454169	1	76710832	DEL	256592	38	2	HL28|1:WH38|1	ENSGALG00000014361;ENSGALG00000041564;ENSGALG00000014362
1	76955501	1	76955512	DEL	74970632	99	6	JH35|1:WH39|5	ENSGALG00000014442
1	76956256	1	76956603	DEL	411	99	12	HL10|1:HY05|1:JH26|2:JH28|2:JH35|1:JH38|1:ND26|1:WH05|1:WH12|2	ENSGALG00000014442
1	77052257	1	77052284	ITX	-268	99	17	GX03|2:GX05|1:GX25|2:HL02|1:HT02|1:HX18|1:HY01|1:HY11|1:ND10|1:WC25|1:WH01|1:WH10|2:ZY13|1:ZY23|1	--
1	77276011	1	77276034	DEL	937	88	4	HL10|4	ENSGALG00000014526
1	77283024	1	77283063	ITX	-272	55	2	ZY13|2	ENSGALG00000043468
1	77393702	1	77395173	DEL	1498	93	4	HL30|1:HY12|2:ND05|1	ENSGALG00000014659
1	77396856	1	77397325	DEL	502	59	3	WH12|1:WH39|2	ENSGALG00000014659
1	77607528	1	77607548	DEL	63521608	53	2	WH17|2	--
1	77683988	1	77684021	ITX	-269	60	2	GX04|2	ENSGALG00000014698
1	77742662	1	77742675	ITX	-321	72	3	GX01|3	ENSGALG00000014701
1	77770091	1	77770451	DEL	1634	99	18	HL06|1:HL28|1:HY05|1:HY12|1:HY13|1:HY30|1:JH35|2:JH46|1:ND05|1:WH10|1:WH12|1:WH17|2:WH18|2:WH39|2	ENSGALG00000014708
1	76458843	1	77820951	INV	634320	70	3	HY29|1:JH26|1:WH12|1	ENSGALG00000014361;ENSGALG00000041564;ENSGALG00000014362;ENSGALG00000038405;ENSGALG00000014410;ENSGALG00000014412;ENSGALG00000014413;ENSGALG00000007378;ENSGALG00000014426;ENSGALG00000013999;ENSGALG00000014428;ENSGALG00000040424;ENSGALG00000022955;ENSGALG00000014435;ENSGALG00000039448;ENSGALG00000028638;ENSGALG00000014442;ENSGALG00000014443;ENSGALG00000037807;ENSGALG00000013565;ENSGALG00000014455;…
1	76458843	1	77820863	DEL	692078	37	2	WH17|1:WH39|1	ENSGALG00000014361;ENSGALG00000041564;ENSGALG00000014362;ENSGALG00000038405;ENSGALG00000014410;ENSGALG00000014412;ENSGALG00000014413;ENSGALG00000007378;ENSGALG00000014426;ENSGALG00000013999;ENSGALG00000014428;ENSGALG00000040424;ENSGALG00000022955;ENSGALG00000014435;ENSGALG00000039448;ENSGALG00000028638;ENSGALG00000014442;ENSGALG00000014443;ENSGALG00000037807;ENSGALG00000013565;ENSGALG00000014455;…
1	76458843	1	77820974	DEL	1362136	99	7	GX04|1:GX05|1:HL13|1:HT26|1:HX13|1:HX31|1:WH10|1	ENSGALG00000014361;ENSGALG00000041564;ENSGALG00000014362;ENSGALG00000038405;ENSGALG00000014410;ENSGALG00000014412;ENSGALG00000014413;ENSGALG00000007378;ENSGALG00000014426;ENSGALG00000013999;ENSGALG00000014428;ENSGALG00000040424;ENSGALG00000022955;ENSGALG00000014435;ENSGALG00000039448;ENSGALG00000028638;ENSGALG00000014442;ENSGALG00000014443;ENSGALG00000037807;ENSGALG00000013565;ENSGALG00000014455;…
1	76459928	1	77821899	ITX	1361225	99	137	GX01|1:GX03|1:GX04|2:GX23|1:GX26|1:GX28|4:GX32|1:HB01|1:HB02|12:HB06|7:HB12|4:HB13|1:HB27|3:HB29|2:HL03|1:HL06|1:HL10|1:HL13|2:HL28|4:HL30|2:HL46|1:HT15|2:HT18|2:HT22|1:HT25|1:HT26|2:HX03|2:HX05|1:HX13|2:HX14|3:HX18|1:HX20|1:HX25|2:HX28|2:HY01|2:HY02|2:HY03|2:HY05|1:HY13|2:HY29|1:JH27|1:JH34|1:JH35|1:JH43|1:JH45|3:JH46|3:ND05|2:ND09|1:ND50|2:WC23|1:WC25|1:WC28|2:WC30|1:WC33|1:WC34|1:WH01|1:WH05|1…	ENSGALG00000014361;ENSGALG00000041564;ENSGALG00000014362;ENSGALG00000038405;ENSGALG00000014410;ENSGALG00000014412;ENSGALG00000014413;ENSGALG00000007378;ENSGALG00000014426;ENSGALG00000013999;ENSGALG00000014428;ENSGALG00000040424;ENSGALG00000022955;ENSGALG00000014435;ENSGALG00000039448;ENSGALG00000028638;ENSGALG00000014442;ENSGALG00000014443;ENSGALG00000037807;ENSGALG00000013565;ENSGALG00000014455;…
1	76460393	1	77823888	ITX	-225	99	212	GX01|4:GX03|6:GX04|1:GX05|3:GX23|4:GX25|2:GX26|2:GX28|1:GX32|1:HB01|1:HB06|3:HB12|1:HB27|2:HB29|3:HL02|3:HL03|2:HL04|5:HL06|3:HL10|3:HL13|7:HL16|3:HL28|1:HL30|4:HL46|1:HT01|2:HT02|2:HT10|1:HT15|1:HT17|3:HT18|6:HT22|2:HT25|1:HX01|1:HX03|2:HX14|3:HX18|2:HX20|1:HX28|3:HX31|1:HY01|3:HY03|2:HY05|3:HY11|2:HY12|4:HY13|1:HY27|1:HY29|4:HY30|1:JH27|1:JH34|1:JH35|7:JH38|1:JH43|1:JH45|3:ND02|2:ND05|1:ND06|1:…	ENSGALG00000014361;ENSGALG00000041564;ENSGALG00000014362;ENSGALG00000038405;ENSGALG00000014410;ENSGALG00000014412;ENSGALG00000014413;ENSGALG00000007378;ENSGALG00000014426;ENSGALG00000013999;ENSGALG00000014428;ENSGALG00000040424;ENSGALG00000022955;ENSGALG00000014435;ENSGALG00000039448;ENSGALG00000028638;ENSGALG00000014442;ENSGALG00000014443;ENSGALG00000037807;ENSGALG00000013565;ENSGALG00000014455;…
1	77824093	1	77824190	ITX	-229	99	5	HT22|1:JH35|1:ND18|1:WC33|1:ZY41|1	--
1	77826453	1	77827342	ITX	1685	46	3	HB09|1:HX25|1:WH01|1	--
1	77845987	1	77846017	ITX	-230	99	5	GX05|1:HB12|1:HT02|1:HY13|1:ZY38|1	--
1	77847052	1	77847091	ITX	-245	99	17	GX04|1:GX28|1:HB12|1:HT02|1:HX03|1:HX14|2:JH38|1:ND10|1:ND26|1:WC25|1:WC31|2:WH01|1:WH10|1:ZY13|1:ZY14|1	--
1	77890964	1	77891503	DEL	452	50	2	WC34|1:ZY23|1	--
1	77973836	1	77973853	ITX	-331	73	3	HX28|3	--
1	78093627	1	78093690	ITX	-290	83	3	GX23|3	ENSGALG00000014754
1	78099806	1	78110759	ITX	10343	40	2	JH35|2	ENSGALG00000014754;ENSGALG00000032796
1	78099806	1	78110790	ITX	10335	45	2	JH26|2	ENSGALG00000014754;ENSGALG00000032796
1	78107014	1	78120680	DEL	13807	38	2	ZY05|2	ENSGALG00000014754;ENSGALG00000032796
1	78110810	1	78111714	DEL	988	52	3	HT26|3	ENSGALG00000014754;ENSGALG00000032796
1	78108324	1	78129034	INV	20347	56	2	ZY05|2	ENSGALG00000014754;ENSGALG00000032796
1	78140160	1	78140178	ITX	-362	75	3	ZY01|3	ENSGALG00000014754
1	78146822	1	78169240	DEL	22458	99	6	GX28|1:GX32|1:HX18|1:HY03|1:JH26|1:ND06|1	ENSGALG00000014754;ENSGALG00000027291;ENSGALG00000030650
1	78146822	1	78184308	DEL	37505	85	4	GX05|1:HB01|1:HL46|1:ND02|1	ENSGALG00000014754;ENSGALG00000027291;ENSGALG00000030650;ENSGALG00000034771
1	78169240	1	78184281	ITX	14362	51	2	GX28|1:ZY14|1	ENSGALG00000014754;ENSGALG00000030650;ENSGALG00000034771
1	78169240	1	78184471	ITX	14552	99	18	HL04|1:HT02|1:HT26|1:HX03|1:HX20|1:HX28|1:HY13|1:JH28|1:ND06|1:ND13|1:WC30|1:WH04|2:WH18|1:ZY05|3:ZY14|1	ENSGALG00000014754;ENSGALG00000030650;ENSGALG00000034771
1	78151495	1	78187968	ITX	35801	51	2	WC34|1:ZY41|1	ENSGALG00000014754;ENSGALG00000027291;ENSGALG00000030650;ENSGALG00000034771
1	78170006	1	78170459	DEL	425	48	3	ND33|1:ZY17|1:ZY38|1	ENSGALG00000014754;ENSGALG00000030650
1	78188378	1	78188923	DEL	748	38	2	WC29|2	ENSGALG00000014754
1	78198969	1	78210403	DEL	11539	49	2	WC28|2	ENSGALG00000014754
1	78355443	1	78376314	INV	20529	90	3	ND02|1:ND33|2	ENSGALG00000014759
1	76451088	1	78448940	INV	1997519	52	2	HL30|2	ENSGALG00000014361;ENSGALG00000041564;ENSGALG00000014362;ENSGALG00000038405;ENSGALG00000014410;ENSGALG00000014412;ENSGALG00000014413;ENSGALG00000007378;ENSGALG00000014426;ENSGALG00000013999;ENSGALG00000014428;ENSGALG00000040424;ENSGALG00000022955;ENSGALG00000014435;ENSGALG00000039448;ENSGALG00000028638;ENSGALG00000014442;ENSGALG00000014443;ENSGALG00000037807;ENSGALG00000013565;ENSGALG00000014455;…
1	76451088	1	78449013	INV	1997513	51	2	WH10|1:ZY02|1	ENSGALG00000014361;ENSGALG00000041564;ENSGALG00000014362;ENSGALG00000038405;ENSGALG00000014410;ENSGALG00000014412;ENSGALG00000014413;ENSGALG00000007378;ENSGALG00000014426;ENSGALG00000013999;ENSGALG00000014428;ENSGALG00000040424;ENSGALG00000022955;ENSGALG00000014435;ENSGALG00000039448;ENSGALG00000028638;ENSGALG00000014442;ENSGALG00000014443;ENSGALG00000037807;ENSGALG00000013565;ENSGALG00000014455;…
1	76452952	1	78448940	INV	1997224	99	33	HL30|29:JH35|2:JH43|1:JH45|1	ENSGALG00000014361;ENSGALG00000041564;ENSGALG00000014362;ENSGALG00000038405;ENSGALG00000014410;ENSGALG00000014412;ENSGALG00000014413;ENSGALG00000007378;ENSGALG00000014426;ENSGALG00000013999;ENSGALG00000014428;ENSGALG00000040424;ENSGALG00000022955;ENSGALG00000014435;ENSGALG00000039448;ENSGALG00000028638;ENSGALG00000014442;ENSGALG00000014443;ENSGALG00000037807;ENSGALG00000013565;ENSGALG00000014455;…
1	76452952	1	78449013	INV	1997124	99	40	GX01|1:HL02|17:WC27|1:WH10|11:ZY02|3:ZY14|1:ZY23|6	ENSGALG00000014361;ENSGALG00000041564;ENSGALG00000014362;ENSGALG00000038405;ENSGALG00000014410;ENSGALG00000014412;ENSGALG00000014413;ENSGALG00000007378;ENSGALG00000014426;ENSGALG00000013999;ENSGALG00000014428;ENSGALG00000040424;ENSGALG00000022955;ENSGALG00000014435;ENSGALG00000039448;ENSGALG00000028638;ENSGALG00000014442;ENSGALG00000014443;ENSGALG00000037807;ENSGALG00000013565;ENSGALG00000014455;…
1	76452952	1	78448955	INV	1997119	99	13	HT17|1:WH29|11:ZY14|1	ENSGALG00000014361;ENSGALG00000041564;ENSGALG00000014362;ENSGALG00000038405;ENSGALG00000014410;ENSGALG00000014412;ENSGALG00000014413;ENSGALG00000007378;ENSGALG00000014426;ENSGALG00000013999;ENSGALG00000014428;ENSGALG00000040424;ENSGALG00000022955;ENSGALG00000014435;ENSGALG00000039448;ENSGALG00000028638;ENSGALG00000014442;ENSGALG00000014443;ENSGALG00000037807;ENSGALG00000013565;ENSGALG00000014455;…
1	76452952	1	78448984	INV	1997323	89	5	WC31|5	ENSGALG00000014361;ENSGALG00000041564;ENSGALG00000014362;ENSGALG00000038405;ENSGALG00000014410;ENSGALG00000014412;ENSGALG00000014413;ENSGALG00000007378;ENSGALG00000014426;ENSGALG00000013999;ENSGALG00000014428;ENSGALG00000040424;ENSGALG00000022955;ENSGALG00000014435;ENSGALG00000039448;ENSGALG00000028638;ENSGALG00000014442;ENSGALG00000014443;ENSGALG00000037807;ENSGALG00000013565;ENSGALG00000014455;…
1	78444921	1	78444999	ITX	-143	44	2	HT17|1:WH39|1	--
1	76452952	1	78449018	INV	1997134	65	4	HB06|3:WC29|1	ENSGALG00000014361;ENSGALG00000041564;ENSGALG00000014362;ENSGALG00000038405;ENSGALG00000014410;ENSGALG00000014412;ENSGALG00000014413;ENSGALG00000007378;ENSGALG00000014426;ENSGALG00000013999;ENSGALG00000014428;ENSGALG00000040424;ENSGALG00000022955;ENSGALG00000014435;ENSGALG00000039448;ENSGALG00000028638;ENSGALG00000014442;ENSGALG00000014443;ENSGALG00000037807;ENSGALG00000013565;ENSGALG00000014455;…
1	76452952	1	78462301	INV	2009146	38	3	JH27|1:ND06|1:WH39|1	ENSGALG00000014361;ENSGALG00000041564;ENSGALG00000014362;ENSGALG00000038405;ENSGALG00000014410;ENSGALG00000014412;ENSGALG00000014413;ENSGALG00000007378;ENSGALG00000014426;ENSGALG00000013999;ENSGALG00000014428;ENSGALG00000040424;ENSGALG00000022955;ENSGALG00000014435;ENSGALG00000039448;ENSGALG00000028638;ENSGALG00000014442;ENSGALG00000014443;ENSGALG00000037807;ENSGALG00000013565;ENSGALG00000014455;…
1	76452952	1	78462602	INV	2009223	99	11	HB06|1:HL16|1:HT22|1:HX31|2:HY13|1:WC25|1:ZY17|1:ZY38|1:ZY41|2	ENSGALG00000014361;ENSGALG00000041564;ENSGALG00000014362;ENSGALG00000038405;ENSGALG00000014410;ENSGALG00000014412;ENSGALG00000014413;ENSGALG00000007378;ENSGALG00000014426;ENSGALG00000013999;ENSGALG00000014428;ENSGALG00000040424;ENSGALG00000022955;ENSGALG00000014435;ENSGALG00000039448;ENSGALG00000028638;ENSGALG00000014442;ENSGALG00000014443;ENSGALG00000037807;ENSGALG00000013565;ENSGALG00000014455;…
1	76453071	1	78462301	INV	2008888	99	6	HB02|1:HB27|1:HX01|1:HX03|1:JH27|1:ZY17|1	ENSGALG00000014361;ENSGALG00000041564;ENSGALG00000014362;ENSGALG00000038405;ENSGALG00000014410;ENSGALG00000014412;ENSGALG00000014413;ENSGALG00000007378;ENSGALG00000014426;ENSGALG00000013999;ENSGALG00000014428;ENSGALG00000040424;ENSGALG00000022955;ENSGALG00000014435;ENSGALG00000039448;ENSGALG00000028638;ENSGALG00000014442;ENSGALG00000014443;ENSGALG00000037807;ENSGALG00000013565;ENSGALG00000014455;…
1	76453463	1	78462301	INV	2008541	99	403	GX01|2:GX03|5:GX04|5:GX05|2:GX23|2:GX25|1:GX26|4:GX28|6:GX32|5:HB01|4:HB02|4:HB06|3:HB09|6:HB12|6:HB13|6:HB16|4:HB27|7:HB29|3:HL02|4:HL03|3:HL04|4:HL10|4:HL13|3:HL16|2:HL28|5:HL30|12:HL46|5:HT01|3:HT02|4:HT10|3:HT15|7:HT18|7:HT22|6:HT25|1:HT26|3:HX03|4:HX05|4:HX13|4:HX14|7:HX18|6:HX20|4:HX25|3:HX28|5:HX31|3:HY01|2:HY02|1:HY03|3:HY05|1:HY11|1:HY12|1:HY13|3:HY27|3:HY29|5:HY30|4:JH26|4:JH27|4:JH28|2…	ENSGALG00000014361;ENSGALG00000041564;ENSGALG00000014362;ENSGALG00000038405;ENSGALG00000014410;ENSGALG00000014412;ENSGALG00000014413;ENSGALG00000007378;ENSGALG00000014426;ENSGALG00000013999;ENSGALG00000014428;ENSGALG00000040424;ENSGALG00000022955;ENSGALG00000014435;ENSGALG00000039448;ENSGALG00000028638;ENSGALG00000014442;ENSGALG00000014443;ENSGALG00000037807;ENSGALG00000013565;ENSGALG00000014455;…
1	76453551	1	78462301	INV	2008443	99	11	GX03|1:GX05|1:HB29|1:HL46|1:HX13|1:HX14|1:ZY05|3:ZY13|1:ZY14|1	ENSGALG00000014361;ENSGALG00000041564;ENSGALG00000014362;ENSGALG00000038405;ENSGALG00000014410;ENSGALG00000014412;ENSGALG00000014413;ENSGALG00000007378;ENSGALG00000014426;ENSGALG00000013999;ENSGALG00000014428;ENSGALG00000040424;ENSGALG00000022955;ENSGALG00000014435;ENSGALG00000039448;ENSGALG00000028638;ENSGALG00000014442;ENSGALG00000014443;ENSGALG00000037807;ENSGALG00000013565;ENSGALG00000014455;…
1	76453071	1	78462602	INV	2009084	99	5	GX25|1:HT15|1:HY05|1:JH26|2	ENSGALG00000014361;ENSGALG00000041564;ENSGALG00000014362;ENSGALG00000038405;ENSGALG00000014410;ENSGALG00000014412;ENSGALG00000014413;ENSGALG00000007378;ENSGALG00000014426;ENSGALG00000013999;ENSGALG00000014428;ENSGALG00000040424;ENSGALG00000022955;ENSGALG00000014435;ENSGALG00000039448;ENSGALG00000028638;ENSGALG00000014442;ENSGALG00000014443;ENSGALG00000037807;ENSGALG00000013565;ENSGALG00000014455;…
1	76453463	1	78462602	INV	2008715	99	17	GX32|1:HB06|1:HL10|1:HL28|1:HL46|1:HX31|2:HY03|1:HY12|1:JH27|1:ND02|1:ND05|1:ND18|1:WH04|1:ZY05|1:ZY14|1:ZY41|1	ENSGALG00000014361;ENSGALG00000041564;ENSGALG00000014362;ENSGALG00000038405;ENSGALG00000014410;ENSGALG00000014412;ENSGALG00000014413;ENSGALG00000007378;ENSGALG00000014426;ENSGALG00000013999;ENSGALG00000014428;ENSGALG00000040424;ENSGALG00000022955;ENSGALG00000014435;ENSGALG00000039448;ENSGALG00000028638;ENSGALG00000014442;ENSGALG00000014443;ENSGALG00000037807;ENSGALG00000013565;ENSGALG00000014455;…
1	77827343	1	78463217	INV	635447	39	2	WC23|1:ZY02|1	ENSGALG00000014736;ENSGALG00000014746;ENSGALG00000014749;ENSGALG00000014750;ENSGALG00000014754;ENSGALG00000032796;ENSGALG00000027291;ENSGALG00000030650;ENSGALG00000034771;ENSGALG00000040609;ENSGALG00000031890;ENSGALG00000042936;ENSGALG00000014759;ENSGALG00000014723;ENSGALG00000034698;ENSGALG00000014722
1	78463217	1	78463480	DEL	414	32	2	WC23|1:WC34|1	--
1	77827343	1	78463689	INV	636280	99	59	GX05|1:GX25|1:GX26|1:HB09|3:HB27|1:HB29|1:HL06|1:HL16|1:HL30|1:HL46|1:HT02|1:HT17|3:HT18|1:HT26|2:HX01|1:HX05|2:HX20|1:HY02|1:HY11|1:JH26|1:JH34|1:JH35|1:JH38|1:JH45|1:ND13|1:ND18|1:ND33|1:ND50|1:WC23|1:WC25|1:WC27|1:WC29|1:WC31|3:WC33|2:WH01|1:WH04|2:WH10|2:WH18|1:WH38|1:WH39|1:ZY01|2:ZY05|3:ZY14|1:ZY17|1:ZY38|1	ENSGALG00000014736;ENSGALG00000014746;ENSGALG00000014749;ENSGALG00000014750;ENSGALG00000014754;ENSGALG00000032796;ENSGALG00000027291;ENSGALG00000030650;ENSGALG00000034771;ENSGALG00000040609;ENSGALG00000031890;ENSGALG00000042936;ENSGALG00000014759;ENSGALG00000014723;ENSGALG00000034698;ENSGALG00000014722
1	77827343	1	78463832	INV	636375	83	4	HL30|1:JH28|1:WC34|2	ENSGALG00000014736;ENSGALG00000014746;ENSGALG00000014749;ENSGALG00000014750;ENSGALG00000014754;ENSGALG00000032796;ENSGALG00000027291;ENSGALG00000030650;ENSGALG00000034771;ENSGALG00000040609;ENSGALG00000031890;ENSGALG00000042936;ENSGALG00000014759;ENSGALG00000014723;ENSGALG00000034698;ENSGALG00000014722
1	77826992	1	78463689	INV	636372	99	10	GX05|1:GX25|1:HB29|1:HT22|1:HX13|1:HX25|1:WC25|1:WH38|1:ZY05|1:ZY23|1	ENSGALG00000014736;ENSGALG00000014746;ENSGALG00000014749;ENSGALG00000014750;ENSGALG00000014754;ENSGALG00000032796;ENSGALG00000027291;ENSGALG00000030650;ENSGALG00000034771;ENSGALG00000040609;ENSGALG00000031890;ENSGALG00000042936;ENSGALG00000014759;ENSGALG00000014723;ENSGALG00000034698;ENSGALG00000014722
1	76455644	1	78457768	INV	2002280	65	4	HB02|1:HT01|1:HT25|1:ZY01|1	ENSGALG00000014361;ENSGALG00000041564;ENSGALG00000014362;ENSGALG00000038405;ENSGALG00000014410;ENSGALG00000014412;ENSGALG00000014413;ENSGALG00000007378;ENSGALG00000014426;ENSGALG00000013999;ENSGALG00000014428;ENSGALG00000040424;ENSGALG00000022955;ENSGALG00000014435;ENSGALG00000039448;ENSGALG00000028638;ENSGALG00000014442;ENSGALG00000014443;ENSGALG00000037807;ENSGALG00000013565;ENSGALG00000014455;…
1	76455644	1	78458483	INV	1987817	99	134	GX01|3:GX05|3:GX23|2:GX26|1:HB01|3:HB06|1:HB09|3:HB12|4:HB16|2:HB27|1:HB29|2:HL02|1:HL03|1:HL13|2:HL16|1:HL46|7:HT10|2:HT17|1:HT22|1:HT25|3:HX14|2:HX25|1:HX31|2:HY01|3:HY03|2:HY11|2:HY12|1:HY13|6:HY27|2:HY29|2:HY30|5:JH27|2:ND05|1:ND06|1:ND09|4:ND13|2:ND18|1:ND26|2:ND33|1:WC25|1:WC26|1:WC28|3:WC33|3:WC34|1:WH05|4:WH10|1:WH17|4:WH18|2:WH29|3:WH39|1:ZY01|1:ZY02|3:ZY05|6:ZY13|1:ZY17|6:ZY23|2:ZY38|5	ENSGALG00000014361;ENSGALG00000041564;ENSGALG00000014362;ENSGALG00000038405;ENSGALG00000014410;ENSGALG00000014412;ENSGALG00000014413;ENSGALG00000007378;ENSGALG00000014426;ENSGALG00000013999;ENSGALG00000014428;ENSGALG00000040424;ENSGALG00000022955;ENSGALG00000014435;ENSGALG00000039448;ENSGALG00000028638;ENSGALG00000014442;ENSGALG00000014443;ENSGALG00000037807;ENSGALG00000013565;ENSGALG00000014455;…
1	76456764	1	78456096	INV	1999043	99	26	GX03|1:GX23|1:GX28|1:HB02|1:HB09|4:HB12|1:HL04|1:HL13|2:HL28|1:HL30|1:HL46|2:HT17|1:HT25|1:HX01|2:HX13|2:HY03|1:ND05|1:ND13|1:WC25|1	ENSGALG00000014361;ENSGALG00000041564;ENSGALG00000014362;ENSGALG00000038405;ENSGALG00000014410;ENSGALG00000014412;ENSGALG00000014413;ENSGALG00000007378;ENSGALG00000014426;ENSGALG00000013999;ENSGALG00000014428;ENSGALG00000040424;ENSGALG00000022955;ENSGALG00000014435;ENSGALG00000039448;ENSGALG00000028638;ENSGALG00000014442;ENSGALG00000014443;ENSGALG00000037807;ENSGALG00000013565;ENSGALG00000014455;…
1	76456764	1	78456299	INV	1999249	99	64	GX03|1:GX23|1:GX26|1:GX28|2:GX32|3:HB09|2:HB12|2:HB16|1:HB27|2:HL06|2:HL10|1:HL13|4:HL30|5:HL46|1:HT01|1:HT18|1:HT22|1:HX05|1:HX14|5:HY01|1:HY12|1:HY30|1:JH35|1:JH38|2:JH43|1:ND05|2:ND13|1:ND18|1:ND33|1:WC23|1:WC25|1:WC27|1:WC28|1:WC29|1:WC31|2:WH01|2:WH04|1:WH17|1:WH38|1:ZY02|1:ZY14|1:ZY41|1	ENSGALG00000014361;ENSGALG00000041564;ENSGALG00000014362;ENSGALG00000038405;ENSGALG00000014410;ENSGALG00000014412;ENSGALG00000014413;ENSGALG00000007378;ENSGALG00000014426;ENSGALG00000013999;ENSGALG00000014428;ENSGALG00000040424;ENSGALG00000022955;ENSGALG00000014435;ENSGALG00000039448;ENSGALG00000028638;ENSGALG00000014442;ENSGALG00000014443;ENSGALG00000037807;ENSGALG00000013565;ENSGALG00000014455;…
1	77821180	1	78456096	INV	634593	70	3	GX03|1:JH27|1:ZY38|1	ENSGALG00000014736;ENSGALG00000014746;ENSGALG00000014749;ENSGALG00000014750;ENSGALG00000014754;ENSGALG00000032796;ENSGALG00000027291;ENSGALG00000030650;ENSGALG00000034771;ENSGALG00000040609;ENSGALG00000031890;ENSGALG00000042936;ENSGALG00000014759;ENSGALG00000014723;ENSGALG00000034698;ENSGALG00000014722
1	77844892	1	78452783	ITX	-240	99	102	GX04|1:GX23|1:GX25|1:GX26|1:GX28|1:GX32|2:HB09|5:HB29|1:HL06|1:HL13|4:HL16|5:HL28|3:HL30|1:HL46|3:HT02|2:HT15|1:HT17|1:HT18|3:HT22|1:HT25|3:HT26|1:HX05|3:HX13|3:HX25|1:HY01|1:HY03|2:HY05|3:HY12|1:HY13|2:HY27|4:JH28|1:JH38|1:ND02|1:ND05|1:ND06|1:ND13|1:ND26|1:ND50|3:WC23|1:WC25|1:WC28|3:WC29|1:WC30|3:WC31|2:WC33|3:WC34|2:WH17|1:WH29|1:WH38|1:WH39|1:ZY01|1:ZY02|1:ZY05|2:ZY14|1:ZY23|1:ZY38|3:ZY41|1	ENSGALG00000014736;ENSGALG00000014746;ENSGALG00000014749;ENSGALG00000014750;ENSGALG00000014754;ENSGALG00000032796;ENSGALG00000027291;ENSGALG00000030650;ENSGALG00000034771;ENSGALG00000040609;ENSGALG00000031890;ENSGALG00000042936;ENSGALG00000014759;ENSGALG00000014723;ENSGALG00000034698;ENSGALG00000014722
1	78452589	1	78453445	ITX	-240	99	54	GX04|1:GX25|1:GX28|1:GX32|2:HB06|1:HB12|1:HB13|1:HL03|1:HL13|1:HL46|1:HT02|1:HT15|1:HT17|1:HT18|2:HT22|2:HX03|1:HX05|2:HX18|1:HY02|3:HY11|1:HY12|1:HY13|1:HY30|1:JH26|1:JH28|1:JH35|2:JH43|1:JH46|1:ND09|1:ND13|2:WC23|3:WC26|1:WC30|1:WC31|2:WH01|1:WH04|1:WH05|1:WH10|1:WH17|1:ZY05|1:ZY23|1:ZY38|2	--
1	78453203	1	78453445	ITX	-226	99	52	GX03|3:GX04|1:HL03|1:HL13|1:HL28|1:HT02|1:HT10|1:HT15|1:HT22|1:HX01|1:HX03|1:HX05|1:HX13|1:HY01|1:HY05|2:HY11|1:HY27|1:HY29|1:JH26|1:JH28|2:JH38|2:ND02|2:ND09|1:ND10|1:ND33|1:WC23|1:WC26|1:WC29|2:WC30|2:WC31|1:WC34|1:WH12|1:WH29|4:WH39|1:ZY02|1:ZY05|1:ZY13|2:ZY14|1:ZY23|2	--
1	78452049	1	78452072	ITX	-187	55	2	HL10|2	--
1	78453041	1	78453074	ITX	-236	99	23	GX23|1:GX25|1:GX26|3:HB12|1:HL16|1:HL46|2:HT02|1:HT10|2:HT17|1:HT18|1:HX01|1:HX13|1:HY30|1:ND06|1:WC28|1:WC33|2:WH38|1:ZY38|1	--
1	78456604	1	78457070	DEL	480	33	2	HT01|1:ND33|1	--
1	78505588	1	78505657	ITX	-268	47	2	WC28|1:ZY14|1	--
1	78698984	1	78699025	ITX	-300	31	2	WH05|2	ENSGALG00000037173
1	78762115	1	78762158	ITX	-307	53	2	GX26|2	--
1	78841400	1	78841428	ITX	-315	66	3	WC28|3	--
1	79057326	1	79106395	DEL	49000	47	2	HX13|2	ENSGALG00000014791
1	79138255	1	79138290	ITX	-317	33	2	ND18|2	ENSGALG00000014794
1	79720541	1	79720552	ITX	-254	96	3	HY27|1:JH38|2	ENSGALG00000042320
1	79795221	1	79801179	DEL	3231	99	13	HL16|1:HY30|1:JH28|6:JH45|1:ND13|1:ZY38|2:ZY41|1	ENSGALG00000014966
1	79801352	1	79803456	DEL	2483	99	12	HL13|1:HY27|1:JH28|2:ND18|1:ND26|1:WH05|1:WH17|1:WH39|4	ENSGALG00000014966
1	79803611	1	79803971	DEL	2427	44	2	HB02|1:HB09|1	ENSGALG00000014966
1	79805558	1	79807656	DEL	2968	48	2	JH45|1:WH10|1	ENSGALG00000014966
1	79686319	1	80047327	DEL	360930	49	2	HL02|1:ZY02|1	ENSGALG00000042320;ENSGALG00000014949;ENSGALG00000014966;ENSGALG00000027688;ENSGALG00000014970;ENSGALG00000033186;ENSGALG00000014973;ENSGALG00000014977
1	80253721	1	80255530	ITX	856	47	2	JH28|1:WC29|1	ENSGALG00000032247
1	81082424	1	81082467	ITX	-175	75	3	HL10|1:HT26|1:ZY05|1	--
1	81296104	1	81296127	DEL	528	49	2	HB27|1:HX14|1	--
1	81557222	1	81557263	ITX	-245	50	2	ND33|1:WH38|1	--
1	81917754	1	81917767	ITX	-278	44	2	ND02|2	--
1	82169730	1	82169750	ITX	-291	37	2	WH29|2	ENSGALG00000040620
1	82941111	1	82941185	ITX	-213	49	2	WH39|2	--
1	83139980	1	83140073	ITX	-297	49	2	ZY05|2	ENSGALG00000019233
1	83149902	1	83153383	DEL	3406	44	2	WH18|2	--
1	83150725	1	83150781	ITX	-300	47	2	HB12|1:ZY38|1	--
1	83158619	1	83158643	ITX	-332	99	10	GX03|1:GX23|1:HL16|1:HX14|1:HX18|1:HY29|2:JH46|2:ZY14|1	--
1	83158619	1	83158996	ITX	-198	89	4	HT01|1:HY01|1:ND50|1:ZY14|1	--
1	83158776	1	83159872	ITX	-284	99	31	GX23|1:GX26|1:HB29|1:HL16|1:HT02|1:HT22|1:HX13|2:HX20|1:HY01|1:HY02|1:HY03|1:HY05|1:HY13|1:JH26|2:JH27|1:JH28|1:ND02|1:ND05|1:ND10|1:ND50|1:WC33|1:WC34|1:WH17|1:WH29|1:ZY01|1:ZY05|1:ZY13|1:ZY38|2	--
1	83159844	1	83159878	ITX	-214	53	2	HT26|1:JH34|1	--
1	83157736	1	83161894	ITX	1331	99	20	GX03|1:HB12|1:HB27|1:HL10|2:HT15|1:HY05|3:JH27|1:JH34|1:JH46|1:ND33|1:WC23|1:WC28|1:WC29|1:WC30|1:WH39|1:ZY23|1:ZY38|1	--
1	83159659	1	83161894	ITX	1679	47	2	HL13|2	--
1	83160023	1	83161723	DEL	1681	99	29	GX04|1:GX28|1:HB02|1:HB16|3:HL03|1:HL06|1:HL10|1:HL30|1:HL46|1:HT18|1:HX05|1:HX18|1:HY02|1:HY11|1:JH28|1:JH34|1:ND06|1:ND33|1:WC23|1:WC33|1:WH17|1:WH18|2:ZY01|1:ZY02|1:ZY05|1:ZY41|1	--
1	83160037	1	83161723	DEL	1664	70	3	HY30|1:JH27|1:ND18|1	--
1	83161894	1	83167048	DEL	2590	48	2	GX03|2	--
1	83157882	1	83161986	ITX	3464	44	2	ND13|2	--
1	83159375	1	83160916	ITX	547	67	3	WC28|1:WH17|1:WH39|1	--
1	83159454	1	83160916	ITX	790	84	3	HX14|3	--
1	83161160	1	83161625	ITX	-281	99	7	HB09|2:HB29|1:WH17|3:WH39|1	--
1	83161971	1	83162032	ITX	-260	49	2	HX18|1:WH12|1	--
1	83167806	1	83167831	ITX	181707	99	44	GX03|3:GX04|1:GX25|2:HT02|4:HT15|1:HT18|1:HT22|2:HT26|2:HX01|4:HY02|1:HY13|1:HY29|1:JH28|1:JH34|1:JH35|1:JH43|1:JH45|2:JH46|2:ND10|2:ND13|1:WC25|1:WC33|1:WH18|1:WH38|1:ZY05|2:ZY13|1:ZY38|1:ZY41|2	--
1	83170353	1	83170361	DEL	4203	66	2	ZY05|2	--
1	83413421	1	83430597	INV	16824	55	2	HX03|1:ZY02|1	ENSGALG00000035338
1	83421796	1	83421829	ITX	-245	56	2	ZY13|2	ENSGALG00000035338
1	83468720	1	83468753	ITX	-281	52	2	GX03|1:ND05|1	--
1	83555236	1	83612602	INV	57006	63	2	HB29|1:HX18|1	ENSGALG00000015193;ENSGALG00000015197;ENSGALG00000030754;ENSGALG00000015204;ENSGALG00000029298
1	83555765	1	83612602	INV	56427	99	7	GX28|1:HB06|1:HB09|3:HX31|1:HY02|1	ENSGALG00000015193;ENSGALG00000015197;ENSGALG00000030754;ENSGALG00000015204;ENSGALG00000029298
1	83695712	1	83695739	ITX	79365784	56	2	WH12|2	ENSGALG00000015230
1	84419687	1	84419695	ITX	-285	66	2	HT02|2	--
1	84457263	1	84465217	ITX	7292	50	2	WH17|2	--
1	85040143	1	85049423	ITX	8613	52	2	HL46|1:HX28|1	ENSGALG00000015307
1	85040143	1	85049573	ITX	8800	99	5	GX05|1:HT18|1:HX14|1:HX18|1:HY30|1	ENSGALG00000015307
1	85343404	1	85344301	DEL	818	51	2	HY02|1:HY11|1	ENSGALG00000015339
1	85344462	1	85345228	DEL	736	99	10	HL46|1:JH35|4:ND13|2:WH01|1:WH10|1:ZY41|1	ENSGALG00000015339
1	85778545	1	85778558	ITX	-272	99	3	GX01|3	--
1	85794465	1	85794473	ITX	-279	47	2	ND10|2	--
1	86346887	1	86346931	ITX	-224	53	2	WH39|2	--
1	86615732	1	86615743	ITX	-279	68	2	WC28|2	ENSGALG00000015348
1	87442740	1	87442769	DEL	5773	46	2	JH28|2	ENSGALG00000015355
1	87516819	1	87516868	ITX	-365	35	2	ZY41|2	ENSGALG00000015358
1	87871843	1	87871853	ITX	-280	62	2	HT18|1:ZY23|1	--
1	88547082	1	88547101	ITX	-246	61	2	HY27|2	ENSGALG00000015377
1	88660065	1	88660080	ITX	-233	63	2	ND18|1:WC27|1	--
1	89122872	1	89122933	ITX	-290	55	2	GX04|2	--
1	89443509	1	89443561	ITX	-276	52	2	HL30|2	--
1	89537437	1	89537784	DEL	431	56	4	GX04|1:HT17|2:HX14|1	--
1	89537784	1	89541035	ITX	2511	56	3	HL28|1:HY02|1:ND05|1	ENSGALG00000044332
1	89541035	1	89541333	DEL	404	31	2	JH27|1:WC23|1	ENSGALG00000044332
1	89539634	1	89540035	DEL	388	46	2	WH05|1:ZY14|1	--
1	89602787	1	89602810	ITX	-79	61	2	ND09|2	--
1	89885030	1	89885088	ITX	-196	49	2	HB01|2	--
1	89988153	1	89988173	ITX	-347	35	2	HY13|2	--
1	90228600	1	90228635	ITX	-266	58	2	HY11|2	--
1	90642482	1	90642519	ITX	-221	78	3	HX03|1:HY30|1:JH46|1	--
1	90834762	1	90834808	ITX	-176	52	2	HL04|1:HY12|1	ENSGALG00000040949
1	91104650	1	91104658	ITX	-316	46	2	ZY38|2	ENSGALG00000015418
1	91333180	1	91333191	ITX	-269	48	2	WC29|2	ENSGALG00000039302
1	91502155	1	91502181	DEL	3241	99	12	HL30|2:JH27|3:JH38|3:ND13|3:WH39|1	ENSGALG00000015437
1	91502325	1	91504383	DEL	4513	99	5	HY27|1:WH01|4	ENSGALG00000015437
1	92046402	1	92046417	ITX	-256	59	2	HL06|1:WH29|1	--
1	92522846	1	92522877	ITX	-200	54	2	HY13|2	--
1	92800779	1	92800797	DEL	2095	51	2	WH12|2	--
1	93398921	1	93411752	INV	12492	99	6	GX25|2:HB27|1:HX03|1:HX18|1:WC27|1	ENSGALG00000043393
1	93399085	1	93411752	INV	12405	89	3	HB02|1:ND26|1:ND33|1	ENSGALG00000043393
1	93994413	1	93994425	ITX	-193	59	2	HB01|1:HT22|1	--
1	93997717	1	93997728	ITX	-214	62	2	HX03|1:ND26|1	--
1	94173786	1	94173823	ITX	-278	36	2	ND02|2	--
1	94593448	1	94593467	ITX	-228	59	2	GX01|1:HT01|1	--
1	94730201	1	94730236	ITX	-279	59	2	WC28|2	--
1	95127023	1	95129147	DEL	2164	74	3	HT10|3	ENSGALG00000042771
1	95422397	1	95422428	ITX	-243	54	2	GX03|2	--
1	95831109	1	95831590	DEL	421	41	2	WC34|2	--
1	96140037	1	96140105	ITX	-285	45	2	JH35|2	--
1	96291642	1	96291677	ITX	-242	99	8	HL10|6:JH35|1:JH46|1	--
1	96291656	1	96291801	ITX	-306	99	46	HL46|13:HT01|11:ND05|19:ZY14|3	--
1	96291649	1	96291801	ITX	-254	68	3	ZY13|3	--
1	96809325	1	96812407	DEL	3102	44	2	JH45|1:ND10|1	--
1	96809445	1	96812407	DEL	2929	44	2	JH27|2	--
1	97044438	1	97044468	ITX	-278	37	2	ND02|2	ENSGALG00000015519
1	97126086	1	97126098	ITX	-309	36	2	HL10|2	--
1	97316660	1	97316677	ITX	-281	62	2	HL03|2	--
1	95152363	1	97739339	ITX	2586448	44	2	HT22|1:ND02|1	ENSGALG00000042771;ENSGALG00000036054;ENSGALG00000042104;ENSGALG00000015511;ENSGALG00000015519;ENSGALG00000028863
1	98051533	1	98052670	DEL	1179	38	2	HL10|2	ENSGALG00000015675
1	98558532	1	98558545	ITX	-309	35	2	HL10|2	--
1	99080130	1	99080635	DEL	518	39	2	JH28|2	--
1	99080322	1	99080384	ITX	-285	51	2	HL03|2	--
1	99670711	1	99670719	ITX	-183	99	8	GX25|1:HL16|1:HY27|1:ND50|1:WH12|3:ZY38|1	--
1	99799871	1	99799884	ITX	-234	64	2	WH39|2	--
1	99768056	1	99863887	DEL	95918	38	2	HB12|1:HT02|1	--
1	99892767	1	99892776	ITX	-226	69	2	ND18|2	--
1	99916840	1	99917827	DEL	1014	36	2	GX03|2	--
1	99962883	1	99962985	ITX	-202	99	15	GX28|2:HB16|1:HT18|1:HT22|1:HY30|2:JH27|1:ND10|1:WH01|2:WH04|1:WH10|1:WH17|1:ZY23|1	--
1	100050267	1	100062406	DEL	12091	39	2	HL02|2	--
1	100202129	1	100202526	DEL	465	46	2	ND02|2	--
1	100499233	1	100502347	DEL	3084	39	2	HL30|2	--
1	100675277	1	100675289	ITX	-206	61	2	JH38|1:WH29|1	--
1	100702862	1	100709157	DEL	6213	49	2	ZY14|2	--
1	100755278	1	100755723	ITX	-303	85	3	HT15|3	ENSGALG00000015737
1	100990140	1	100990151	ITX	-277	62	2	GX03|2	--
1	101040559	1	101040574	ITX	-260	99	4	GX26|1:HL30|1:ND50|1:WC25|1	ENSGALG00000045979
1	101042868	1	101043312	ITX	-268	99	8	HB13|1:HL04|1:WC25|1:WC26|1:WC28|1:WC31|1:WH39|1:ZY17|1	--
1	101046561	1	101046609	ITX	-236	50	2	GX03|1:HX31|1	--
1	101047341	1	101047411	ITX	1038	99	27	GX04|1:HB02|1:HB16|2:HL02|1:HL03|3:HL06|1:HL13|2:HL16|1:HL46|1:HT15|1:HX13|1:HX14|2:HX18|1:HX25|1:HY12|1:JH28|1:ND05|1:ND09|1:WC29|1:WC31|1:ZY02|1:ZY17|1	--
1	101049127	1	101049450	ITX	-215	66	4	HT25|1:HX13|1:JH26|1:ZY41|1	--
1	101049561	1	101049606	ITX	-251	99	4	HX13|3:ND09|1	--
1	101049748	1	101050164	DEL	418	99	229	GX01|15:GX03|9:GX04|6:GX05|1:GX25|1:GX26|5:HB01|6:HB12|5:HB16|2:HB27|2:HL02|7:HL03|6:HL04|1:HL10|6:HL13|2:HL30|3:HT02|2:HT17|5:HT22|2:HT25|5:HT26|5:HX01|1:HX03|4:HX14|1:HX28|1:HY01|8:HY05|2:HY11|3:HY12|2:HY30|1:JH26|3:JH34|1:JH45|6:JH46|7:ND09|12:ND10|5:ND13|1:ND18|3:ND26|2:ND33|3:ND50|7:WC23|1:WC28|2:WC30|2:WC31|2:WC33|11:WC34|3:WH01|5:WH04|1:WH05|3:WH17|4:WH18|5:WH29|1:ZY05|1:ZY13|7:ZY23|5:ZY38…	--
1	101049681	1	101049825	ITX	-247	99	39	GX23|1:GX32|2:HB09|1:HB27|2:HB29|2:HL02|3:HL04|1:HL06|1:HL28|1:HT15|1:HX14|1:HX20|1:HY02|1:HY03|1:HY12|1:HY13|1:HY27|1:JH26|1:JH28|1:JH43|1:ND10|1:ND50|1:WC26|1:WC33|1:WH12|3:ZY01|1:ZY02|1:ZY17|1:ZY23|1:ZY38|1:ZY41|2	--
1	101049681	1	101050195	ITX	-250	99	44	GX01|1:GX03|2:GX05|1:GX32|1:HB01|2:HB09|1:HL10|2:HL28|1:HL30|1:HT02|2:HT17|1:HT18|1:HT22|1:HT25|1:HT26|2:HX03|1:HX05|1:HX13|1:HX14|1:HX28|1:HY01|1:HY02|1:HY05|1:HY29|2:HY30|1:JH26|1:ND02|1:ND09|1:ND13|1:ND18|1:WC33|1:WH05|1:WH17|1:WH29|1:WH39|1:ZY17|1:ZY23|1:ZY41|1	--
1	101050605	1	101050740	ITX	-253	99	12	GX26|1:HB27|1:HL10|1:HL16|1:HL30|3:HX13|1:HX31|1:WC26|1:WC34|1:ZY38|1	--
1	101054177	1	101054925	ITX	-246	99	12	GX01|1:GX04|1:HB01|1:HL03|2:HY12|1:ND09|1:ND26|1:WC26|1:WC31|1:WC33|1:WH29|1	--
1	101054703	1	101054991	ITX	-260	99	11	HB16|1:HL10|1:HL28|1:HL30|2:HX05|1:JH26|1:JH35|1:JH46|1:WH05|1:WH39|1	--
1	101054569	1	101054982	DEL	398	34	2	HX03|1:WH12|1	--
1	101059461	1	101059933	DEL	441	99	12	GX01|1:HL02|1:HT26|1:HX05|1:HY03|1:HY12|1:JH26|1:ND18|1:ZY17|1:ZY38|1:ZY41|2	--
1	101059424	1	101059872	ITX	-283	99	230	GX01|2:GX03|5:GX04|4:GX05|8:GX23|3:GX25|1:GX26|2:GX28|2:HB01|4:HB02|2:HB06|2:HB09|2:HB12|2:HB16|1:HB27|4:HB29|2:HL02|3:HL03|1:HL04|3:HL06|3:HL13|2:HL16|4:HL28|3:HL30|1:HL46|5:HT02|3:HT10|2:HT17|4:HT18|3:HT22|3:HT26|1:HX01|1:HX03|3:HX13|2:HX14|1:HX18|2:HX20|2:HX25|1:HX28|3:HX31|2:HY01|2:HY02|4:HY03|6:HY05|7:HY11|4:HY12|3:HY13|9:HY27|1:HY29|10:HY30|3:JH26|2:JH27|1:JH28|3:JH35|1:JH38|2:JH45|2:JH46|1…	--
1	101059424	1	101060363	ITX	-219	99	38	GX01|1:GX28|2:HB01|2:HB02|1:HB06|1:HB12|1:HB27|1:HL02|1:HL04|1:HL13|1:HX01|1:HX13|2:HX20|1:HY02|1:HY05|1:HY13|1:JH45|1:JH46|1:ND06|1:ND09|1:ND10|1:ND18|2:WC26|1:WC31|1:WC33|1:WH10|1:WH18|1:WH39|1:ZY02|1:ZY05|1:ZY14|1:ZY17|2:ZY38|1	--
1	101062456	1	101062575	ITX	-261	99	16	HB06|1:HB12|1:HB29|1:HL30|1:HT17|1:HT25|1:HX20|1:HY05|2:HY12|1:ND09|1:ND10|1:WH01|1:WH18|1:ZY01|1:ZY38|1	--
1	101062720	1	101063098	DEL	419	99	159	GX01|5:GX04|7:GX05|4:GX25|17:GX26|1:HB01|5:HB12|1:HB16|1:HB27|3:HL02|3:HL03|3:HL10|1:HL13|2:HL30|1:HT01|2:HT02|4:HT15|4:HT17|10:HT18|1:HT22|1:HT25|2:HT26|4:HX01|2:HX14|2:HX28|4:HY01|2:HY02|1:HY03|2:HY11|2:HY12|2:HY27|1:JH26|2:JH27|1:JH34|2:JH45|3:ND02|2:ND06|2:ND09|1:ND10|4:ND18|2:ND26|1:ND33|4:ND50|2:WC23|1:WC26|2:WC28|3:WC31|1:WC33|2:WH01|2:WH10|1:WH17|1:WH18|1:WH29|3:WH38|1:WH39|1:ZY05|5:ZY13|…	--
1	101063855	1	101063997	ITX	-289	99	34	GX03|1:GX05|1:GX26|1:HB09|4:HL03|1:HL16|1:HL46|1:HT25|1:HT26|2:HX05|2:HX14|2:HY01|1:HY02|2:HY11|1:HY12|1:HY13|1:ND06|1:WC31|1:WC33|3:WH12|1:WH17|2:WH38|1:ZY02|1:ZY17|1	--
1	101063855	1	101064636	ITX	-236	99	30	GX01|1:GX28|1:HB01|1:HB02|1:HB06|1:HL04|1:HL16|3:HL28|1:HL30|1:HX01|1:HX03|1:HY03|2:HY12|3:HY13|2:JH26|1:JH35|1:JH38|2:ND18|2:WC23|2:WH17|1:ZY23|1	--
1	101067168	1	101067277	ITX	-217	99	17	GX05|1:HB01|1:HB16|1:HL02|1:HL30|2:HT02|1:HX28|1:HY03|1:HY12|1:JH26|1:WC29|1:WH12|2:WH17|1:WH18|1:WH39|1	--
1	101067168	1	101067652	ITX	-240	99	12	GX03|1:HB01|1:HB16|2:HL30|2:HY11|2:ND26|1:WC34|2:ZY13|1	--
1	101067757	1	101067894	ITX	-211	99	6	GX03|1:HL30|1:HT22|1:JH28|1:JH46|1:WH05|1	--
1	101069068	1	101069079	ITX	-205	97	3	HT15|2:JH34|1	--
1	101080854	1	101089336	ITX	3805	55	2	GX28|2	--
1	101086604	1	101087104	DEL	426	44	2	HT22|2	--
1	101085757	1	101091362	ITX	4801	99	7	HL03|7	--
1	101087318	1	101091008	DEL	3708	31	2	HL03|2	--
1	101086012	1	101086073	ITX	-209	50	2	JH26|2	--
1	95195103	1	101106184	ITX	5910443	46	2	JH27|1:ND05|1	ENSGALG00000042771;ENSGALG00000036054;ENSGALG00000042104;ENSGALG00000015511;ENSGALG00000015519;ENSGALG00000028863;ENSGALG00000044721;ENSGALG00000015662;ENSGALG00000019202;ENSGALG00000044391;ENSGALG00000015675;ENSGALG00000019201;ENSGALG00000040926;ENSGALG00000028720;ENSGALG00000015681;ENSGALG00000015693;ENSGALG00000019198;ENSGALG00000015701;ENSGALG00000028290;ENSGALG00000015720;ENSGALG00000015730;…
1	101091502	1	101091582	ITX	-224	46	2	JH28|2	--
1	101308593	1	101308610	ITX	-244	64	2	ND02|2	--
1	101355361	1	101355974	DEL	643	67	3	JH34|3	--
1	101670693	1	101670740	ITX	-211	87	3	WC29|3	--
1	101986768	1	101986792	ITX	-227	87	3	HL02|2:HX01|1	--
1	101986804	1	101986814	ITX	-178	67	2	ND10|2	--
1	101986819	1	101986829	ITX	-291	62	2	HX13|1:JH34|1	--
1	101986784	1	101986811	ITX	-222	99	4	GX04|3:WH39|1	--
1	101986750	1	101986831	ITX	-216	48	2	WH29|2	--
1	101986754	1	101986829	ITX	-266	99	5	GX26|5	--
1	102276781	1	102276814	ITX	-286	56	2	WH18|2	--
1	102276909	1	102276960	ITX	-294	99	54	GX03|10:GX25|2:HB02|1:HB12|1:HB27|1:HL03|2:HL13|1:HL16|1:HL28|1:HL30|5:HT02|1:HT15|1:HT17|2:HT18|1:HT22|2:HX05|1:HX25|1:HX31|1:HY03|1:HY05|2:JH27|1:ND13|1:ND26|1:ND33|1:ND50|1:WC23|1:WC31|1:WH29|1:WH38|1:ZY13|1:ZY17|3:ZY38|1:ZY41|2	--
1	102312362	1	102312406	ITX	-329	38	2	ZY23|2	--
1	103387843	1	103387938	ITX	-251	99	6	GX28|2:HX01|4	--
1	103387932	1	103387940	ITX	-211	95	3	JH35|2:ND26|1	--
1	103728336	1	103728354	ITX	-319	61	2	HX01|2	--
1	104012533	1	104012542	ITX	62167704	99	4	WH39|4	ENSGALG00000015821
1	104208923	1	104208978	ITX	-175	99	5	GX03|1:HB16|2:HY27|1:WH12|1	ENSGALG00000015835
1	104265131	1	104265141	ITX	-223	66	2	ND26|2	--
1	104289503	1	104289525	ITX	-284	60	2	GX25|2	--
1	104380508	1	104380621	ITX	-272	41	2	JH35|2	--
1	104471106	1	104471128	ITX	-179	58	2	ND26|1:WC25|1	ENSGALG00000015842
1	104552018	1	104552049	ITX	-260	99	7	HT17|1:HX20|1:HY03|1:HY13|1:ND18|1:ND26|1:WH12|1	ENSGALG00000015842
1	104023670	1	105006778	DEL	983059	51	2	HB02|1:HX28|1	ENSGALG00000015822;ENSGALG00000015828;ENSGALG00000015835;ENSGALG00000044073;ENSGALG00000015841;ENSGALG00000015842;ENSGALG00000015844;ENSGALG00000033965;ENSGALG00000015879;ENSGALG00000015884;ENSGALG00000015887;ENSGALG00000032882;ENSGALG00000037962
1	105072729	1	105072757	ITX	-282	36	2	JH34|2	--
1	105190880	1	105190897	ITX	-290	92	3	HL02|2:WC29|1	--
1	105197979	1	105198064	ITX	-264	46	2	HL06|1:ND50|1	--
1	105373348	1	105375297	DEL	2385	43	2	WH01|2	ENSGALG00000037076
1	105401431	1	105401474	ITX	-231	99	6	HB29|1:HT01|1:HY30|1:ND02|1:WH12|1:WH38|1	--
1	105554536	1	105554560	ITX	-306	92	3	HL03|3	ENSGALG00000036677
1	105824016	1	105824025	ITX	585210	62	2	JH35|2	--
1	106150745	1	106150861	ITX	-143	47	2	ND02|2	ENSGALG00000016022
1	106419359	1	106419377	ITX	-174	65	2	GX04|2	--
1	106535480	1	106543838	ITX	5747	82	4	JH45|1:ND13|1:WC28|1:WC29|1	--
1	106784038	1	106784085	ITX	-326	52	2	ZY14|2	--
1	107368988	1	107368997	ITX	-219	99	3	HT01|1:JH34|2	--
1	107368983	1	107369061	ITX	-174	49	2	WH01|2	--
1	107684448	1	107684478	ITX	-329	41	2	ZY23|2	ENSGALG00000016058
1	107960193	1	107960205	ITX	-195	63	2	HX31|1:JH38|1	ENSGALG00000016065
1	107968920	1	107968929	ITX	-245	99	3	WH12|3	ENSGALG00000016065
1	108412422	1	108412458	ITX	-300	56	2	HY01|2	ENSGALG00000016138
1	108754493	1	108754511	ITX	-269	44	2	WC29|2	--
1	109273651	1	109273662	ITX	-232	99	40	GX28|1:HB13|1:HL28|4:HT01|1:HT02|1:HT17|1:HX03|3:HY01|4:HY03|1:HY05|3:ND05|1:ND10|2:ND26|2:ND50|1:WC25|1:WC29|1:WC31|3:WC34|1:WH38|1:ZY05|4:ZY13|1:ZY14|1:ZY23|1	--
1	109273256	1	109276564	ITX	-218	99	18	GX03|1:GX04|1:HL06|1:HL13|2:HY12|1:HY30|1:ND13|3:ND18|1:ND26|1:WC34|1:WH04|2:WH05|1:ZY01|1:ZY13|1	--
1	109273794	1	109276353	DEL	2571	99	18	GX03|1:GX26|1:GX28|3:HY05|2:HY30|1:ND10|2:ND26|1:WC26|2:ZY05|1:ZY13|4	--
1	109275965	1	109276353	DEL	435	99	8	GX01|1:GX05|1:HB16|2:HX01|1:HY11|1:HY12|1:HY30|1	--
1	109276378	1	109276564	ITX	-245	99	8	GX03|1:HB09|1:HT17|2:HX01|1:HY05|1:JH38|1:WH17|1	--
1	109276662	1	109276763	ITX	-230	99	194	GX03|5:GX04|4:GX05|1:GX23|3:GX25|5:GX26|1:GX32|6:HB01|1:HB02|4:HB06|3:HB09|2:HB12|2:HB13|1:HB16|2:HB29|1:HL03|1:HL04|1:HL10|1:HL16|3:HL28|4:HL30|1:HL46|5:HT01|3:HT02|3:HT10|2:HT17|3:HT25|1:HT26|1:HX01|3:HX03|1:HX13|1:HX14|3:HX18|3:HX28|2:HX31|4:HY01|2:HY02|6:HY03|2:HY05|1:HY11|2:HY12|1:HY13|1:HY27|3:HY29|1:HY30|2:JH26|1:JH27|4:JH28|3:JH34|1:JH35|1:JH43|1:JH46|3:ND02|5:ND05|2:ND06|5:ND09|5:ND13|1:…	--
1	109278643	1	109278667	ITX	-223	99	6	HL30|1:HY27|1:JH38|1:ND10|1:WC31|1:ZY02|1	--
1	109278643	1	109278870	ITX	-217	99	32	GX03|1:GX23|1:GX25|1:GX26|1:GX28|1:HB06|1:HB13|1:HB29|1:HL02|1:HL03|1:HL04|1:HT10|1:HT15|2:HT25|1:HX18|1:HY05|1:JH26|1:JH28|2:JH35|1:ND09|2:WC23|1:WC27|1:WC31|1:WC34|1:WH12|1:ZY02|1:ZY14|2:ZY38|1	--
1	109278643	1	109279473	ITX	-234	99	75	GX03|2:GX04|1:GX25|2:GX28|1:HB02|1:HB06|1:HB09|2:HB12|2:HB16|1:HL03|1:HL06|1:HL16|3:HL28|1:HT02|1:HT17|1:HT22|1:HT25|1:HX01|1:HX14|4:HX18|1:HX25|1:HX28|1:HY02|1:HY03|3:HY11|1:HY12|2:HY13|1:HY27|2:HY29|1:HY30|2:JH27|1:JH46|1:ND02|1:ND06|2:ND09|1:ND13|3:WC23|1:WC30|1:WC31|1:WC33|1:WH01|1:WH12|2:ZY01|1:ZY02|2:ZY13|1:ZY14|2:ZY17|1:ZY23|1:ZY38|5:ZY41|2	--
1	109278868	1	109278916	ITX	-244	99	7	GX05|1:HB06|1:HT26|1:HY01|1:ND06|1:WC23|1:ZY38|1	--
1	109285134	1	109285206	ITX	-214	99	17	GX01|1:HL13|1:HT10|1:HX13|1:HX18|1:HX25|3:HX31|1:HY01|1:JH38|1:JH43|3:ND10|1:WC26|1:WC30|1	--
1	109285134	1	109285435	ITX	-293	48	2	ZY23|2	--
1	109353821	1	109353847	ITX	-210	90	3	WH39|3	ENSGALG00000016164
1	109393645	1	109393677	ITX	-304	60	2	WC25|2	--
1	109515504	1	109515515	ITX	-254	61	2	WH10|1:ZY13|1	--
1	109641875	1	109641900	ITX	-205	60	2	ND02|2	ENSGALG00000016191
1	109746485	1	109753018	DEL	2965	47	2	HB02|2	ENSGALG00000016198
1	109800110	1	109801420	DEL	1223	47	2	HX14|2	--
1	109800326	1	109801420	DEL	1086	46	2	HB01|1:ZY13|1	--
1	109800326	1	109801511	DEL	1206	35	2	HX01|2	--
1	109800271	1	109801570	DEL	1142	55	2	HB02|2	--
1	110024183	1	110024216	ITX	-232	52	2	GX03|1:ND10|1	ENSGALG00000016202
1	110107478	1	110107499	ITX	8895564	60	2	WH01|2	ENSGALG00000016205
1	110574071	1	110574141	ITX	-236	52	2	ND02|2	--
1	110947191	1	110985449	ITX	37607	48	2	HY29|1:HY30|1	ENSGALG00000016217
1	110947345	1	110985583	DEL	38288	44	2	ND09|2	ENSGALG00000016217
1	111001689	1	111001698	ITX	-292	43	2	WH01|2	--
1	111170236	1	111170245	ITX	-239	62	2	GX03|1:HX03|1	--
1	111363592	1	111363791	ITX	-280	47	2	HB01|2	--
1	111369722	1	111370843	DEL	1097	99	7	GX01|1:HX03|2:HY05|1:WC29|2:WC30|1	ENSGALG00000022787
1	111369722	1	111370933	DEL	1119	53	2	HX25|1:WC25|1	ENSGALG00000022787
1	111381703	1	111381713	ITX	-199	99	3	HT02|3	--
1	111405856	1	111406639	DEL	804	47	2	HX13|1:HX18|1	--
1	111632727	1	111632759	ITX	-210	99	13	GX03|2:GX04|1:HB29|1:HT25|1:HY13|1:JH35|1:ND09|1:ND10|2:ND33|1:WH17|1:WH18|1	--
1	111632727	1	111632903	ITX	-208	99	27	GX03|1:GX26|1:HB16|3:HL06|1:HL10|1:HT02|1:HT18|1:HX01|1:HY02|1:HY27|2:HY29|1:JH34|1:JH43|1:JH46|2:ND06|1:WC29|1:WH01|1:WH17|2:WH29|1:ZY02|1:ZY14|1:ZY23|1	--
1	112025590	1	112026545	DEL	1411	75	4	JH28|1:WH01|2:WH39|1	ENSGALG00000016231
1	81133701	1	112062159	INV	30928048	75	3	HB06|1:HL04|1:HL16|1	ENSGALG00000040620;ENSGALG00000015089;ENSGALG00000015094;ENSGALG00000015117;ENSGALG00000037485;ENSGALG00000015123;ENSGALG00000035629;ENSGALG00000046548;ENSGALG00000019233;ENSGALG00000039538;ENSGALG00000015133;ENSGALG00000015134;ENSGALG00000015136;ENSGALG00000042577;ENSGALG00000035338;ENSGALG00000015152;ENSGALG00000043905;ENSGALG00000015172;ENSGALG00000015182;ENSGALG00000015185;ENSGALG00000015190;…
1	112065744	1	112067087	DEL	1224	99	10	JH28|10	ENSGALG00000016232
1	112188308	1	112188333	ITX	-252	53	2	GX03|1:ND33|1	--
1	112375317	1	112375340	ITX	-323	40	2	HT25|2	--
1	112440942	1	112440968	DEL	72310096	55	2	ND02|2	--
1	112617845	1	112617875	ITX	-279	57	2	HL13|2	--
1	112708184	1	112709175	DEL	961	45	2	HX28|1:WH05|1	--
1	112861706	1	112861779	ITX	-285	47	2	HB01|2	--
1	113207125	1	113207142	ITX	-266	37	2	WH39|2	ENSGALG00000016262
1	113259845	1	113259871	ITX	-313	33	2	JH26|2	--
1	113262973	1	113263019	ITX	-271	51	2	WC28|1:ZY02|1	--
1	113370655	1	113370667	ITX	-279	99	13	GX03|5:HB12|1:HB27|1:HL04|1:HL30|1:HT17|1:JH26|1:ND10|1:WC26|1	--
1	113633571	1	113633586	ITX	-299	60	3	JH28|3	ENSGALG00000033692
1	113374671	1	113807165	INV	432162	58	2	ZY23|2	ENSGALG00000016268;ENSGALG00000045430;ENSGALG00000042515;ENSGALG00000033692
1	113375114	1	113807165	INV	431746	56	2	GX03|1:JH27|1	ENSGALG00000016268;ENSGALG00000045430;ENSGALG00000042515;ENSGALG00000033692
1	113981603	1	113996406	DEL	14831	70	4	HX01|2:JH46|1:WC23|1	ENSGALG00000045937
1	113983538	1	113983897	ITX	-199	34	2	WC28|1:WH01|1	--
1	113985143	1	113985228	ITX	-182	87	4	GX03|1:ND02|1:ZY14|1:ZY38|1	--
1	113985511	1	113985672	INV	507751	80	4	HL30|1:WC33|1:WH12|1:ZY41|1	--
1	113987086	1	113987356	DEL	388	39	3	HL02|1:HT02|1:JH43|1	--
1	113987745	1	113987958	DEL	428	47	4	HT17|1:HY11|1:JH45|1:ZY14|1	--
1	113990144	1	113990249	ITX	-162	43	2	HL10|1:ND06|1	--
1	113991210	1	113991438	DEL	410	32	3	HT17|1:HT18|1:HX03|1	--
1	113994348	1	113994739	DEL	423	36	2	ND06|1:ND50|1	ENSGALG00000045937
1	113994728	1	113995002	DEL	417	43	3	GX26|1:HX01|1:WC31|1	ENSGALG00000045937
1	113995805	1	113996052	DEL	400	74	6	HB29|1:HL03|1:HL13|1:HT15|1:JH27|1:ND33|1	--
1	113996850	1	113997015	ITX	-276	41	2	HL06|1:WC23|1	--
1	114100305	1	114100337	ITX	-258	99	18	GX03|5:GX04|1:HT10|1:HT15|2:HX05|2:ND06|1:ND18|2:WH18|3:ZY13|1	--
1	114100263	1	114100365	ITX	-273	99	13	GX26|13	--
1	114100309	1	114100349	ITX	-242	99	13	HL10|11:HT02|2	--
1	114100294	1	114100348	ITX	3381246	99	15	WH39|15	--
1	114100296	1	114100348	ITX	-260	99	5	GX01|5	--
1	114100285	1	114100345	ITX	-187	99	5	WH12|5	--
1	114100254	1	114100343	ITX	-265	99	4	ND13|4	--
1	114100299	1	114100348	ITX	-283	99	8	HY13|8	--
1	114206993	1	114207021	ITX	-321	32	2	ND13|2	--
1	113990144	1	114252015	ITX	261008	40	3	HB16|1:HL30|1:JH35|1	ENSGALG00000045937
1	114251280	1	114251405	DEL	422	53	5	HL03|1:HT02|1:HT17|1:WC25|1:WC33|1	--
1	113996052	1	114257686	ITX	260926	35	2	WC26|1:WH01|1	ENSGALG00000046613
1	114240526	1	114240540	ITX	-309	61	2	GX32|1:ZY13|1	--
1	114240685	1	114241080	DEL	420	87	4	HB12|1:HL10|1:WH05|1:WH39|1	--
1	114247369	1	114247722	DEL	432	34	2	JH46|1:ND05|1	--
1	114260306	1	114260427	ITX	-214	64	3	GX03|2:WC29|1	--
1	114263352	1	114263650	ITX	-239	36	2	HL30|1:WC31|1	--
1	115081748	1	115081795	ITX	-218	55	2	ND02|2	ENSGALG00000016281
1	115323043	1	115323070	ITX	-296	57	2	GX26|2	ENSGALG00000016281
1	115634248	1	115634256	ITX	-274	99	5	WH12|5	--
1	115770320	1	115770361	ITX	-232	99	13	GX03|1:GX26|1:HL13|1:HX03|1:HX31|1:HY27|1:JH46|1:ND06|1:ND09|1:WC28|1:WC29|1:WH12|1:ZY01|1	--
1	113983538	1	115836770	ITX	1852447	68	4	GX32|1:HL04|1:HT22|1:WC27|1	ENSGALG00000045937;ENSGALG00000046613;ENSGALG00000016281;ENSGALG00000016284;ENSGALG00000016285;ENSGALG00000016286
1	113987958	1	115839195	ITX	1850510	99	7	GX28|2:HX01|1:HX14|1:HX18|1:HY02|1:ZY05|1	ENSGALG00000045937;ENSGALG00000046613;ENSGALG00000016281;ENSGALG00000016284;ENSGALG00000016285;ENSGALG00000016286
1	113987958	1	115839268	ITX	1850511	99	11	GX28|1:HL06|1:HX01|1:HX14|2:HY01|1:JH26|2:ND33|1:ZY05|1:ZY41|1	ENSGALG00000045937;ENSGALG00000046613;ENSGALG00000016281;ENSGALG00000016284;ENSGALG00000016285;ENSGALG00000016286
1	113988390	1	115839875	DEL	1851595	99	20	GX03|1:GX23|1:HB09|1:HB12|1:HB29|1:HL03|1:HL06|1:HL13|1:HT01|1:HT18|1:HT26|1:HX03|1:HX05|2:HX14|1:JH35|1:ND05|1:WC23|2:ZY41|1	ENSGALG00000045937;ENSGALG00000046613;ENSGALG00000016281;ENSGALG00000016284;ENSGALG00000016285;ENSGALG00000016286
1	114228352	1	115838952	DEL	1610630	33	2	HL16|1:HT02|1	ENSGALG00000046613;ENSGALG00000016281;ENSGALG00000016284;ENSGALG00000016285;ENSGALG00000016286
1	113988567	1	115840163	DEL	1851734	52	4	HB02|1:HX31|1:ZY01|1:ZY17|1	ENSGALG00000045937;ENSGALG00000046613;ENSGALG00000016281;ENSGALG00000016284;ENSGALG00000016285;ENSGALG00000016286
1	115840549	1	115840620	DEL	420	59	7	GX25|1:HT18|1:HT22|1:JH43|1:ND33|1:ND50|1:WC33|1	--
1	114250254	1	115840620	DEL	1590718	31	3	HY05|1:WH17|1:ZY41|1	ENSGALG00000046613;ENSGALG00000016281;ENSGALG00000016284;ENSGALG00000016285;ENSGALG00000016286
1	113994103	1	115846193	DEL	1852249	99	30	GX04|2:HB12|1:HL02|2:HL13|3:HT01|1:HT15|1:HT17|1:HX14|1:HX25|2:HY02|2:HY13|1:HY29|1:JH46|1:ND06|1:WC25|1:WC26|1:WC30|2:WC33|3:WC34|1:WH05|1:ZY13|1	ENSGALG00000045937;ENSGALG00000046613;ENSGALG00000016281;ENSGALG00000016284;ENSGALG00000016285;ENSGALG00000016286;ENSGALG00000044858
1	113994103	1	115846235	DEL	1852217	75	5	HL06|3:JH38|1:ND02|1	ENSGALG00000045937;ENSGALG00000046613;ENSGALG00000016281;ENSGALG00000016284;ENSGALG00000016285;ENSGALG00000016286;ENSGALG00000044858
1	115863996	1	115864022	ITX	-297	99	11	GX01|1:HT22|1:JH27|2:ND26|1:ND33|2:WH12|4	--
1	116049907	1	116049938	ITX	-259	57	2	HX01|2	--
1	117235327	1	117235337	ITX	-268	97	3	HL10|3	--
1	117341409	1	117341434	ITX	-223	99	4	GX03|1:ND50|1:ZY13|1:ZY23|1	--
1	117364404	1	117365435	DEL	1040	55	2	HB16|2	--
1	117394216	1	117395473	DEL	1232	45	2	ZY38|2	--
1	117610637	1	117610645	ITX	-319	41	2	HB01|2	--
1	118227772	1	118229018	DEL	1118	69	3	HB09|1:ZY17|2	ENSGALG00000016340
1	118233933	1	118233986	DEL	511	44	2	ND13|2	ENSGALG00000016340
1	118588301	1	118588377	ITX	-260	77	3	HL30|3	--
1	119214995	1	119215016	ITX	-266	56	2	HL10|2	ENSGALG00000016391
1	119229085	1	119229123	ITX	-278	35	2	ND02|2	ENSGALG00000016391
1	119633329	1	119633374	ITX	-278	34	2	ND02|2	--
1	119684149	1	119684166	ITX	-261	90	3	HL10|3	--
1	120023093	1	120023114	ITX	-320	31	2	HB01|1:HL30|1	ENSGALG00000016420
1	120295166	1	120295879	DEL	1482	61	3	HY11|1:JH28|1:ND18|1	ENSGALG00000016430
1	120295021	1	120295105	DEL	1786	39	2	JH38|2	ENSGALG00000016430
1	120548666	1	120548682	ITX	-297	67	2	GX05|2	ENSGALG00000016529
1	118442560	1	120574773	DEL	2132218	47	2	GX03|2	ENSGALG00000016358;ENSGALG00000016375;ENSGALG00000016379;ENSGALG00000016382;ENSGALG00000019157;ENSGALG00000016388;ENSGALG00000033942;ENSGALG00000016391;ENSGALG00000016406;ENSGALG00000016410;ENSGALG00000016415;ENSGALG00000016418;ENSGALG00000016420;ENSGALG00000016426;ENSGALG00000016430;ENSGALG00000016511;ENSGALG00000016518;ENSGALG00000016522;ENSGALG00000016523;ENSGALG00000016529
1	118442691	1	120574863	ITX	2131495	50	2	HB29|1:HY02|1	ENSGALG00000016358;ENSGALG00000016375;ENSGALG00000016379;ENSGALG00000016382;ENSGALG00000019157;ENSGALG00000016388;ENSGALG00000033942;ENSGALG00000016391;ENSGALG00000016406;ENSGALG00000016410;ENSGALG00000016415;ENSGALG00000016418;ENSGALG00000016420;ENSGALG00000016426;ENSGALG00000016430;ENSGALG00000016511;ENSGALG00000016518;ENSGALG00000016522;ENSGALG00000016523;ENSGALG00000016529
1	120987037	1	120987061	ITX	-306	60	2	HL46|2	--
1	121034598	1	121034649	ITX	-262	51	2	HB29|2	--
1	120574863	1	121381761	DEL	806882	95	4	ND18|1:WC27|1:WH04|1:WH39|1	ENSGALG00000016529;ENSGALG00000016537;ENSGALG00000016538;ENSGALG00000016541;ENSGALG00000016543;ENSGALG00000016545
1	121403137	1	121403145	ITX	-291	63	2	GX03|1:HX03|1	ENSGALG00000016546
1	113808978	1	121633273	DEL	7824334	39	2	HT15|1:ZY13|1	ENSGALG00000044750;ENSGALG00000027198;ENSGALG00000045937;ENSGALG00000046613;ENSGALG00000016281;ENSGALG00000016284;ENSGALG00000016285;ENSGALG00000016286;ENSGALG00000044858;ENSGALG00000016287;ENSGALG00000045272;ENSGALG00000016288;ENSGALG00000044129;ENSGALG00000042604;ENSGALG00000016312;ENSGALG00000016318;ENSGALG00000042121;ENSGALG00000016323;ENSGALG00000016326;ENSGALG00000016327;ENSGALG00000016340;…
1	113808978	1	121633380	DEL	7824347	99	9	HL46|1:HT15|1:HX13|1:HY13|2:JH35|1:WC23|1:WH10|1:ZY17|1	ENSGALG00000044750;ENSGALG00000027198;ENSGALG00000045937;ENSGALG00000046613;ENSGALG00000016281;ENSGALG00000016284;ENSGALG00000016285;ENSGALG00000016286;ENSGALG00000044858;ENSGALG00000016287;ENSGALG00000045272;ENSGALG00000016288;ENSGALG00000044129;ENSGALG00000042604;ENSGALG00000016312;ENSGALG00000016318;ENSGALG00000042121;ENSGALG00000016323;ENSGALG00000016326;ENSGALG00000016327;ENSGALG00000016340;…
1	120867592	1	121641581	INV	773548	99	8	HB06|1:HL16|1:HY30|1:JH43|1:JH45|1:ND05|1:WC25|2	ENSGALG00000016541;ENSGALG00000016543;ENSGALG00000016545;ENSGALG00000016546;ENSGALG00000016547;ENSGALG00000016548;ENSGALG00000016549;ENSGALG00000026840
1	120867705	1	121641581	INV	773481	99	14	GX05|1:GX28|1:HB13|1:HB16|1:HT18|2:HX13|1:HX20|1:HY29|1:WC25|1:ZY14|3:ZY23|1	ENSGALG00000016541;ENSGALG00000016543;ENSGALG00000016545;ENSGALG00000016546;ENSGALG00000016547;ENSGALG00000016548;ENSGALG00000016549;ENSGALG00000026840
1	120867668	1	121641581	INV	773454	99	6	HX13|1:HY29|1:WC25|1:WC31|1:ZY38|2	ENSGALG00000016541;ENSGALG00000016543;ENSGALG00000016545;ENSGALG00000016546;ENSGALG00000016547;ENSGALG00000016548;ENSGALG00000016549;ENSGALG00000026840
1	120867772	1	121641581	INV	773402	50	2	HT01|2	ENSGALG00000016541;ENSGALG00000016543;ENSGALG00000016545;ENSGALG00000016546;ENSGALG00000016547;ENSGALG00000016548;ENSGALG00000016549;ENSGALG00000026840
1	120868230	1	121641581	INV	772951	99	5	HT17|1:HT22|1:HT25|1:WH10|1:ZY14|1	ENSGALG00000016541;ENSGALG00000016543;ENSGALG00000016545;ENSGALG00000016546;ENSGALG00000016547;ENSGALG00000016548;ENSGALG00000016549;ENSGALG00000026840
1	120868189	1	121641581	INV	773017	99	5	ND06|1:ND13|3:ZY38|1	ENSGALG00000016541;ENSGALG00000016543;ENSGALG00000016545;ENSGALG00000016546;ENSGALG00000016547;ENSGALG00000016548;ENSGALG00000016549;ENSGALG00000026840
1	111366220	1	121648394	INV	10281838	99	8	GX04|1:GX23|1:JH35|2:WC29|1:WC30|1:ZY05|1:ZY14|1	ENSGALG00000022787;ENSGALG00000042400;ENSGALG00000044763;ENSGALG00000016227;ENSGALG00000016228;ENSGALG00000016231;ENSGALG00000016232;ENSGALG00000016236;ENSGALG00000016238;ENSGALG00000016241;ENSGALG00000016245;ENSGALG00000043274;ENSGALG00000041078;ENSGALG00000016251;ENSGALG00000016254;ENSGALG00000036284;ENSGALG00000043100;ENSGALG00000016258;ENSGALG00000044139;ENSGALG00000016259;ENSGALG00000016261;…
1	111366317	1	121648394	INV	10281723	99	33	HB06|1:HB09|1:HB27|1:HL03|1:HL46|1:HT25|1:HX03|1:HX13|1:HX14|2:HX18|1:HX25|2:HY11|1:JH27|1:JH35|2:JH43|1:JH46|1:ND06|1:ND09|1:WC25|1:WC27|1:WC29|1:WC30|1:WC31|1:WH38|1:WH39|1:ZY02|1:ZY17|1:ZY23|2:ZY41|1	ENSGALG00000022787;ENSGALG00000042400;ENSGALG00000044763;ENSGALG00000016227;ENSGALG00000016228;ENSGALG00000016231;ENSGALG00000016232;ENSGALG00000016236;ENSGALG00000016238;ENSGALG00000016241;ENSGALG00000016245;ENSGALG00000043274;ENSGALG00000041078;ENSGALG00000016251;ENSGALG00000016254;ENSGALG00000036284;ENSGALG00000043100;ENSGALG00000016258;ENSGALG00000044139;ENSGALG00000016259;ENSGALG00000016261;…
1	111366498	1	121648394	INV	10281486	59	2	HB02|2	ENSGALG00000022787;ENSGALG00000042400;ENSGALG00000044763;ENSGALG00000016227;ENSGALG00000016228;ENSGALG00000016231;ENSGALG00000016232;ENSGALG00000016236;ENSGALG00000016238;ENSGALG00000016241;ENSGALG00000016245;ENSGALG00000043274;ENSGALG00000041078;ENSGALG00000016251;ENSGALG00000016254;ENSGALG00000036284;ENSGALG00000043100;ENSGALG00000016258;ENSGALG00000044139;ENSGALG00000016259;ENSGALG00000016261;…
1	111370282	1	121643960	INV	10273523	66	3	HB29|1:HX28|1:ZY17|1	ENSGALG00000022787;ENSGALG00000042400;ENSGALG00000044763;ENSGALG00000016227;ENSGALG00000016228;ENSGALG00000016231;ENSGALG00000016232;ENSGALG00000016236;ENSGALG00000016238;ENSGALG00000016241;ENSGALG00000016245;ENSGALG00000043274;ENSGALG00000041078;ENSGALG00000016251;ENSGALG00000016254;ENSGALG00000036284;ENSGALG00000043100;ENSGALG00000016258;ENSGALG00000044139;ENSGALG00000016259;ENSGALG00000016261;…
1	111370282	1	121643990	INV	10273542	46	2	HX13|1:WC27|1	ENSGALG00000022787;ENSGALG00000042400;ENSGALG00000044763;ENSGALG00000016227;ENSGALG00000016228;ENSGALG00000016231;ENSGALG00000016232;ENSGALG00000016236;ENSGALG00000016238;ENSGALG00000016241;ENSGALG00000016245;ENSGALG00000043274;ENSGALG00000041078;ENSGALG00000016251;ENSGALG00000016254;ENSGALG00000036284;ENSGALG00000043100;ENSGALG00000016258;ENSGALG00000044139;ENSGALG00000016259;ENSGALG00000016261;…
1	111370282	1	121644029	INV	10273616	87	4	HB13|1:WC26|1:WH17|1:WH18|1	ENSGALG00000022787;ENSGALG00000042400;ENSGALG00000044763;ENSGALG00000016227;ENSGALG00000016228;ENSGALG00000016231;ENSGALG00000016232;ENSGALG00000016236;ENSGALG00000016238;ENSGALG00000016241;ENSGALG00000016245;ENSGALG00000043274;ENSGALG00000041078;ENSGALG00000016251;ENSGALG00000016254;ENSGALG00000036284;ENSGALG00000043100;ENSGALG00000016258;ENSGALG00000044139;ENSGALG00000016259;ENSGALG00000016261;…
1	111370282	1	121644114	INV	10273636	99	32	GX04|1:GX05|1:GX23|1:HB13|1:HL28|2:HL46|1:HT01|1:HX13|2:HX14|2:HX25|1:HY02|1:HY29|1:JH35|2:JH46|1:ND02|1:WC25|6:WC31|1:WH18|1:WH38|1:ZY01|3:ZY38|1	ENSGALG00000022787;ENSGALG00000042400;ENSGALG00000044763;ENSGALG00000016227;ENSGALG00000016228;ENSGALG00000016231;ENSGALG00000016232;ENSGALG00000016236;ENSGALG00000016238;ENSGALG00000016241;ENSGALG00000016245;ENSGALG00000043274;ENSGALG00000041078;ENSGALG00000016251;ENSGALG00000016254;ENSGALG00000036284;ENSGALG00000043100;ENSGALG00000016258;ENSGALG00000044139;ENSGALG00000016259;ENSGALG00000016261;…
1	111370282	1	121644641	INV	10274179	98	5	HB02|1:HL03|1:HT22|1:JH27|1:ND13|1	ENSGALG00000022787;ENSGALG00000042400;ENSGALG00000044763;ENSGALG00000016227;ENSGALG00000016228;ENSGALG00000016231;ENSGALG00000016232;ENSGALG00000016236;ENSGALG00000016238;ENSGALG00000016241;ENSGALG00000016245;ENSGALG00000043274;ENSGALG00000041078;ENSGALG00000016251;ENSGALG00000016254;ENSGALG00000036284;ENSGALG00000043100;ENSGALG00000016258;ENSGALG00000044139;ENSGALG00000016259;ENSGALG00000016261;…
1	121768253	1	121768270	ITX	-257	64	2	ND02|2	--
1	121781924	1	121781958	ITX	-248	57	2	HB16|2	--
1	122333414	1	122333436	ITX	-275	61	2	ND18|2	ENSGALG00000016568
1	122528883	1	122566483	ITX	37015	93	4	HX13|1:JH27|1:JH43|1:WH01|1	--
1	122608390	1	122608398	ITX	-193	99	3	ND10|3	--
1	111381206	1	122747613	INV	11366015	99	4	HB02|1:HB06|1:HX13|1:HX14|1	ENSGALG00000042400;ENSGALG00000044763;ENSGALG00000016227;ENSGALG00000016228;ENSGALG00000016231;ENSGALG00000016232;ENSGALG00000016236;ENSGALG00000016238;ENSGALG00000016241;ENSGALG00000016245;ENSGALG00000043274;ENSGALG00000041078;ENSGALG00000016251;ENSGALG00000016254;ENSGALG00000036284;ENSGALG00000043100;ENSGALG00000016258;ENSGALG00000044139;ENSGALG00000016259;ENSGALG00000016261;ENSGALG00000016262;…
1	121633542	1	122747406	DEL	1113834	64	3	HB12|1:HY02|1:ZY05|1	ENSGALG00000026840;ENSGALG00000027960;ENSGALG00000016551;ENSGALG00000016552;ENSGALG00000029168;ENSGALG00000016554;ENSGALG00000016557;ENSGALG00000016558;ENSGALG00000016559;ENSGALG00000016562;ENSGALG00000016563;ENSGALG00000016568;ENSGALG00000016569;ENSGALG00000016571;ENSGALG00000028703
1	121633542	1	122747141	DEL	1113671	99	16	GX03|1:GX25|1:HB12|1:HB13|2:HL06|1:HT10|1:HT18|1:HX25|1:HY13|3:JH35|1:JH45|1:ZY13|1:ZY14|1	ENSGALG00000026840;ENSGALG00000027960;ENSGALG00000016551;ENSGALG00000016552;ENSGALG00000029168;ENSGALG00000016554;ENSGALG00000016557;ENSGALG00000016558;ENSGALG00000016559;ENSGALG00000016562;ENSGALG00000016563;ENSGALG00000016568;ENSGALG00000016569;ENSGALG00000016571;ENSGALG00000028703
1	121633470	1	122747141	DEL	1113697	81	5	HB13|1:HL28|1:HX13|1:JH28|1:ND18|1	ENSGALG00000026840;ENSGALG00000027960;ENSGALG00000016551;ENSGALG00000016552;ENSGALG00000029168;ENSGALG00000016554;ENSGALG00000016557;ENSGALG00000016558;ENSGALG00000016559;ENSGALG00000016562;ENSGALG00000016563;ENSGALG00000016568;ENSGALG00000016569;ENSGALG00000016571;ENSGALG00000028703
1	121633470	1	122747141	DEL	1113648	99	5	HL28|1:HX25|4	ENSGALG00000026840;ENSGALG00000027960;ENSGALG00000016551;ENSGALG00000016552;ENSGALG00000029168;ENSGALG00000016554;ENSGALG00000016557;ENSGALG00000016558;ENSGALG00000016559;ENSGALG00000016562;ENSGALG00000016563;ENSGALG00000016568;ENSGALG00000016569;ENSGALG00000016571;ENSGALG00000028703
1	122988114	1	122988179	ITX	-240	46	2	JH46|1:WH10|1	ENSGALG00000016581
1	122997853	1	122998504	DEL	622	74	4	HB02|1:HT15|1:HT18|1:JH46|1	--
1	113813002	1	123011774	INV	9097119	99	91	GX04|1:GX25|1:GX32|1:HB06|2:HB09|3:HB12|1:HB16|1:HL02|2:HL03|2:HL04|3:HL10|1:HL13|1:HL16|1:HL30|1:HT02|2:HT10|1:HT15|1:HT18|2:HT22|1:HX01|1:HX13|2:HX14|4:HX20|2:HX25|1:HY05|1:HY12|1:HY13|3:HY27|1:HY29|7:JH26|1:JH27|1:JH35|1:JH38|1:ND05|1:ND09|1:ND10|3:WC25|2:WC27|2:WC28|2:WC30|1:WH05|3:WH10|2:WH38|2:ZY01|2:ZY05|7:ZY14|2:ZY17|2:ZY38|3:ZY41|1	ENSGALG00000044750;ENSGALG00000027198;ENSGALG00000045937;ENSGALG00000046613;ENSGALG00000016281;ENSGALG00000016284;ENSGALG00000016285;ENSGALG00000016286;ENSGALG00000044858;ENSGALG00000016287;ENSGALG00000045272;ENSGALG00000016288;ENSGALG00000044129;ENSGALG00000042604;ENSGALG00000016312;ENSGALG00000016318;ENSGALG00000042121;ENSGALG00000016323;ENSGALG00000016326;ENSGALG00000016327;ENSGALG00000016340;…
1	113813002	1	123011905	INV	9198592	99	5	HL02|1:HX28|1:HY29|1:ND06|1:WH18|1	ENSGALG00000044750;ENSGALG00000027198;ENSGALG00000045937;ENSGALG00000046613;ENSGALG00000016281;ENSGALG00000016284;ENSGALG00000016285;ENSGALG00000016286;ENSGALG00000044858;ENSGALG00000016287;ENSGALG00000045272;ENSGALG00000016288;ENSGALG00000044129;ENSGALG00000042604;ENSGALG00000016312;ENSGALG00000016318;ENSGALG00000042121;ENSGALG00000016323;ENSGALG00000016326;ENSGALG00000016327;ENSGALG00000016340;…
1	113813002	1	123012039	INV	9198689	99	51	GX03|1:GX05|3:GX28|1:GX32|3:HB01|2:HB09|1:HB12|1:HB27|1:HL02|2:HL03|1:HL13|1:HL28|1:HT02|1:HT15|1:HT17|2:HX01|2:HX14|1:HY29|1:HY30|1:JH27|1:JH34|1:JH38|1:ND09|1:WC25|1:WC27|1:WC28|1:WC34|2:WH05|1:WH10|1:ZY01|1:ZY05|1:ZY14|1:ZY17|3:ZY23|1:ZY38|3:ZY41|3	ENSGALG00000044750;ENSGALG00000027198;ENSGALG00000045937;ENSGALG00000046613;ENSGALG00000016281;ENSGALG00000016284;ENSGALG00000016285;ENSGALG00000016286;ENSGALG00000044858;ENSGALG00000016287;ENSGALG00000045272;ENSGALG00000016288;ENSGALG00000044129;ENSGALG00000042604;ENSGALG00000016312;ENSGALG00000016318;ENSGALG00000042121;ENSGALG00000016323;ENSGALG00000016326;ENSGALG00000016327;ENSGALG00000016340;…
1	123010749	1	123010803	DEL	449	92	14	GX04|1:HB13|1:HL02|1:HL30|1:HT17|1:HT18|1:HT22|1:HX05|1:HY11|1:HY29|1:JH38|1:ND02|1:WC25|1:WC26|1	ENSGALG00000045698
1	123011774	1	123012023	DEL	489	55	9	HB13|2:HB27|1:HL03|1:HT15|1:HT22|2:HX13|1:ZY13|1	ENSGALG00000045698
1	123012889	1	123012967	DEL	435	48	5	GX25|1:ND05|1:WC31|1:ZY05|1:ZY23|1	ENSGALG00000045698
1	123013027	1	123013274	DEL	496	55	7	HB13|1:HL04|1:HT18|1:HT22|1:HX05|1:ND02|1:WC23|1	ENSGALG00000045698
1	114251014	1	123006595	INV	8755176	45	2	HB02|1:ZY41|1	ENSGALG00000046613;ENSGALG00000016281;ENSGALG00000016284;ENSGALG00000016285;ENSGALG00000016286;ENSGALG00000044858;ENSGALG00000016287;ENSGALG00000045272;ENSGALG00000016288;ENSGALG00000044129;ENSGALG00000042604;ENSGALG00000016312;ENSGALG00000016318;ENSGALG00000042121;ENSGALG00000016323;ENSGALG00000016326;ENSGALG00000016327;ENSGALG00000016340;ENSGALG00000016345;ENSGALG00000016348;ENSGALG00000016351;…
1	121645847	1	123001280	INV	1354857	99	19	GX32|4:HB09|1:HB13|1:HB16|1:HL13|1:ND05|2:WC25|1:WH18|1:ZY14|2:ZY17|2:ZY23|3	ENSGALG00000026840;ENSGALG00000027960;ENSGALG00000016551;ENSGALG00000016552;ENSGALG00000029168;ENSGALG00000016554;ENSGALG00000016557;ENSGALG00000016558;ENSGALG00000016559;ENSGALG00000016562;ENSGALG00000016563;ENSGALG00000016568;ENSGALG00000016569;ENSGALG00000016571;ENSGALG00000028703;ENSGALG00000016574;ENSGALG00000016575;ENSGALG00000016576;ENSGALG00000016578;ENSGALG00000016579;ENSGALG00000016581
1	121646385	1	123001280	INV	1354296	99	6	GX05|1:GX25|1:HX01|1:HX05|1:HY02|1:ZY01|1	ENSGALG00000026840;ENSGALG00000027960;ENSGALG00000016551;ENSGALG00000016552;ENSGALG00000029168;ENSGALG00000016554;ENSGALG00000016557;ENSGALG00000016558;ENSGALG00000016559;ENSGALG00000016562;ENSGALG00000016563;ENSGALG00000016568;ENSGALG00000016569;ENSGALG00000016571;ENSGALG00000028703;ENSGALG00000016574;ENSGALG00000016575;ENSGALG00000016576;ENSGALG00000016578;ENSGALG00000016579;ENSGALG00000016581
1	121646407	1	123001280	INV	1354241	99	13	GX03|1:GX04|1:GX23|1:HB09|2:HL46|1:HX13|2:ND05|1:WC25|2:WC28|1:ZY02|1	ENSGALG00000026840;ENSGALG00000027960;ENSGALG00000016551;ENSGALG00000016552;ENSGALG00000029168;ENSGALG00000016554;ENSGALG00000016557;ENSGALG00000016558;ENSGALG00000016559;ENSGALG00000016562;ENSGALG00000016563;ENSGALG00000016568;ENSGALG00000016569;ENSGALG00000016571;ENSGALG00000028703;ENSGALG00000016574;ENSGALG00000016575;ENSGALG00000016576;ENSGALG00000016578;ENSGALG00000016579;ENSGALG00000016581
1	122728070	1	123001280	INV	272825	43	2	HY12|1:WH04|1	ENSGALG00000016574;ENSGALG00000016575;ENSGALG00000016576;ENSGALG00000016578;ENSGALG00000016579;ENSGALG00000016581
1	122734829	1	123006505	INV	271345	99	7	GX25|1:HB09|1:HL46|1:HX25|1:JH45|1:WC25|1:WH10|1	ENSGALG00000016574;ENSGALG00000016575;ENSGALG00000016576;ENSGALG00000016578;ENSGALG00000016579;ENSGALG00000016581
1	122738722	1	123003537	INV	264438	75	3	HB27|1:JH46|2	ENSGALG00000016574;ENSGALG00000016575;ENSGALG00000016576;ENSGALG00000016578;ENSGALG00000016579;ENSGALG00000016581
1	123003537	1	123004032	DEL	507	34	2	HL28|1:WC31|1	--
1	122738884	1	123003135	INV	263860	73	3	HT17|1:ND33|2	ENSGALG00000016574;ENSGALG00000016575;ENSGALG00000016576;ENSGALG00000016578;ENSGALG00000016579;ENSGALG00000016581
1	123003135	1	123003464	DEL	415	34	2	ND13|1:ZY13|1	--
1	122738932	1	123002477	ITX	741076	63	4	HB27|1:HL30|1:HY01|2	ENSGALG00000016574;ENSGALG00000016575;ENSGALG00000016576;ENSGALG00000016578;ENSGALG00000016579;ENSGALG00000016581
1	123003382	1	123003687	DEL	386	32	2	HL02|1:ND09|1	--
1	123066538	1	123067436	DEL	947	37	2	HL10|2	--
1	123066552	1	123067400	DEL	870	92	4	GX25|4	--
1	123167193	1	123167274	INV	-287	50	2	HB01|2	--
1	123183262	1	123183282	ITX	-309	43	2	HT10|2	--
1	123428203	1	123434523	DEL	6324	38	2	JH27|1:ND18|1	ENSGALG00000016592
1	123428203	1	123434622	DEL	6573	99	6	WH39|6	ENSGALG00000016592
1	115848355	1	123449657	INV	7600981	65	2	HL03|1:ZY23|1	ENSGALG00000016287;ENSGALG00000045272;ENSGALG00000016288;ENSGALG00000044129;ENSGALG00000042604;ENSGALG00000016312;ENSGALG00000016318;ENSGALG00000042121;ENSGALG00000016323;ENSGALG00000016326;ENSGALG00000016327;ENSGALG00000016340;ENSGALG00000016345;ENSGALG00000016348;ENSGALG00000016351;ENSGALG00000016357;ENSGALG00000016358;ENSGALG00000016375;ENSGALG00000016379;ENSGALG00000016382;ENSGALG00000019157;…
1	123012023	1	123459227	ITX	446220	75	6	HT17|1:HY03|1:ND10|1:ND13|2:WH17|1	ENSGALG00000045698;ENSGALG00000016584;ENSGALG00000026383;ENSGALG00000016590;ENSGALG00000016592;ENSGALG00000044773
1	123462101	1	123496020	DEL	33757	46	2	ZY02|2	--
1	123462191	1	123495862	DEL	33742	55	3	GX32|1:ND26|1:ZY14|1	--
1	123462181	1	123495862	DEL	33754	99	8	HT25|8	--
1	123496459	1	123496944	DEL	513	99	8	GX03|1:HB01|2:HX03|1:HX14|1:HY05|1:JH35|1:WH39|1	--
1	123872122	1	123872167	ITX	-247	53	2	WH39|2	--
1	123959285	1	123959328	ITX	-267	57	2	WC26|2	--
1	124314519	1	124314561	ITX	-291	56	2	HT01|2	ENSGALG00000016602
1	124375053	1	124375104	ITX	-176	77	3	HY27|2:ND26|1	--
1	124375450	1	124398246	DEL	22811	82	4	GX03|1:GX04|1:ND13|2	ENSGALG00000046297
1	124375499	1	124398246	DEL	22771	45	2	HT10|1:WC23|1	ENSGALG00000046297
1	124391857	1	124391986	ITX	-208	41	2	HB16|1:ZY02|1	ENSGALG00000046297
1	124397901	1	124397941	ITX	-201	79	3	GX05|1:GX23|1:WH12|1	--
1	124708524	1	124708536	ITX	-305	59	2	HB01|1:HX13|1	ENSGALG00000038504
1	125230281	1	125230315	ITX	-350	33	2	WH17|2	ENSGALG00000040006
1	125497447	1	125497480	ITX	-263	85	3	ND13|3	--
1	125662266	1	125662356	ITX	-324	48	4	JH35|4	--
1	125794432	1	125794515	ITX	-203	48	2	WH39|2	ENSGALG00000035266
1	126006037	1	126006062	DEL	82836808	40	2	HL04|2	--
1	126022520	1	126022574	ITX	-244	81	3	WH39|3	--
1	126068502	1	126104475	DEL	35983	51	2	ZY23|2	--
1	126068532	1	126104561	DEL	36031	43	2	GX01|2	--
1	126144620	1	126144633	ITX	-297	67	2	WC34|2	--
1	126256546	1	126256575	ITX	-223	57	2	WH39|2	--
1	126390852	1	126390893	ITX	-211	49	2	JH35|2	--
1	126638489	1	126638499	ITX	-266	99	27	HB16|1:HB27|1:HL04|1:HL10|4:HT01|1:HT22|2:HX14|1:HX25|1:JH27|1:JH28|1:JH34|2:ND05|1:ND33|1:WC25|1:WH01|1:WH05|2:WH10|1:WH12|1:WH17|1:WH39|2	--
1	127062162	1	127062172	ITX	-249	66	2	HX01|2	--
1	127296944	1	127296962	ITX	-330	37	2	JH46|2	--
1	127343340	1	127343374	ITX	2858	59	2	WC26|2	--
1	127699128	1	127699171	ITX	-263	78	3	GX04|1:GX23|1:JH46|1	--
1	128011180	1	128011221	ITX	-308	52	2	HY13|2	--
1	128065180	1	128065224	ITX	-285	56	2	WC30|2	--
1	128177952	1	128178017	ITX	-285	50	2	WH38|2	ENSGALG00000042759
1	128273128	1	128287299	DEL	14088	45	2	GX01|2	--
1	128273090	1	128287283	DEL	14118	66	3	HY13|3	--
1	128273830	1	128287738	ITX	13303	53	2	GX23|1:HB13|1	--
1	128273696	1	128287733	ITX	13456	55	2	JH46|2	--
1	128313360	1	128313370	ITX	-244	68	2	HY11|2	--
1	128711139	1	128711157	ITX	-238	99	6	WH39|6	ENSGALG00000016681
1	128910271	1	128910295	INV	-253	64	2	GX01|1:HT15|1	--
1	129044705	1	129044727	ITX	-310	41	2	ZY13|2	--
1	129136868	1	129136966	ITX	-272	47	2	GX25|2	ENSGALG00000016687
1	129195220	1	129196007	DEL	669	99	5	WH39|3:ZY41|2	ENSGALG00000016691
1	129195361	1	129196007	DEL	654	60	3	HY27|1:ZY41|2	ENSGALG00000016691
1	129196154	1	129196636	DEL	727	99	23	HL10|1:HL46|1:HY05|1:HY30|1:JH26|5:JH27|2:JH28|1:WH05|7:WH18|3:WH39|1	ENSGALG00000016691
1	129357254	1	129359526	DEL	2304	44	2	JH27|2	--
1	129391232	1	129391270	ITX	-213	77	3	HL28|1:ND13|1:ND33|1	--
1	129391227	1	129391347	ITX	13676532	72	3	HB16|3	--
1	129391201	1	129391352	ITX	-273	99	7	HT02|7	--
1	129868920	1	129868971	ITX	-253	73	3	GX25|1:HT02|1:ND26|1	--
1	130276866	1	130276911	ITX	-277	51	2	HY13|2	--
1	130445306	1	130446216	DEL	868	37	2	JH28|2	ENSGALG00000016736
1	130827480	1	130827497	ITX	-279	60	2	HT17|2	ENSGALG00000016740
1	131451209	1	131451231	ITX	-199	60	2	HL03|2	ENSGALG00000029392
1	131524177	1	131524222	ITX	-258	55	2	GX01|2	--
1	131652464	1	131652526	DEL	75471000	50	2	WC26|2	--
1	131661400	1	131661431	ITX	-302	55	2	HT17|2	--
1	132329192	1	132329207	ITX	-294	63	2	HL02|2	--
1	132454358	1	132454378	ITX	-204	58	2	HL30|1:ND09|1	ENSGALG00000016755
1	132903767	1	132903827	ITX	-200	46	2	GX03|1:WH39|1	ENSGALG00000031502
1	133970029	1	133970057	ITX	-214	59	2	ND02|2	--
1	133998431	1	133998446	ITX	-226	59	2	JH28|1:WC28|1	--
1	134297146	1	134297193	ITX	-266	52	2	HT02|2	--
1	134592775	1	134592796	ITX	-244	92	3	GX04|2:HL30|1	--
1	134793866	1	134793898	ITX	-310	38	2	ZY13|2	--
1	135064938	1	135065048	ITX	-232	46	2	ND09|1:WC23|1	--
1	135072422	1	135072681	ITX	-285	99	13	GX01|13	--
1	135072423	1	135072681	ITX	-322	84	3	GX23|3	--
1	135072423	1	135072643	ITX	-259	99	20	GX03|15:HT17|3:HT18|1:JH34|1	--
1	135072423	1	135072724	ITX	-285	99	25	GX25|4:GX26|20:HL10|1	--
1	135072352	1	135072643	ITX	-282	99	5	GX03|4:ZY14|1	--
1	135072534	1	135072565	ITX	-251	99	15	HX01|1:ND13|6:ND26|8	--
1	135072437	1	135072571	ITX	-280	99	34	HL02|15:ND33|19	--
1	135072396	1	135072571	ITX	-283	99	30	JH35|30	--
1	135150001	1	135150010	ITX	-319	40	2	HB01|2	ENSGALG00000016794
1	135526415	1	135526443	ITX	54762232	56	2	WH17|2	ENSGALG00000016801
1	135650013	1	135650029	ITX	-244	59	2	HT15|1:JH26|1	--
1	135809449	1	135809505	ITX	-249	77	3	HB01|3	--
1	135964170	1	135964260	ITX	-138	47	2	WH39|2	--
1	44396308	1	136374165	ITX	464058	99	8	HB06|1:HB16|1:HL06|1:HT01|1:HT26|1:HX03|1:WH39|1:ZY17|1	ENSGALG00000011276;ENSGALG00000011277;ENSGALG00000011280;ENSGALG00000011285;ENSGALG00000030515;ENSGALG00000011293;ENSGALG00000011295;ENSGALG00000011297;ENSGALG00000011309;ENSGALG00000019336;ENSGALG00000011320;ENSGALG00000011323;ENSGALG00000011325;ENSGALG00000011327;ENSGALG00000011342;ENSGALG00000011357;ENSGALG00000011377;ENSGALG00000011400;ENSGALG00000011406;ENSGALG00000011409;ENSGALG00000011414;…
1	136373086	1	136373488	DEL	471	41	5	GX28|1:HL16|1:HT22|1:HX03|1:JH34|1	ENSGALG00000029970
1	136373304	1	136373488	DEL	405	34	3	GX23|1:HX28|1:WH04|1	ENSGALG00000029970
1	136374020	1	136374117	DEL	471	31	3	GX28|1:HX14|1:HY01|1	ENSGALG00000029970;ENSGALG00000016808
1	136372373	1	136372450	DEL	5226	99	17	GX03|1:GX04|1:GX28|1:HB13|3:HB16|1:HL30|1:HT18|2:HX01|1:HX03|1:HX25|2:JH35|1:WC31|1:ZY02|1	ENSGALG00000029970
1	136374680	1	136374788	DEL	475	99	21	GX26|1:GX28|1:HB13|1:HB16|1:HB27|1:HT01|1:HT17|1:HT22|1:HT26|1:HX01|3:HX25|1:HX31|1:HY03|1:JH43|1:ND06|1:ND50|1:WC23|1:WC30|2	ENSGALG00000029970;ENSGALG00000016808
1	136371823	1	136371882	DEL	481	99	28	GX05|1:GX23|1:GX26|1:GX28|2:HB13|5:HB29|1:HL02|1:HL03|1:HL46|1:HT15|2:HT22|1:HX01|1:HX13|1:HX31|1:HY29|1:JH35|1:ND13|1:ND18|1:WC25|1:WC34|1:ZY01|1:ZY02|1	ENSGALG00000029970
1	136370734	1	136370854	DEL	549	99	55	GX04|3:GX05|1:GX26|5:GX32|1:HB12|1:HB13|3:HB16|1:HB27|1:HT15|3:HT22|1:HX01|1:HX14|7:HX25|1:HY03|1:HY05|3:HY11|2:HY30|4:JH28|1:ND06|2:ND09|1:WC30|3:WH01|4:WH04|2:WH39|1:ZY14|1:ZY38|1	ENSGALG00000029970
1	136369696	1	136370027	DEL	630	53	6	HT01|1:HT22|1:HY03|1:JH43|1:WH04|1:ZY41|1	ENSGALG00000029970
1	136369976	1	136370027	DEL	482	99	12	GX04|1:GX25|2:HT18|1:HT22|1:ND06|1:ND09|2:WC30|2:WH04|1:ZY01|1	ENSGALG00000029970
1	136368994	1	136369325	DEL	450	53	4	GX25|1:HB02|1:HT02|1:HT26|1	ENSGALG00000029970
1	136368917	1	136369696	ITX	-228	75	5	GX26|1:JH38|2:WC29|1:WH12|1	ENSGALG00000029970
1	136369409	1	136369626	DEL	8571	50	5	GX25|1:GX28|1:HT01|1:HT17|1:ZY17|1	ENSGALG00000029970
1	136353756	1	136353974	ITX	-245	44	2	HB01|1:WH39|1	ENSGALG00000029970
1	136361535	1	136361653	ITX	2410	99	11	GX03|1:HB12|1:HL03|1:HL04|1:HL10|1:HL30|1:HT01|1:HX18|1:HX31|1:ND09|1:ZY13|1	ENSGALG00000029970
1	136361953	1	136362118	ITX	-178	39	2	JH26|1:ZY05|1	ENSGALG00000029970
1	136362263	1	136362679	DEL	1397	99	32	GX01|3:GX03|1:GX04|1:GX23|1:GX25|1:HB02|1:HB09|2:HB12|1:HB13|1:HL04|1:HL13|1:HX01|2:HX03|2:HX05|1:HX14|1:HY05|1:ND10|2:ND26|2:WC28|1:ZY02|1:ZY05|1:ZY14|1:ZY17|3	ENSGALG00000029970
1	136362614	1	136362679	DEL	556	99	15	GX23|1:HB02|1:HB09|3:HB12|2:HL02|1:HL13|1:HT15|1:HT22|1:HX03|1:HX28|1:ND10|1:ZY02|1	ENSGALG00000029970
1	136364999	1	136365134	ITX	-239	40	2	GX03|1:ND10|1	ENSGALG00000029970
1	136370790	1	136370798	ITX	-207	99	3	JH43|1:WH39|2	ENSGALG00000029970
1	113370655	1	136389422	ITX	2301484	99	30	GX03|1:GX23|1:GX25|1:HB12|1:HL10|1:HL13|1:HL30|3:HX01|3:HX03|1:HX31|1:HY13|2:HY30|2:JH28|1:JH34|2:JH35|1:JH43|1:ND18|1:WC26|1:WH17|1:WH38|1:WH39|1:ZY02|1:ZY05|1	ENSGALG00000016268;ENSGALG00000045430;ENSGALG00000042515;ENSGALG00000033692;ENSGALG00000044750;ENSGALG00000027198;ENSGALG00000045937;ENSGALG00000046613;ENSGALG00000016281;ENSGALG00000016284;ENSGALG00000016285;ENSGALG00000016286;ENSGALG00000044858;ENSGALG00000016287;ENSGALG00000045272;ENSGALG00000016288;ENSGALG00000044129;ENSGALG00000042604;ENSGALG00000016312;ENSGALG00000016318;ENSGALG00000042121;…
1	136360422	1	136389422	ITX	23537	59	6	HB01|2:HX18|1:HY01|1:JH27|1:WH29|1	ENSGALG00000029970;ENSGALG00000016808
1	136387320	1	136387382	DEL	1497	99	44	GX01|1:GX03|1:GX05|1:GX25|1:GX28|1:GX32|2:HB13|3:HB29|2:HL16|1:HT02|1:HT15|1:HT17|1:HT22|2:HT25|1:HT26|1:HX05|1:HX14|2:HX18|1:HX25|2:HY13|1:HY30|1:JH28|1:JH34|1:JH43|2:ND06|2:ND09|1:ND26|1:ND33|1:WC28|1:WC30|1:WC31|1:WH04|2:ZY02|1:ZY23|1	ENSGALG00000029970;ENSGALG00000016808
1	136387382	1	136389995	ITX	-191	47	5	HX05|1:HY12|1:JH34|1:ND26|1:ND50|1	ENSGALG00000029970;ENSGALG00000016808
1	136360588	1	136389461	DEL	28889	36	2	JH28|1:ZY14|1	ENSGALG00000029970;ENSGALG00000016808
1	136360588	1	136389659	DEL	29021	64	4	HB02|1:HY05|1:ND05|1:ZY14|1	ENSGALG00000029970;ENSGALG00000016808
1	136361062	1	136389995	ITX	21185	67	4	HL03|1:HY27|1:WC29|1:WH29|1	ENSGALG00000029970;ENSGALG00000016808
1	136361535	1	136389995	ITX	27737	99	6	HB06|1:JH38|1:WC30|1:WH17|1:ZY02|1:ZY17|1	ENSGALG00000029970;ENSGALG00000016808
1	136361535	1	136390550	ITX	28334	99	6	HX13|1:ND13|2:WC30|1:WH04|2	ENSGALG00000029970;ENSGALG00000016808
1	136361798	1	136390625	DEL	28907	46	3	HT18|1:ND33|1:WH18|1	ENSGALG00000029970;ENSGALG00000016808
1	136361798	1	136390821	DEL	29194	41	3	GX32|1:JH35|1:ZY41|1	ENSGALG00000029970;ENSGALG00000016808
1	136390457	1	136390821	DEL	391	31	2	HB29|1:ZY23|1	ENSGALG00000029970;ENSGALG00000016808
1	136362679	1	136391700	ITX	28131	99	13	HB06|2:HL03|2:HX03|1:ZY01|5:ZY02|2:ZY41|1	ENSGALG00000029970;ENSGALG00000016808;ENSGALG00000043966
1	136362679	1	136391814	ITX	28292	42	3	ND13|3	ENSGALG00000029970;ENSGALG00000016808;ENSGALG00000043966
1	136362679	1	136391822	ITX	28183	42	3	WH17|3	ENSGALG00000029970;ENSGALG00000016808;ENSGALG00000043966
1	136362679	1	136391831	ITX	28209	48	3	WC33|3	ENSGALG00000029970;ENSGALG00000016808;ENSGALG00000043966
1	136363729	1	136392595	DEL	29054	99	229	GX03|3:GX04|1:GX05|2:GX23|10:GX25|1:GX26|2:GX28|2:GX32|5:HB02|1:HB06|2:HB09|12:HB12|3:HB13|3:HB16|1:HB29|6:HL02|6:HL03|7:HL04|2:HL10|4:HL13|6:HL16|1:HL30|3:HT01|2:HT10|1:HT15|2:HT18|3:HT25|1:HT26|5:HX03|1:HX05|1:HX13|3:HX20|3:HX25|2:HX28|2:HX31|3:HY01|1:HY02|2:HY05|5:HY11|3:HY12|1:HY13|3:HY27|6:HY29|2:JH27|6:JH28|3:JH34|1:JH35|1:JH38|1:JH43|1:JH45|2:JH46|2:ND09|2:ND10|3:ND13|4:ND33|4:WC23|2:WC25|…	ENSGALG00000029970;ENSGALG00000016808;ENSGALG00000043966
1	136364829	1	136393067	ITX	27384	99	10	HB06|1:HB09|3:WH29|1:ZY05|1:ZY14|2:ZY38|2	ENSGALG00000029970;ENSGALG00000016808;ENSGALG00000043966
1	136376642	1	136384166	INV	7409	46	3	ZY38|3	ENSGALG00000029970;ENSGALG00000016808
1	136378079	1	136399188	DEL	21140	99	48	GX05|2:GX23|2:GX32|1:HB01|1:HB02|2:HB12|1:HB13|2:HB16|1:HB27|1:HL03|1:HL10|3:HL30|5:HT10|1:HT15|1:HT17|1:HT26|1:HX13|1:HY01|1:JH26|1:JH28|1:JH35|1:JH45|2:JH46|1:ND05|2:ND09|1:WC27|2:WC29|1:WC33|1:WH04|1:WH17|1:WH29|1:ZY02|1:ZY13|1:ZY17|2	ENSGALG00000029970;ENSGALG00000016808;ENSGALG00000043966
1	136380428	1	136383644	ITX	2484	99	13	GX26|1:HB02|1:HL03|1:HL04|1:HX28|1:HY29|2:ND06|1:ND13|1:WC25|1:WC31|1:ZY17|2	ENSGALG00000029970;ENSGALG00000016808
1	136380640	1	136383554	DEL	3160	67	5	HB01|1:HY29|1:ND06|1:ND09|1:WC27|1	ENSGALG00000029970;ENSGALG00000016808
1	136380552	1	136383644	ITX	2402	99	5	GX26|1:HL28|1:HX14|1:WH38|1:ZY02|1	ENSGALG00000029970;ENSGALG00000016808
1	136380552	1	136384030	ITX	2565	98	6	HL03|1:HX03|1:JH26|1:WH38|1:ZY01|1:ZY38|1	ENSGALG00000029970;ENSGALG00000016808
1	136394346	1	136394467	ITX	-152	41	2	HL30|1:ND26|1	ENSGALG00000029970;ENSGALG00000016808
1	136394906	1	136395035	ITX	-162	99	10	HL10|1:JH43|1:ND05|1:ND26|2:WC33|1:WC34|1:WH01|1:WH39|1:ZY13|1	ENSGALG00000029970;ENSGALG00000016808
1	136368917	1	136409782	ITX	40009	65	4	GX01|1:HL46|1:HX14|1:HY01|1	ENSGALG00000029970;ENSGALG00000016808;ENSGALG00000043966
1	136369695	1	136410808	DEL	41073	36	2	WC25|2	ENSGALG00000029970;ENSGALG00000016808;ENSGALG00000043966
1	136370120	1	136410808	DEL	40943	99	16	HB13|1:HL02|2:HL04|3:HT10|1:JH35|1:JH38|3:ND18|1:WC25|1:WC31|1:ZY17|2	ENSGALG00000029970;ENSGALG00000016808;ENSGALG00000043966
1	136370027	1	136411030	ITX	40115	99	32	GX32|1:HB09|1:HB12|1:HB29|1:HL02|3:HL13|1:HL16|1:HT18|1:HT25|1:HX13|1:HX18|2:HX31|1:HY05|1:HY12|1:HY29|1:JH35|1:ND18|1:WC23|2:WC25|6:WC31|2:WH29|1:ZY41|1	ENSGALG00000029970;ENSGALG00000016808;ENSGALG00000043966
1	136370027	1	136411181	ITX	40286	44	3	HL28|1:WH39|2	ENSGALG00000029970;ENSGALG00000016808;ENSGALG00000043966
1	136370878	1	136411818	DEL	40993	70	6	HB16|1:HT02|1:ND33|2:ZY41|2	ENSGALG00000029970;ENSGALG00000016808;ENSGALG00000043966
1	136370878	1	136411822	DEL	40972	41	3	HL16|3	ENSGALG00000029970;ENSGALG00000016808;ENSGALG00000043966
1	136372450	1	136413480	ITX	39949	37	2	WC23|2	ENSGALG00000029970;ENSGALG00000016808;ENSGALG00000043966
1	136374788	1	136415927	ITX	40175	60	6	GX04|1:GX28|1:HB01|1:HL16|1:JH27|1:ZY17|1	ENSGALG00000029970;ENSGALG00000016808;ENSGALG00000043966
1	136374788	1	136416227	ITX	40388	32	3	HL04|1:WC34|1:ZY01|1	ENSGALG00000029970;ENSGALG00000016808;ENSGALG00000043966
1	136376641	1	136418370	DEL	42587	53	6	HT18|1:HY05|3:ND33|1:WC27|1	ENSGALG00000029970;ENSGALG00000016808;ENSGALG00000043966
1	136376641	1	136419269	DEL	42663	51	7	GX03|1:HB02|1:HB09|1:HB29|1:HL10|1:ZY02|1:ZY14|1	ENSGALG00000029970;ENSGALG00000016808;ENSGALG00000043966
1	136376568	1	136419421	ITX	41855	88	5	GX04|1:HL28|1:WC25|1:ZY14|1:ZY38|1	ENSGALG00000029970;ENSGALG00000016808;ENSGALG00000043966
1	136376915	1	136419421	ITX	41797	99	48	GX03|1:GX04|1:GX26|1:GX32|1:HB06|2:HB09|2:HB13|1:HB29|1:HL06|1:HT02|1:HT10|2:HT17|1:HX03|2:HX14|1:HX18|1:HX31|1:HY02|1:HY30|1:JH26|1:JH28|1:JH43|3:ND09|2:ND33|1:WC27|1:WC31|1:WC33|1:WH18|1:WH29|1:WH38|1:ZY01|1:ZY02|1:ZY05|1:ZY14|5:ZY38|1:ZY41|3	ENSGALG00000029970;ENSGALG00000016808;ENSGALG00000043966
1	136377134	1	136419760	DEL	42602	99	33	GX05|2:GX26|1:HB06|1:HB29|1:HL06|1:HL10|1:HT02|1:HT26|1:HX01|1:HX14|1:HY03|2:HY05|1:HY30|1:JH28|1:ND10|1:ND13|1:ND33|2:ND50|1:WC28|1:WC29|1:WH18|1:WH29|1:WH38|1:ZY01|5:ZY05|1:ZY17|1	ENSGALG00000029970;ENSGALG00000016808;ENSGALG00000043966
1	136788084	1	136788116	ITX	-291	33	2	WH29|2	--
1	137006698	1	137006756	DEL	40141052	47	2	JH34|2	ENSGALG00000016817
1	137147241	1	137147267	ITX	-317	36	2	ND18|2	--
1	137285905	1	137285926	ITX	-291	36	2	WH29|2	--
1	137417686	1	137417706	ITX	-261	64	2	WC34|2	ENSGALG00000016826
1	137460716	1	137460807	ITX	-204	47	2	WH39|2	ENSGALG00000016828
1	137994280	1	138025299	DEL	30962	68	3	HL10|1:HY13|1:WC29|1	--
1	138145176	1	138145220	ITX	-245	49	2	GX03|1:ZY17|1	ENSGALG00000016837
1	138718201	1	138718222	ITX	-303	56	2	ZY02|1:ZY23|1	--
1	139015732	1	139019863	DEL	4758	53	2	HY03|2	ENSGALG00000016843
1	139134394	1	139134423	ITX	-344	58	3	HY03|3	ENSGALG00000016845
1	139313323	1	139313382	ITX	-229	50	2	HT22|2	--
1	139957946	1	139971834	ITX	13164	53	2	ZY14|2	--
1	139957946	1	139971861	ITX	13204	81	3	WC27|1:WC34|2	--
1	139979830	1	139980291	INV	94	46	2	HB06|1:ND18|1	--
1	139979865	1	139979911	ITX	-293	99	50	GX03|3:GX25|1:GX32|1:HB16|1:HB27|1:HL02|1:HL10|1:HL13|3:HL28|2:HL46|1:HT01|1:HT02|1:HX01|1:HX13|1:HX31|1:HY11|2:HY13|1:HY27|1:HY29|1:JH26|1:JH27|1:JH35|1:JH38|1:JH43|1:ND09|1:ND13|1:ND26|1:WC23|1:WC28|1:WC33|1:WH01|1:WH04|3:WH29|1:ZY01|1:ZY02|2:ZY05|2:ZY17|1:ZY38|1:ZY41|2	--
1	139942761	1	140025408	INV	82356	58	2	HB16|2	--
1	140008713	1	140009094	DEL	405	50	3	GX25|1:HL04|1:WC31|1	--
1	139930776	1	140036415	INV	105579	51	2	HT22|1:WC30|1	--
1	139980291	1	140067068	INV	86414	99	5	HB09|1:HX01|1:HX20|1:HY05|1:WH10|1	ENSGALG00000045364
1	136377003	1	140092326	DEL	3715243	99	46	GX03|2:GX32|1:HB01|1:HB02|4:HB06|2:HB09|1:HB12|2:HB13|1:HB27|1:HB29|1:HL06|1:HL28|1:HL30|1:HT01|1:HT02|1:HT18|2:HT22|1:HT26|2:HX31|1:HY02|1:HY05|1:HY11|1:HY30|1:JH27|1:ND02|1:ND26|1:ND33|1:ND50|1:WC25|1:WC27|1:WH10|1:WH17|1:ZY05|1:ZY17|1:ZY23|1:ZY38|1:ZY41|2	ENSGALG00000029970;ENSGALG00000016808;ENSGALG00000043966;ENSGALG00000016809;ENSGALG00000016810;ENSGALG00000016811;ENSGALG00000026360;ENSGALG00000016813;ENSGALG00000016815;ENSGALG00000016816;ENSGALG00000016817;ENSGALG00000016820;ENSGALG00000035839;ENSGALG00000016822;ENSGALG00000016823;ENSGALG00000016824;ENSGALG00000029145;ENSGALG00000016826;ENSGALG00000046372;ENSGALG00000016828;ENSGALG00000037697;…
1	136377135	1	140092326	DEL	3715137	99	212	GX01|1:GX04|1:GX23|1:GX26|1:GX32|1:HB01|3:HB02|4:HB06|1:HB09|4:HB12|4:HB13|1:HB27|3:HB29|9:HL02|2:HL03|2:HL04|3:HL06|6:HL10|8:HL13|3:HL16|3:HL28|1:HL30|5:HT02|5:HT10|1:HT15|3:HT17|4:HT18|4:HT22|1:HT25|1:HT26|1:HX03|1:HX13|1:HX14|1:HX18|3:HX31|1:HY01|1:HY02|2:HY03|2:HY05|1:HY11|2:HY13|3:HY29|2:HY30|1:JH26|2:JH28|1:JH34|2:JH38|3:JH43|1:JH45|2:ND02|2:ND05|5:ND06|1:ND09|1:ND10|3:ND13|4:ND18|1:ND26|5:…	ENSGALG00000029970;ENSGALG00000016808;ENSGALG00000043966;ENSGALG00000016809;ENSGALG00000016810;ENSGALG00000016811;ENSGALG00000026360;ENSGALG00000016813;ENSGALG00000016815;ENSGALG00000016816;ENSGALG00000016817;ENSGALG00000016820;ENSGALG00000035839;ENSGALG00000016822;ENSGALG00000016823;ENSGALG00000016824;ENSGALG00000029145;ENSGALG00000016826;ENSGALG00000046372;ENSGALG00000016828;ENSGALG00000037697;…
1	136386002	1	140096312	ITX	13244	99	67	GX01|1:GX05|1:GX25|1:GX26|1:HB01|1:HB12|4:HL04|2:HL16|3:HL28|1:HL30|1:HL46|1:HT15|1:HT17|2:HT18|1:HT22|1:HT25|1:HT26|1:HX01|3:HX05|1:HX13|3:HX14|1:HX20|1:HX28|2:HX31|2:HY12|1:HY13|1:HY29|1:JH35|1:JH43|1:JH46|2:ND26|1:ND33|1:ND50|1:WC25|1:WC26|1:WC27|2:WC31|1:WC34|1:WH05|1:WH10|1:WH18|1:WH29|1:WH39|1:ZY02|2:ZY13|3:ZY14|1:ZY17|2:ZY38|1	ENSGALG00000029970;ENSGALG00000016808;ENSGALG00000043966;ENSGALG00000016809;ENSGALG00000016810;ENSGALG00000016811;ENSGALG00000026360;ENSGALG00000016813;ENSGALG00000016815;ENSGALG00000016816;ENSGALG00000016817;ENSGALG00000016820;ENSGALG00000035839;ENSGALG00000016822;ENSGALG00000016823;ENSGALG00000016824;ENSGALG00000029145;ENSGALG00000016826;ENSGALG00000046372;ENSGALG00000016828;ENSGALG00000037697;…
1	139955446	1	140104670	DEL	149265	58	3	HY13|3	ENSGALG00000045364;ENSGALG00000033619;ENSGALG00000045055
1	139956216	1	140104835	ITX	147899	72	3	GX25|1:HB06|1:HX13|1	ENSGALG00000045364;ENSGALG00000033619;ENSGALG00000045055
1	140078810	1	140079293	DEL	413	51	3	HL04|1:HT02|1:WC30|1	--
1	139956216	1	140104921	ITX	148052	65	3	GX03|3	ENSGALG00000045364;ENSGALG00000033619;ENSGALG00000045055
1	140008539	1	140119858	ITX	110504	41	2	HB29|2	ENSGALG00000045364;ENSGALG00000033619;ENSGALG00000045055
1	140008734	1	140120443	DEL	111710	59	3	GX01|1:HB09|1:HL30|1	ENSGALG00000045364;ENSGALG00000033619;ENSGALG00000045055
1	140067390	1	140123130	DEL	55729	87	4	GX04|2:HL28|1:WH05|1	ENSGALG00000033619;ENSGALG00000045055
1	140067495	1	140123130	DEL	55614	45	2	HT18|1:ND06|1	ENSGALG00000033619;ENSGALG00000045055
1	140096080	1	140109832	ITX	13083	46	2	WH17|2	ENSGALG00000033619;ENSGALG00000045055
1	140096080	1	140109831	ITX	13122	99	10	HB06|1:HL16|1:HX01|2:HX14|1:HY27|1:JH46|1:ND13|1:WH04|1:WH17|1	ENSGALG00000033619;ENSGALG00000045055
1	140096080	1	140109905	ITX	13235	99	12	GX04|1:HX14|1:HX28|1:WC31|5:ZY17|1:ZY38|2:ZY41|1	ENSGALG00000033619;ENSGALG00000045055
1	140096080	1	140109997	ITX	13242	99	7	HL03|1:HT01|1:HY03|1:ZY01|4	ENSGALG00000033619;ENSGALG00000045055
1	140096080	1	140109891	ITX	13210	63	3	GX03|3	ENSGALG00000033619;ENSGALG00000045055
1	140096080	1	140109993	ITX	13287	42	2	GX03|2	ENSGALG00000033619;ENSGALG00000045055
1	140096080	1	140109992	ITX	13245	99	6	JH46|2:ZY14|4	ENSGALG00000033619;ENSGALG00000045055
1	140096080	1	140109999	ITX	13212	99	4	WC30|4	ENSGALG00000033619;ENSGALG00000045055
1	140096312	1	140110584	DEL	14244	32	2	GX32|1:HB02|1	ENSGALG00000033619;ENSGALG00000045055
1	140096833	1	140110584	DEL	13823	99	222	GX01|2:GX03|1:GX23|1:GX26|1:GX28|3:GX32|2:HB01|3:HB02|1:HB06|2:HB09|2:HB12|1:HB13|2:HB16|3:HL02|3:HL03|3:HL04|5:HL06|2:HL10|3:HL16|1:HL28|2:HL30|3:HL46|1:HT01|1:HT02|3:HT10|2:HT15|4:HT17|6:HT18|3:HT22|4:HT25|1:HT26|1:HX01|5:HX03|1:HX05|2:HX14|3:HX20|1:HX25|2:HX28|2:HX31|2:HY01|2:HY02|1:HY03|1:HY05|1:HY12|4:HY13|1:HY27|3:HY29|2:HY30|4:JH26|7:JH27|2:JH28|1:JH34|2:JH35|2:JH43|3:JH45|2:JH46|2:ND02|2:…	ENSGALG00000045055
1	140097073	1	140110861	ITX	13083	99	7	HL03|1:HT17|1:JH43|1:ND09|1:WH18|1:ZY05|2	ENSGALG00000045055
1	140109172	1	140110861	ITX	1012	39	2	HT02|1:HX14|1	--
1	140109120	1	140110861	ITX	1086	99	5	HX01|5	--
1	140109120	1	140110861	ITX	1087	91	4	WH38|4	--
1	140097287	1	140111366	DEL	14051	99	5	HY29|1:JH45|1:ND18|1:WC25|2	ENSGALG00000045055
1	140113587	1	140113626	DEL	14511	52	2	GX04|2	--
1	140051282	1	140144576	INV	92985	99	16	GX23|1:HB12|1:HT22|2:HX28|2:HY12|1:HY27|2:JH26|1:JH43|1:ND13|1:ND50|2:WH12|1:ZY02|1	ENSGALG00000033619;ENSGALG00000045055
1	140076264	1	140140642	ITX	63712	53	2	HY29|1:ZY17|1	ENSGALG00000033619;ENSGALG00000045055
1	140243282	1	140244083	DEL	773	41	2	HT25|2	--
1	140335309	1	140335397	DEL	11819662	44	2	GX01|2	--
1	140421385	1	140421394	ITX	-309	38	2	HL10|2	--
1	140520145	1	140520166	ITX	-244	60	2	JH34|2	--
1	140644409	1	140645678	DEL	1379	99	5	ND09|5	--
1	140754216	1	140754225	ITX	-254	70	2	WC26|2	--
1	99168820	1	140785237	INV	41616168	55	2	JH27|1:JH45|1	ENSGALG00000015701;ENSGALG00000028290;ENSGALG00000015720;ENSGALG00000015730;ENSGALG00000015737;ENSGALG00000045979;ENSGALG00000038169;ENSGALG00000039711;ENSGALG00000032731;ENSGALG00000015742;ENSGALG00000015746;ENSGALG00000015751;ENSGALG00000015763;ENSGALG00000015770;ENSGALG00000015774;ENSGALG00000040342;ENSGALG00000015793;ENSGALG00000015795;ENSGALG00000015802;ENSGALG00000015804;ENSGALG00000015807;…
1	140803478	1	140803487	ITX	-321	49	2	GX01|2	--
1	140970950	1	140989538	DEL	18579	44	2	ND13|2	--
1	141251743	1	141251764	ITX	-220	60	2	WH01|2	--
1	141299152	1	141299182	ITX	-192	52	2	JH35|2	--
1	141485903	1	141485918	ITX	-279	42	2	ND10|2	--
1	141624227	1	141624285	ITX	-236	52	2	HL02|2	--
1	141824476	1	141854755	ITX	19664	66	3	HL03|1:HT22|1:JH46|1	--
1	141824546	1	141854755	ITX	29543	72	3	HB02|1:HB06|1:HT10|1	--
1	142068690	1	142068779	ITX	-170	49	2	HL04|2	--
1	142068679	1	142068749	ITX	-202	74	3	JH28|3	--
1	142085466	1	142085501	ITX	-275	55	2	HL30|2	--
1	142097004	1	142097272	ITX	-238	98	4	HL10|2:HY27|1:JH28|1	--
1	142097027	1	142097035	ITX	-189	98	3	HL04|1:HT26|1:HY30|1	--
1	142097183	1	142097504	ITX	-290	47	2	HL30|2	--
1	142097555	1	142097607	ITX	-194	55	2	WC29|2	--
1	142173996	1	142176323	DEL	2243	65	3	HX01|3	--
1	142276521	1	142276625	ITX	-246	47	2	ND10|2	--
1	142290962	1	142291006	ITX	-197	52	2	WH12|2	--
1	142341597	1	142341666	ITX	-180	53	2	WC34|2	--
1	142449723	1	142449743	ITX	-149	60	2	WH10|2	--
1	142744824	1	142912800	ITX	167324	49	2	HL10|1:WH04|1	ENSGALG00000016859;ENSGALG00000016860;ENSGALG00000016861;ENSGALG00000016862;ENSGALG00000016863;ENSGALG00000016864;ENSGALG00000016865
1	143001186	1	143024351	ITX	22591	54	2	HL04|1:HY11|1	--
1	143316665	1	143316718	ITX	-278	33	2	ND02|2	ENSGALG00000016866
1	143352546	1	143352634	ITX	-224	48	2	WH01|2	ENSGALG00000016866
1	143439318	1	143439345	ITX	-284	92	3	HT25|3	ENSGALG00000016867
1	141824979	1	143452294	DEL	1627286	46	2	HX05|2	ENSGALG00000016858;ENSGALG00000016859;ENSGALG00000016860;ENSGALG00000016861;ENSGALG00000016862;ENSGALG00000016863;ENSGALG00000016864;ENSGALG00000016865;ENSGALG00000016866;ENSGALG00000016867
1	143542784	1	143543606	DEL	817	45	2	GX26|2	ENSGALG00000016868
1	143622637	1	143622844	ITX	-210	99	13	HB01|2:HB16|1:HL10|1:HX28|1:JH27|1:JH28|1:JH34|1:JH43|1:WC28|1:WH18|1:ZY01|1:ZY41|1	ENSGALG00000016868
1	143699213	1	143699267	ITX	-263	52	2	HL02|2	ENSGALG00000016868
1	144001550	1	144001572	ITX	-203	63	2	WC34|2	ENSGALG00000016872
1	144001560	1	144001572	ITX	-191	98	3	JH26|3	ENSGALG00000016872
1	144001557	1	144001566	ITX	-150	99	4	WH39|4	ENSGALG00000016872
1	144081753	1	144081827	DEL	32433	99	5	JH35|5	ENSGALG00000016872
1	144342894	1	144342915	ITX	-372	42	2	ZY17|2	ENSGALG00000016875
1	144831703	1	144831716	ITX	-208	99	3	WH39|3	ENSGALG00000016884
1	145008880	1	145008937	ITX	-289	49	2	HY13|2	ENSGALG00000016886
1	145781916	1	145784427	DEL	2525	68	3	HT18|3	--
1	146149845	1	146149856	ITX	-238	62	2	HB01|1:ND06|1	ENSGALG00000016896
1	146315742	1	146315772	ITX	-185	54	2	GX03|2	--
1	146362664	1	146362713	ITX	-227	51	2	HT18|2	--
1	146458758	1	146458833	ITX	-331	50	2	HX14|2	ENSGALG00000016897
1	146829761	1	146829792	ITX	-206	56	2	WH29|2	ENSGALG00000016900
1	146940320	1	146941344	DEL	1025	47	2	HY27|2	ENSGALG00000016900
1	147229489	1	147229535	ITX	-291	96	6	ND02|2:ND09|1:ND26|1:WC31|1:WH29|1	--
1	147274397	1	147274407	ITX	-190	68	2	WC29|2	--
1	147368579	1	147368607	ITX	-313	33	2	JH26|2	--
1	147466655	1	147467129	DEL	479	48	2	ND02|2	--
1	147558464	1	147558485	ITX	-317	92	3	HB29|3	--
1	147881878	1	148107237	INV	225045	56	2	JH26|1:ND05|1	ENSGALG00000016902
1	148284147	1	148285531	DEL	1360	40	2	WH17|2	--
1	148462180	1	148462209	ITX	-308	33	2	HY27|2	--
1	148836883	1	148841618	DEL	4555	99	7	HL02|1:HY30|1:ND05|1:ZY13|4	--
1	148960082	1	148960096	ITX	-249	99	5	GX01|2:HB12|1:HX14|1:ND18|1	--
1	148966870	1	148966895	ITX	-296	37	2	HY12|2	--
1	149563183	1	149570860	INV	7357	62	2	HY05|1:ZY14|1	--
1	149563290	1	149570860	INV	7252	91	3	HX14|3	--
1	149563340	1	149570860	INV	7193	60	2	HL04|1:ZY38|1	--
1	149651279	1	149651330	ITX	-164	52	2	JH34|2	--
1	149786171	1	149786223	ITX	-199	99	13	GX03|1:HB01|1:HB12|1:HB16|1:HB27|1:HL04|1:HL30|1:HX28|1:JH35|1:ND13|1:WC31|1:WH18|2	--
1	149787318	1	149787333	ITX	-235	99	9	GX04|1:GX32|1:HL10|2:HX03|1:HX05|1:ND09|3	--
1	149787318	1	149787623	ITX	-308	57	2	HX03|2	--
1	149787318	1	149787480	ITX	-216	99	64	ND02|64	--
1	149787313	1	149787473	ITX	-258	99	190	JH35|190	--
1	149787318	1	149787460	ITX	-303	99	12	ZY01|12	--
1	149787350	1	149787468	ITX	-248	99	12	HL04|12	--
1	149787319	1	149787446	ITX	-225	99	36	HB16|36	--
1	149787318	1	149787558	ITX	-232	99	50	HY12|50	--
1	149787318	1	149787460	ITX	-260	99	78	GX23|17:HY27|28:JH45|33	--
1	149787318	1	149787452	ITX	-273	99	9	ZY14|9	--
1	149787318	1	149787613	ITX	-247	99	12	HL10|12	--
1	149787546	1	149787559	ITX	-314	59	2	HT22|1:ZY14|1	--
1	149787371	1	149787448	ITX	-229	99	4	WH12|4	--
1	149787319	1	149787454	ITX	-349	99	12	ZY02|12	--
1	149787318	1	149787458	ITX	-293	99	12	WH38|12	--
1	149787309	1	149787498	ITX	-202	99	48	WH39|48	--
1	149787319	1	149787483	ITX	-267	99	30	JH46|30	--
1	149787315	1	149787463	ITX	-257	99	39	GX01|39	--
1	149787318	1	149787464	ITX	-269	99	46	HL02|46	--
1	149787545	1	149787563	ITX	-270	63	2	ND09|2	--
1	149793338	1	149793360	ITX	-325	99	34	GX04|1:GX26|1:GX28|1:HL02|1:HL10|1:HL46|2:HT02|1:HT10|1:HT15|1:HT18|1:HT26|1:HX03|1:HY05|1:HY11|2:HY13|1:HY27|1:JH27|1:JH35|1:ND02|3:ND26|1:ND33|2:WC23|3:WH18|1:WH38|1:ZY17|1:ZY23|1:ZY38|1	--
1	149823194	1	149823213	ITX	-234	96	3	HB16|3	--
1	149823049	1	149823213	ITX	-275	40	2	GX03|2	--
1	149823126	1	149823210	ITX	-248	74	3	HT02|3	--
1	149880365	1	149908924	DEL	28534	35	2	GX26|1:HY11|1	--
1	149936587	1	149939199	DEL	2589	70	3	ND50|3	--
1	150494078	1	150494105	ITX	-330	33	2	JH46|2	--
1	150613728	1	150614828	DEL	1049	49	2	WC25|2	--
1	150613801	1	150614762	DEL	948	44	2	GX03|2	--
1	150658177	1	150658192	ITX	-275	99	6	GX03|1:HT02|1:JH26|2:JH27|1:WC27|1	--
1	150672930	1	150674049	DEL	1033	46	2	HX13|2	--
1	150758234	1	150758265	ITX	-299	32	2	JH28|2	--
1	150864369	1	150867409	DEL	2887	50	2	ZY02|2	--
1	151437260	1	151437290	ITX	-200	54	2	JH34|1:ND10|1	--
1	151437196	1	151437300	ITX	-270	92	4	HT17|3:HX01|1	--
1	151437194	1	151437289	ITX	-201	46	2	GX05|1:ND26|1	--
1	151437193	1	151437316	ITX	-231	44	2	WH12|2	--
1	151437196	1	151437345	ITX	-258	70	3	HT25|3	--
1	151437194	1	151437235	ITX	-210	56	2	HL04|2	--
1	151437193	1	151437355	ITX	-315	92	4	HX05|4	--
1	151654607	1	151654615	ITX	-116	71	2	WC34|2	--
1	151747416	1	151747428	ITX	-295	65	2	HL02|2	--
1	152053579	1	152053599	ITX	-276	63	2	HT01|2	--
1	152053578	1	152053601	ITX	-267	56	2	GX03|2	--
1	152053579	1	152053628	ITX	-239	53	2	JH34|2	--
1	152058267	1	152058292	ITX	-101	55	2	HL10|2	--
1	152170239	1	152173598	DEL	3282	74	3	WH17|3	--
1	152354349	1	152354409	ITX	-287	50	2	WH10|2	--
1	152520111	1	152520125	ITX	-242	65	2	ND02|2	--
1	152569413	1	152569944	DEL	522	42	2	GX03|1:HY03|1	--
1	152569495	1	152570053	DEL	586	37	2	WC33|1:ZY14|1	--
1	152858364	1	152858395	ITX	-268	99	14	HB16|1:HL13|1:HT26|1:HX03|1:HX25|1:HY13|1:JH26|1:JH45|1:ND33|1:WC23|1:WH10|1:WH12|1:WH18|1:WH39|1	--
1	152858497	1	152858509	ITX	-268	99	10	HB27|1:HL13|1:HY01|1:JH28|1:JH38|1:JH46|1:WC25|1:ZY01|1:ZY02|1:ZY17|1	--
1	152858497	1	152858802	ITX	-259	99	67	GX01|2:GX28|1:GX32|1:HB01|1:HB16|2:HB27|2:HL06|1:HL13|1:HL46|2:HT01|2:HT10|3:HT17|1:HT22|3:HT26|1:HX03|1:HY01|1:HY02|2:HY11|1:HY12|2:HY13|1:HY30|1:JH34|1:JH35|1:ND02|1:ND05|4:ND06|1:ND09|4:ND10|1:ND13|2:ND26|2:WC28|1:WC29|2:WC30|2:WC34|1:WH01|1:WH10|2:WH18|1:WH29|1:WH39|2:ZY02|2:ZY05|1:ZY17|1:ZY38|1	--
1	152859617	1	152859654	ITX	-291	99	14	HB09|1:HL28|1:HT18|1:HX03|1:HX05|1:HY03|1:HY29|1:JH28|1:JH46|1:ND02|1:WC30|1:WC34|1:ZY02|1:ZY17|1	--
1	152859617	1	152860515	ITX	-268	99	30	GX03|1:GX32|2:HB02|3:HB09|1:HB16|2:HB27|1:HL03|1:HL16|1:HT17|1:HX01|1:HY12|1:JH26|1:JH28|1:JH35|1:JH45|1:ND09|1:ND13|1:WC33|1:WC34|1:WH10|1:WH12|1:WH29|2:ZY01|1:ZY17|1:ZY38|1	--
1	152859617	1	152861373	ITX	-247	99	40	GX03|1:GX28|1:HB02|1:HB06|1:HB16|2:HL03|1:HL06|1:HL10|1:HL28|2:HT15|1:HT17|2:HT22|1:HX01|1:HX13|1:HY11|2:HY12|1:HY30|2:JH27|2:JH28|1:JH35|1:ND09|1:ND26|1:ND33|2:ND50|1:WC23|1:WC26|1:WH04|1:WH10|1:WH29|1:WH39|1:ZY02|1:ZY23|1:ZY41|1	--
1	152860049	1	152861373	ITX	688	39	2	HL13|1:JH26|1	--
1	152859722	1	152859764	ITX	-312	99	19	GX03|1:HB12|1:HT17|1:HT25|1:HX05|1:HY01|1:HY13|2:JH34|2:JH43|2:JH46|2:ND10|1:ND33|1:WC29|2:WH29|1	--
1	152860906	1	152860921	ITX	-301	59	2	WH38|1:ZY14|1	--
1	152860998	1	152861009	ITX	-299	93	3	HB06|1:HX05|1:JH45|1	--
1	152861420	1	152861481	ITX	-199	48	2	HY27|1:ND02|1	--
1	152862456	1	152862487	DEL	143488400	99	6	GX04|1:HY03|1:JH27|2:JH45|1:ND02|1	--
1	152864093	1	152864129	ITX	-280	99	112	GX01|1:GX05|1:GX28|2:HB01|3:HB02|3:HB06|1:HB12|3:HB16|2:HB27|2:HL10|1:HL28|1:HL46|4:HT02|1:HT10|1:HT15|2:HT17|2:HX01|1:HX03|1:HX05|3:HX14|1:HX28|2:HX31|1:HY03|1:HY11|3:HY30|3:JH26|1:JH27|2:JH34|2:JH38|1:JH43|1:JH46|1:ND02|2:ND05|2:ND13|1:ND18|2:ND26|2:ND33|4:ND50|2:WC23|1:WC28|1:WC29|1:WC30|2:WC31|1:WC33|2:WH05|2:WH10|3:WH12|2:WH17|2:WH29|3:WH38|5:WH39|2:ZY02|1:ZY05|1:ZY13|1:ZY14|3:ZY17|2:ZY23|4:…	--
1	152864093	1	152864941	ITX	-277	99	43	GX03|1:GX28|1:HB01|1:HB09|2:HB16|2:HB29|1:HL04|2:HL06|1:HL10|1:HL16|1:HL30|1:HT01|1:HT26|1:HX18|1:HX28|1:HY01|2:HY13|2:HY27|1:HY29|1:JH34|1:JH43|1:JH45|1:ND09|1:ND33|2:ND50|1:WC27|2:WH29|1:ZY01|1:ZY02|2:ZY05|2:ZY14|1:ZY17|1:ZY38|2	--
1	152864765	1	152865572	ITX	-249	99	21	GX03|1:HB12|1:HL28|1:HX01|2:HX05|1:JH26|1:JH27|1:JH46|3:WC27|2:WC30|1:WC34|1:WH12|2:WH17|1:WH29|1:WH39|1:ZY17|1	--
1	152865240	1	152865572	ITX	-267	99	12	HB02|1:HB12|1:HL10|1:HT02|1:HX03|1:HX13|1:HY02|1:HY27|1:JH27|1:ND06|1:WC29|1:WH39|1	--
1	152864461	1	152864478	ITX	-279	99	5	HL30|1:HY02|1:JH46|1:WC29|1:ZY38|1	--
1	152864915	1	152865008	ITX	-243	99	9	HB16|1:HL10|1:HT02|1:HT10|1:HY05|1:JH38|2:WC26|1:WC31|1	--
1	152867078	1	152867090	ITX	-207	60	2	WH39|1:ZY02|1	--
1	152867559	1	152867591	ITX	-222	84	3	ND18|2:WH39|1	--
1	152867662	1	152867779	ITX	-270	99	103	GX01|1:GX03|1:GX23|1:GX26|1:GX32|2:HB02|2:HB09|2:HB13|1:HB27|1:HB29|1:HL03|2:HL06|2:HL16|1:HL30|1:HL46|2:HT17|1:HT25|1:HX01|4:HX03|2:HX05|1:HX13|2:HX14|1:HX28|1:HY11|2:HY12|1:HY13|2:HY27|1:HY29|2:HY30|1:JH26|3:JH27|1:JH34|2:JH35|2:JH38|1:JH43|3:JH45|1:JH46|2:ND05|1:ND06|1:ND09|2:ND10|2:ND26|2:ND33|3:ND50|1:WC23|1:WC25|1:WC28|1:WC30|1:WC31|1:WH01|2:WH04|1:WH05|1:WH10|1:WH17|1:WH18|3:WH29|2:WH39|2:…	--
1	152867872	1	152867954	ITX	-270	99	71	GX01|1:GX04|1:GX05|1:GX25|2:GX28|4:HB01|1:HB02|1:HB09|1:HB16|1:HL06|2:HL10|1:HL16|1:HL28|2:HL30|1:HT10|2:HT17|1:HT22|1:HT25|2:HX01|2:HX03|2:HX05|1:HX13|1:HX31|2:HY01|1:HY02|3:HY03|1:HY13|1:HY29|1:JH35|1:JH38|1:JH45|2:ND05|2:ND09|1:ND13|1:ND26|2:ND33|1:ND50|1:WC28|1:WC30|1:WC31|1:WC34|1:WH05|2:WH12|2:WH18|1:WH29|1:WH38|1:ZY01|1:ZY02|2:ZY05|1:ZY13|1:ZY23|2	--
1	152867872	1	152868216	ITX	-250	99	72	GX05|1:GX25|1:HB01|3:HB02|1:HB12|1:HB13|2:HB27|1:HL02|1:HL04|3:HL06|1:HL10|1:HL16|1:HL30|1:HT10|2:HT17|1:HT22|2:HX20|1:HY01|1:HY02|1:HY05|1:HY13|1:HY29|1:JH28|2:JH35|1:JH38|1:JH45|1:ND06|2:ND10|2:ND18|1:ND26|2:ND33|3:ND50|2:WC26|3:WC28|2:WC29|1:WC30|1:WC31|1:WH01|2:WH04|1:WH05|2:WH10|1:WH12|1:WH17|1:WH29|1:WH38|2:ZY02|2:ZY13|2:ZY14|1:ZY17|1:ZY23|1	--
1	152869449	1	152869458	ITX	-266	99	4	GX32|1:HL13|1:WC26|1:WH12|1	--
1	152871652	1	152871696	ITX	-248	99	51	GX01|1:GX03|1:GX04|1:HB01|1:HB09|1:HB12|2:HB27|1:HL46|1:HT01|1:HT17|1:HX01|2:HX03|1:HX13|1:HX25|2:HY05|2:HY11|2:HY13|1:HY30|1:JH28|1:JH35|2:JH45|1:ND02|8:ND05|1:ND10|2:ND33|1:ND50|1:WC33|1:WC34|1:WH12|1:WH18|1:WH39|1:ZY02|1:ZY13|2:ZY17|1:ZY38|1:ZY41|1	--
1	152871652	1	152872679	ITX	-266	99	46	GX26|1:HB01|3:HB02|1:HB09|2:HB27|2:HB29|1:HL30|1:HL46|1:HT17|1:HT18|1:HT25|1:HX13|2:HX14|1:HY05|1:HY11|1:HY13|1:HY27|1:HY30|1:JH38|1:JH46|1:ND02|1:ND10|2:ND26|1:WC23|1:WC25|1:WC28|1:WC29|4:WC30|1:WC33|1:WC34|1:WH10|1:WH18|1:WH39|2:ZY13|2:ZY17|1	--
1	152872344	1	152873194	ITX	-292	99	10	GX28|1:HB13|2:HL04|1:HL16|1:WH01|1:WH10|1:ZY05|1:ZY41|2	--
1	152872148	1	152872279	ITX	-241	99	101	GX03|3:GX23|1:GX25|1:HB01|1:HB02|2:HB12|1:HB13|2:HB16|2:HB27|1:HL02|3:HL10|2:HL30|3:HL46|2:HT01|1:HT02|2:HT15|2:HT17|2:HT26|1:HX05|1:HX13|1:HY02|2:HY03|2:HY13|2:JH26|2:JH28|2:JH34|1:JH35|1:JH43|3:JH45|1:JH46|1:ND05|1:ND06|3:ND13|1:ND18|1:ND26|3:ND50|1:WC25|2:WC26|1:WC29|1:WC30|1:WC31|1:WC34|2:WH01|2:WH05|1:WH10|1:WH12|1:WH17|1:WH18|4:WH29|2:WH39|1:ZY01|2:ZY02|1:ZY05|4:ZY13|2:ZY17|1:ZY23|9	--
1	152872148	1	152873085	ITX	-283	99	33	GX04|1:GX25|1:HB01|1:HB02|2:HB09|1:HB29|2:HL04|1:HL06|1:HL10|2:HL16|1:HL30|1:HL46|1:HT01|2:HT15|1:HX01|2:HX14|1:HX28|1:HY05|1:HY29|1:HY30|1:JH27|1:ND33|1:ND50|1:WC25|1:WH29|1:WH38|1:ZY14|1:ZY23|1	--
1	152873234	1	152873312	ITX	-288	99	10	GX03|1:HL03|1:HT10|1:HY02|1:ND05|1:WC30|1:WC34|1:WH17|1:ZY02|1:ZY41|1	--
1	152889495	1	152889981	DEL	494	41	2	ND13|2	--
1	152910663	1	152910679	ITX	-47	63	2	HT25|2	--
1	152997659	1	152997698	ITX	-282	33	2	JH34|2	--
1	153265145	1	153265155	ITX	-214	99	7	GX03|1:HL30|1:HX14|2:WC26|1:WC31|1:WC34|1	--
1	153503970	1	153505588	DEL	1669	59	3	ND26|3	ENSGALG00000016911
1	153990198	1	153990216	ITX	-347	57	3	HY13|3	--
1	154139790	1	154141132	DEL	1362	44	2	WC34|2	--
1	154299578	1	154299617	ITX	-185	85	3	WH39|3	ENSGALG00000016915
1	153891886	1	154582269	INV	690027	87	3	GX28|1:HB09|1:HY02|1	ENSGALG00000016912;ENSGALG00000016913;ENSGALG00000027514;ENSGALG00000016915;ENSGALG00000045204;ENSGALG00000016917;ENSGALG00000016918;ENSGALG00000016919;ENSGALG00000042685;ENSGALG00000033816
1	154654692	1	154654735	ITX	-269	58	3	WC29|3	--
1	153181515	1	154803507	ITX	1621304	50	2	ZY02|1:ZY14|1	ENSGALG00000016911;ENSGALG00000035441;ENSGALG00000037583;ENSGALG00000016912;ENSGALG00000016913;ENSGALG00000027514;ENSGALG00000016915;ENSGALG00000045204;ENSGALG00000016917;ENSGALG00000016918;ENSGALG00000016919;ENSGALG00000042685;ENSGALG00000033816
1	154792516	1	154800066	ITX	6856	47	2	HB12|2	--
1	154817498	1	154817951	DEL	478	90	4	GX05|4	--
1	154817541	1	154818004	DEL	538	37	2	HT01|2	--
1	155080754	1	155081176	DEL	447	53	2	ND18|2	--
1	155214576	1	155235535	DEL	20904	78	3	ND18|2:ZY41|1	--
1	155214859	1	155235698	ITX	20146	75	3	HT15|1:JH45|1:ZY17|1	--
1	155214961	1	155235698	ITX	20039	80	3	ND33|1:WH04|1:ZY01|1	--
1	155215048	1	155235698	ITX	19980	78	3	HX13|1:WH38|1:ZY38|1	--
1	155215074	1	155235698	ITX	20012	51	2	HL10|1:HX03|1	--
1	155218358	1	155219020	DEL	653	63	3	JH34|3	--
1	155330316	1	155330354	ITX	-232	54	2	WH12|2	--
1	155331041	1	155331050	ITX	-252	94	3	GX03|1:ND18|1:WH18|1	--
1	155331041	1	155331207	ITX	-255	55	2	HY12|1:JH35|1	--
1	155331041	1	155331267	ITX	-279	99	91	GX26|1:HX05|1:WH10|82:ZY01|7	--
1	155331041	1	155331401	ITX	-251	99	37	GX03|2:HB27|2:HL03|1:HT01|1:HT02|1:HT10|1:HX05|1:HX13|1:HX14|1:HY12|24:ND33|1:ZY14|1	--
1	155331052	1	155331401	ITX	-271	99	8	HY12|8	--
1	155330980	1	155331017	ITX	-247	99	53	JH43|53	--
1	155331180	1	155331220	ITX	-307	53	2	HB09|2	--
1	154628777	1	155346294	INV	717202	60	2	HL06|1:HY27|1	ENSGALG00000016920;ENSGALG00000016921;ENSGALG00000016922;ENSGALG00000016925
1	155345309	1	155444420	ITX	98378	48	2	HL16|1:ZY14|1	--
1	5708155	1	155729475	INV	150020976	99	15	HB29|1:HL02|1:HY01|1:HY27|1:HY29|3:JH34|3:ND13|1:WH01|2:WH38|2	ENSGALG00000034590;ENSGALG00000035563;ENSGALG00000006690;ENSGALG00000006700;ENSGALG00000033772;ENSGALG00000003674;ENSGALG00000036300;ENSGALG00000013967;ENSGALG00000014038;ENSGALG00000033051;ENSGALG00000030140;ENSGALG00000013738;ENSGALG00000034198;ENSGALG00000035636;ENSGALG00000014575;ENSGALG00000006682;ENSGALG00000043593;ENSGALG00000034992;ENSGALG00000033226;ENSGALG00000035201;ENSGALG00000013920;…
1	5708180	1	155729475	INV	129923512	99	11	GX03|1:HY03|1:WH39|9	ENSGALG00000034590;ENSGALG00000035563;ENSGALG00000006690;ENSGALG00000006700;ENSGALG00000033772;ENSGALG00000003674;ENSGALG00000036300;ENSGALG00000013967;ENSGALG00000014038;ENSGALG00000033051;ENSGALG00000030140;ENSGALG00000013738;ENSGALG00000034198;ENSGALG00000035636;ENSGALG00000014575;ENSGALG00000006682;ENSGALG00000043593;ENSGALG00000034992;ENSGALG00000033226;ENSGALG00000035201;ENSGALG00000013920;…
1	5707995	1	155729475	ITX	14206535	37	2	JH35|1:JH45|1	ENSGALG00000034590;ENSGALG00000035563;ENSGALG00000006690;ENSGALG00000006700;ENSGALG00000033772;ENSGALG00000003674;ENSGALG00000036300;ENSGALG00000013967;ENSGALG00000014038;ENSGALG00000033051;ENSGALG00000030140;ENSGALG00000013738;ENSGALG00000034198;ENSGALG00000035636;ENSGALG00000014575;ENSGALG00000006682;ENSGALG00000043593;ENSGALG00000034992;ENSGALG00000033226;ENSGALG00000035201;ENSGALG00000013920;…
1	5708159	1	155729475	INV	150021008	92	3	JH43|3	ENSGALG00000034590;ENSGALG00000035563;ENSGALG00000006690;ENSGALG00000006700;ENSGALG00000033772;ENSGALG00000003674;ENSGALG00000036300;ENSGALG00000013967;ENSGALG00000014038;ENSGALG00000033051;ENSGALG00000030140;ENSGALG00000013738;ENSGALG00000034198;ENSGALG00000035636;ENSGALG00000014575;ENSGALG00000006682;ENSGALG00000043593;ENSGALG00000034992;ENSGALG00000033226;ENSGALG00000035201;ENSGALG00000013920;…
1	155715200	1	155715666	DEL	430	48	2	HX01|1:HY29|1	ENSGALG00000016926
1	156819067	1	156819085	ITX	-219	99	6	WH39|6	ENSGALG00000037015
1	157031961	1	157038337	INV	6059	58	2	HB16|1:WC28|1	ENSGALG00000037015
1	157330891	1	157330916	ITX	50586	57	2	HB27|2	--
1	157340268	1	157349092	DEL	8823	42	2	WH05|1:WH17|1	--
1	157405882	1	157405919	ITX	910034	99	23	GX03|1:GX04|1:HB01|1:HL06|1:HT15|1:HX28|1:HY03|1:HY11|1:JH26|1:JH34|1:JH35|2:JH38|1:ND06|1:WC31|1:WC34|2:WH10|1:WH17|2:ZY05|1:ZY13|1:ZY41|1	--
1	157544318	1	157544326	ITX	-316	46	2	ZY38|2	--
1	157595806	1	157598115	DEL	2143	99	5	HT02|1:HY27|2:ND02|2	--
1	157680289	1	157682495	DEL	2077	49	2	HL06|2	--
1	157680511	1	157682513	DEL	1868	44	2	HL13|2	--
1	157757628	1	157759246	DEL	1620	56	2	WC34|2	ENSGALG00000016907
1	157818640	1	157818698	ITX	-244	51	2	JH46|2	ENSGALG00000016907
1	157863670	1	157877207	DEL	13620	57	3	ND13|3	ENSGALG00000016907
1	158227064	1	158227116	ITX	-156	47	2	HL10|1:JH38|1	--
1	158239879	1	158239985	ITX	-309	64	3	HB12|1:JH45|1:ZY17|1	--
1	158243735	1	158266616	INV	22549	61	2	HL03|2	--
1	158350220	1	158350232	ITX	-274	39	2	WH12|2	--
1	158406071	1	158406088	ITX	-291	66	2	HX28|2	--
1	158430246	1	158438325	DEL	7971	45	2	ZY38|2	--
1	158558156	1	158558183	ITX	-282	36	2	JH34|2	--
1	158692279	1	158692295	ITX	-349	63	2	HL46|2	--
1	158931088	1	158931120	ITX	-304	99	4	HT26|4	--
1	159211390	1	159211432	ITX	-265	99	182	GX01|3:GX04|3:GX25|1:GX28|6:GX32|1:HB02|1:HB09|1:HB12|1:HB16|7:HB27|1:HB29|4:HL02|1:HL03|1:HL04|2:HL06|1:HL10|2:HL13|1:HL16|2:HL28|1:HL30|4:HL46|1:HT01|2:HT02|2:HT10|3:HT18|1:HX01|2:HX03|2:HX05|3:HX13|4:HX14|2:HX18|5:HX31|1:HY01|1:HY03|4:HY05|8:HY11|2:HY12|3:HY13|1:HY27|2:HY29|2:HY30|1:JH26|1:JH27|4:JH34|2:JH35|2:JH38|7:JH43|7:JH45|1:ND05|2:ND06|2:ND10|1:ND13|2:ND33|1:WC23|4:WC26|1:WC31|3:WC33|2:…	ENSGALG00000016908
1	159305825	1	159305838	ITX	-261	62	2	ND33|2	--
1	159321669	1	159321682	INV	-283	71	2	WC23|1:ZY02|1	--
1	159553017	1	159553039	ITX	-274	34	2	WH12|2	--
1	159851475	1	159851585	ITX	-279	75	3	ND09|3	--
1	159921878	1	159922367	DEL	513	99	6	HY27|6	--
1	159921874	1	159922372	DEL	471	42	2	HB12|2	--
1	160051921	1	160051975	ITX	-306	39	2	ND09|2	--
1	147783587	1	160232849	DEL	12449290	67	4	JH28|4	ENSGALG00000016902;ENSGALG00000026361;ENSGALG00000016904;ENSGALG00000016905;ENSGALG00000016906;ENSGALG00000016909;ENSGALG00000016910;ENSGALG00000016911;ENSGALG00000035441;ENSGALG00000037583;ENSGALG00000016912;ENSGALG00000016913;ENSGALG00000027514;ENSGALG00000016915;ENSGALG00000045204;ENSGALG00000016917;ENSGALG00000016918;ENSGALG00000016919;ENSGALG00000042685;ENSGALG00000033816;ENSGALG00000016920;…
1	160285558	1	160285618	ITX	125029	99	208	GX01|1:GX03|3:GX05|1:GX23|1:GX25|1:GX26|2:GX28|2:GX32|2:HB02|1:HB06|1:HB09|3:HB12|2:HB16|1:HB27|2:HB29|1:HL02|4:HL03|1:HL04|3:HL06|3:HL10|3:HL13|4:HL16|3:HL28|1:HL30|2:HL46|2:HT01|1:HT02|6:HT10|3:HT15|2:HT17|1:HT18|3:HT22|5:HT25|9:HT26|1:HX01|2:HX03|3:HX05|2:HX14|2:HX18|2:HX28|1:HY12|4:HY13|1:HY27|1:HY29|2:HY30|2:JH26|2:JH27|5:JH28|3:JH35|3:JH43|1:JH45|2:JH46|2:ND02|1:ND05|2:ND06|1:ND09|1:ND10|3:…	--
1	160393816	1	160393839	ITX	-306	59	2	HL06|2	--
1	160526537	1	160526560	ITX	-229	59	2	HB12|2	--
1	160724181	1	160724214	ITX	-195	52	2	HT18|1:HT25|1	--
1	160991378	1	160991394	DEL	80316072	85	3	HY13|3	--
1	160997995	1	160998535	DEL	547	41	2	ZY38|2	--
1	161080640	1	161089703	INV	8728	59	2	ZY13|2	--
1	161080839	1	161089342	INV	8205	99	3	GX01|1:HB12|2	--
1	161218406	1	161218473	ITX	-285	54	2	WC26|2	--
1	161471344	1	161471353	ITX	-205	64	2	HY11|1:ZY38|1	--
1	161488352	1	161488375	ITX	-239	56	2	GX03|2	--
1	161489262	1	161489330	ITX	-283	45	2	HT02|1:ND13|1	--
1	161777536	1	161777568	ITX	-198	61	2	HX28|2	--
1	162416310	1	162416358	ITX	-200	50	2	JH34|1:ND18|1	ENSGALG00000016937
1	162430785	1	162434476	DEL	3554	74	3	HB29|3	ENSGALG00000016937
1	162452015	1	162452041	ITX	-233	58	2	WH39|2	ENSGALG00000016937
1	162542197	1	162542226	ITX	-279	53	2	HL10|2	--
1	162794803	1	162794863	ITX	-202	80	3	WH39|3	--
1	162869556	1	162870775	DEL	1221	46	2	WC28|2	--
1	162936478	1	162937146	DEL	671	37	2	JH35|2	--
1	163082473	1	163082535	ITX	-219	52	2	HY05|2	--
1	163165117	1	163183103	DEL	18083	35	2	JH43|2	--
1	163165270	1	163183353	ITX	17387	63	3	HL02|1:HT17|1:ND09|1	--
1	163420080	1	163420097	ITX	-302	59	2	HY13|2	--
1	163740431	1	163740480	ITX	-315	99	9	HB12|9	--
1	163740420	1	163740475	ITX	-300	99	11	HL03|11	--
1	163166418	1	163829721	INV	662928	83	3	HB02|1:HY30|1:WC25|1	ENSGALG00000016941
1	163166418	1	163830047	INV	663284	88	3	WC27|1:ZY02|1:ZY23|1	ENSGALG00000016941
1	163889308	1	163889331	DEL	140172128	49	2	HT18|2	--
1	164259594	1	164259875	ITX	-246	76	3	WH39|3	--
1	164259565	1	164259603	ITX	-217	99	23	GX03|23	--
1	164454184	1	164454245	ITX	-261	77	3	HT18|3	--
1	164454382	1	164454452	ITX	-264	45	2	JH35|2	--
1	164517923	1	164531028	DEL	13145	53	2	WH05|2	--
1	164540976	1	164541048	ITX	-212	72	3	HL10|3	--
1	164595462	1	164595478	ITX	-161	62	2	ZY13|2	--
1	164595693	1	164599229	DEL	3435	82	3	HL30|3	--
1	164628545	1	164628556	ITX	-229	64	2	WH12|2	--
1	164601971	1	164652143	INV	49846	64	2	ZY05|2	--
1	164755241	1	164755259	ITX	-290	44	2	HB16|2	--
1	164822265	1	164822294	ITX	-270	56	2	HT17|2	--
1	164830071	1	164830500	INV	135	52	2	WH12|2	--
1	164893445	1	164893496	ITX	-213	99	6	WH39|6	--
1	165382049	1	165388917	DEL	6810	99	5	HB06|1:HL13|1:HY30|2:ZY02|1	--
1	165382049	1	165388938	DEL	6867	54	3	HB09|1:HL04|1:HY29|1	--
1	165629422	1	165629449	ITX	-299	99	28	GX03|4:GX05|2:HB27|1:HL02|1:HL06|1:HL30|2:HT17|1:HT18|1:HT22|1:HT25|1:HX13|1:HY02|2:HY05|1:HY11|1:JH35|1:ND02|1:ND33|1:WC26|1:WH18|1:WH29|1:WH38|1:ZY41|1	--
1	7486271	1	165707506	ITX	935927	99	169	GX03|3:GX05|3:GX23|2:GX25|5:GX26|6:GX32|4:HB01|1:HB02|3:HB09|6:HB12|12:HB27|2:HB29|1:HL02|3:HL03|2:HL04|1:HL06|3:HL10|3:HL16|1:HL30|1:HL46|1:HT01|5:HT02|5:HT15|2:HT18|1:HT22|1:HT25|4:HT26|5:HX01|7:HX03|1:HX13|1:HX20|1:HX28|2:HX31|1:HY01|1:HY03|2:HY05|2:HY11|2:HY27|1:HY29|2:JH26|2:JH27|3:JH28|1:JH34|6:JH35|2:JH43|2:JH45|3:JH46|1:ND02|1:ND09|2:ND10|1:ND13|1:ND18|2:ND26|1:ND50|1:WC23|1:WC25|3:WC26|1…	ENSGALG00000006633;ENSGALG00000030844;ENSGALG00000030324;ENSGALG00000006576;ENSGALG00000046227;ENSGALG00000006563;ENSGALG00000006560;ENSGALG00000038225;ENSGALG00000037435;ENSGALG00000039659;ENSGALG00000040151;ENSGALG00000034492;ENSGALG00000008486;ENSGALG00000033974;ENSGALG00000040444;ENSGALG00000008439;ENSGALG00000008427;ENSGALG00000008382;ENSGALG00000033870;ENSGALG00000038834;ENSGALG00000008353;…
1	165929508	1	165929536	ITX	-226	53	2	HT22|1:WH29|1	--
1	166067895	1	166067905	ITX	-278	69	2	WC34|2	ENSGALG00000016955
1	166118408	1	166118419	ITX	-190	60	2	HB01|1:HL30|1	ENSGALG00000016955
1	166157660	1	166157677	ITX	-228	60	2	JH46|1:WC26|1	ENSGALG00000016955
1	166214317	1	166214345	ITX	-274	32	2	WH12|2	ENSGALG00000016959
1	166240867	1	166304026	INV	62796	62	2	WC26|1:ZY41|1	ENSGALG00000016959
1	166343356	1	166343376	ITX	-237	64	2	WC26|2	ENSGALG00000016959
1	166470548	1	166470558	ITX	-162	63	2	JH28|2	--
1	166470540	1	166470642	ITX	-249	47	2	WH18|2	--
1	166470537	1	166470647	ITX	-194	97	4	WH12|4	--
1	166470558	1	166470625	ITX	-228	45	2	JH35|2	--
1	166563815	1	166563885	ITX	-203	50	2	ZY13|2	--
1	167011699	1	167011748	ITX	-262	77	3	HL10|3	ENSGALG00000016967
1	167754385	1	167754888	DEL	457	99	8	JH28|8	ENSGALG00000028872
1	167779150	1	167779162	ITX	-300	41	2	WH05|2	ENSGALG00000016980
1	167843444	1	167843461	ITX	-306	47	2	WC34|2	--
1	167897448	1	167897845	DEL	431	49	2	HY27|2	ENSGALG00000026849
1	167997107	1	167997155	ITX	-247	56	2	WC26|2	ENSGALG00000016985
1	168862415	1	168862464	DEL	68589424	43	2	WH12|2	--
1	169086772	1	169086804	ITX	-259	53	2	HL10|2	ENSGALG00000017002
1	169147381	1	169147435	ITX	-279	32	2	ND10|2	--
1	169383753	1	169383813	ITX	-246	53	2	HY12|2	--
1	169390272	1	169390293	ITX	-259	63	2	WC34|2	--
1	169401192	1	169401209	ITX	-264	56	2	HB27|1:HT02|1	--
1	169410584	1	169410600	ITX	-296	40	2	HY12|2	--
1	169473054	1	169473113	ITX	-363	50	2	HB09|2	--
1	169771827	1	169772741	DEL	851	79	4	HY01|1:WC23|1:WH01|2	--
1	169866858	1	169867279	DEL	402	41	2	ND50|2	--
1	169866921	1	169867345	DEL	444	68	3	HY27|3	--
1	169889330	1	169889350	ITX	-226	88	3	HX05|1:WH39|2	--
1	169981677	1	169986250	ITX	3832	70	3	HY29|2:WH38|1	--
1	170194902	1	170194914	ITX	-339	68	2	WC25|2	ENSGALG00000017019
1	170898636	1	170898720	ITX	-306	46	2	ND50|1:WH38|1	ENSGALG00000017035
1	171144259	1	171144292	ITX	-168	53	2	JH38|1:WH05|1	--
1	172170116	1	172170124	ITX	-283	99	3	HB01|3	--
1	172690076	1	172690112	INV	-263	61	2	HY12|1:ZY01|1	--
1	172984734	1	172991617	ITX	6236	46	2	HY27|2	ENSGALG00000017062
1	173758521	1	173758571	ITX	-276	49	2	ND13|1:ND18|1	--
1	174154575	1	174154604	ITX	-315	48	2	WH04|2	ENSGALG00000042339
1	175090480	1	175090534	ITX	-273	47	2	HL16|1:HY13|1	ENSGALG00000026781
1	175411557	1	175411577	ITX	-268	94	3	ZY23|3	--
1	176120322	1	176120749	DEL	412	42	2	HL13|1:HT18|1	--
1	176319911	1	176319932	ITX	-270	60	2	JH45|2	--
1	176342413	1	176342460	DEL	732	73	3	JH27|3	ENSGALG00000027035
1	176385091	1	176385107	ITX	-243	65	2	HY11|2	ENSGALG00000034708
1	176736303	1	176736316	ITX	-229	94	3	HL10|3	--
1	176638793	1	176760946	ITX	121464	41	2	HB09|1:HT02|1	ENSGALG00000017104;ENSGALG00000017105;ENSGALG00000017106
1	176941667	1	176941699	ITX	-256	52	2	HX05|1:WH39|1	ENSGALG00000017106
1	177234333	1	177234346	ITX	-215	58	2	GX03|1:HT02|1	--
1	177234425	1	177234441	ITX	-226	58	2	JH28|1:ND05|1	--
1	177593321	1	177593358	ITX	-272	99	6	HL10|6	--
1	158626050	1	177637253	ITX	19010534	99	6	ZY38|6	ENSGALG00000016908;ENSGALG00000034261;ENSGALG00000030056;ENSGALG00000016934;ENSGALG00000016936;ENSGALG00000016937;ENSGALG00000016941;ENSGALG00000036664;ENSGALG00000016943;ENSGALG00000036258;ENSGALG00000016945;ENSGALG00000016946;ENSGALG00000016947;ENSGALG00000016949;ENSGALG00000016951;ENSGALG00000040808;ENSGALG00000032808;ENSGALG00000016954;ENSGALG00000016955;ENSGALG00000016959;ENSGALG00000022739;…
1	158626031	1	177637253	ITX	19010522	94	4	HT01|4	ENSGALG00000016908;ENSGALG00000034261;ENSGALG00000030056;ENSGALG00000016934;ENSGALG00000016936;ENSGALG00000016937;ENSGALG00000016941;ENSGALG00000036664;ENSGALG00000016943;ENSGALG00000036258;ENSGALG00000016945;ENSGALG00000016946;ENSGALG00000016947;ENSGALG00000016949;ENSGALG00000016951;ENSGALG00000040808;ENSGALG00000032808;ENSGALG00000016954;ENSGALG00000016955;ENSGALG00000016959;ENSGALG00000022739;…
1	177717654	1	177717700	ITX	-244	51	2	HT18|2	ENSGALG00000017122
1	177839212	1	177839223	ITX	-315	62	2	HL16|1:HY30|1	--
1	178430092	1	178430110	ITX	-222	62	2	WH05|2	--
1	178758964	1	178759454	DEL	551	43	2	ND10|1:ND50|1	ENSGALG00000017132
1	178758965	1	178759447	DEL	458	50	2	HL04|2	ENSGALG00000017132
1	178768125	1	178768168	ITX	-310	32	2	GX03|2	ENSGALG00000017132
1	179178558	1	179178575	ITX	-224	62	2	HX25|1:ND50|1	--
1	179202437	1	179202446	ITX	-258	64	2	JH28|2	ENSGALG00000017142
1	179340803	1	179340866	ITX	-309	37	3	HL10|3	ENSGALG00000045414
1	179442755	1	179445802	DEL	2996	53	2	WC26|2	--
1	179607198	1	179612365	DEL	5070	49	2	WH38|2	ENSGALG00000026507
1	179725354	1	179725366	ITX	-202	61	2	WH18|1:ZY23|1	--
1	179725396	1	179725426	ITX	-291	61	2	WC23|2	--
1	179935119	1	179936044	DEL	853	50	2	ZY23|2	--
1	179949191	1	179949227	ITX	-274	68	4	WH12|4	--
1	180150206	1	180150235	ITX	-202	83	3	HT10|1:WC29|1:WH29|1	ENSGALG00000017156
1	180377834	1	180377810	DEL	849	40	2	WH39|2	ENSGALG00000017163
1	180377979	1	180379855	DEL	2867	59	3	JH28|1:WH38|1:ZY38|1	ENSGALG00000017163
1	180377967	1	180379855	DEL	2907	99	5	ND26|5	ENSGALG00000017163
1	180441490	1	180441500	ITX	-300	43	2	WH05|2	--
1	180618646	1	180618697	ITX	-210	82	3	HL04|2:WC27|1	ENSGALG00000017170
1	181490904	1	181490975	ITX	-228	49	2	WH39|2	--
1	181633032	1	181633044	ITX	-319	38	2	HB01|2	--
1	181969161	1	181972322	DEL	3135	47	2	HX31|2	ENSGALG00000017179
1	182371217	1	182371249	INV	-265	62	2	GX26|1:ZY23|1	ENSGALG00000041814
1	182385263	1	182455181	INV	69572	53	2	WC26|1:ZY41|1	ENSGALG00000041814;ENSGALG00000017181;ENSGALG00000037273;ENSGALG00000017183
1	182584300	1	182584330	DEL	17308508	52	2	HL13|2	ENSGALG00000017184
1	182611537	1	182618275	DEL	3394	99	5	HY12|1:WH01|3:WH12|1	ENSGALG00000017185
1	182618275	1	182618291	DEL	2001	51	2	JH28|2	ENSGALG00000017185
1	182996967	1	182997669	ITX	-249	96	7	GX23|1:GX32|1:ND26|1:WC26|1:WH12|1:ZY13|1:ZY14|1	--
1	182997814	1	182997900	DEL	1530172	99	84	GX03|1:GX05|1:GX23|1:GX28|6:GX32|1:HB01|2:HB02|2:HB06|1:HB09|1:HB12|1:HB13|1:HB29|1:HT02|1:HT17|2:HT18|2:HT22|7:HT25|1:HT26|2:HX01|4:HX05|2:HX14|2:HX25|1:HX31|3:HY01|2:HY02|1:HY05|1:HY29|4:HY30|2:JH28|1:JH35|2:JH43|2:ND02|1:ND05|1:ND06|2:ND09|1:WC23|1:WC25|1:WC29|1:WC30|4:WC31|2:WC33|3:WH04|1:WH29|1:WH39|1:ZY01|1:ZY13|1:ZY14|1	--
1	183000036	1	183000101	DEL	505	99	58	GX01|1:GX23|1:GX25|1:GX26|1:GX28|4:HB01|1:HB09|1:HB13|4:HB27|2:HB29|1:HL03|1:HL16|2:HT15|2:HT18|1:HT22|7:HT25|2:HT26|1:HX01|3:HX03|1:HX05|1:HX13|3:HX20|2:HX25|2:HX31|1:HY29|1:JH26|1:JH28|1:JH38|1:JH45|1:ND09|1:ND33|1:WC25|1:WC31|1:ZY13|1:ZY23|1:ZY41|1	--
1	183001280	1	183001399	DEL	501	99	55	GX04|1:GX05|1:GX28|4:GX32|2:HB01|2:HB06|1:HB09|1:HB13|2:HB27|2:HB29|2:HL28|1:HT02|1:HT15|1:HT17|1:HT18|1:HT22|2:HX01|1:HX13|2:HX20|2:HX25|2:HX28|1:HY01|1:HY29|2:HY30|1:JH26|1:JH27|1:JH43|1:ND05|1:ND09|1:WC25|2:WC30|2:WC31|1:WC33|2:WC34|1:WH29|1:ZY14|1:ZY17|1:ZY23|1:ZY41|1	--
1	183002580	1	183002632	DEL	442	38	5	GX01|1:HL04|1:HT22|1:HT25|1:ZY13|1	--
1	183003020	1	183003034	DEL	6245	99	5	HT22|1:HT25|1:ND26|1:WH29|2	--
1	159664599	1	183265605	INV	23600692	55	2	JH35|2	ENSGALG00000030056;ENSGALG00000016934;ENSGALG00000016936;ENSGALG00000016937;ENSGALG00000016941;ENSGALG00000036664;ENSGALG00000016943;ENSGALG00000036258;ENSGALG00000016945;ENSGALG00000016946;ENSGALG00000016947;ENSGALG00000016949;ENSGALG00000016951;ENSGALG00000040808;ENSGALG00000032808;ENSGALG00000016954;ENSGALG00000016955;ENSGALG00000016959;ENSGALG00000022739;ENSGALG00000026163;ENSGALG00000045967;…
1	116220647	1	183473897	ITX	44835024	68	3	HX13|1:ZY17|1:ZY38|1	ENSGALG00000016288;ENSGALG00000044129;ENSGALG00000042604;ENSGALG00000016312;ENSGALG00000016318;ENSGALG00000042121;ENSGALG00000016323;ENSGALG00000016326;ENSGALG00000016327;ENSGALG00000016340;ENSGALG00000016345;ENSGALG00000016348;ENSGALG00000016351;ENSGALG00000016357;ENSGALG00000016358;ENSGALG00000016375;ENSGALG00000016379;ENSGALG00000016382;ENSGALG00000019157;ENSGALG00000016388;ENSGALG00000033942;…
1	183380585	1	183511117	INV	130145	60	2	HB09|1:HX18|1	ENSGALG00000017196
1	183536640	1	183536719	ITX	-226	48	2	JH34|2	ENSGALG00000017197
1	183828674	1	183829699	DEL	1062	37	2	JH45|2	ENSGALG00000017197
1	183914438	1	183914448	ITX	-264	63	2	JH28|2	ENSGALG00000017197
1	184591118	1	184591987	DEL	947	43	2	WH01|2	--
1	184736113	1	184736126	DEL	165866400	62	2	WC29|2	--
1	184779716	1	184779742	ITX	-211	59	2	WH05|2	--
1	185207118	1	185207135	ITX	-244	61	2	HX01|1:WC27|1	--
1	185426560	1	185426789	ITX	9295666	48	2	JH26|2	--
1	185572451	1	185572480	ITX	-319	31	2	HB01|2	ENSGALG00000017208
1	185712507	1	185712516	ITX	-209	99	4	HB16|2:WC31|1:WH10|1	--
1	185799245	1	185799259	ITX	-168	62	2	HT17|2	ENSGALG00000028629
1	186082942	1	186083624	DEL	595	43	2	HX13|2	--
1	186085663	1	186086520	DEL	765	50	2	HL28|1:HX13|1	--
1	186085952	1	186086520	DEL	600	53	2	ZY14|2	--
1	186350184	1	186350274	ITX	-300	79	3	WC28|3	--
1	186462550	1	186463355	DEL	782	44	2	HT22|2	ENSGALG00000017229
1	186710208	1	186712995	ITX	2094	52	2	HB09|1:ZY23|1	ENSGALG00000017229
1	186711370	1	186711383	ITX	55714	61	2	HL06|1:ZY05|1	ENSGALG00000017229
1	186711599	1	186711632	ITX	-242	63	2	WC27|2	ENSGALG00000017229
1	186711874	1	186711946	ITX	-251	71	3	HX01|1:HY11|1:WH01|1	ENSGALG00000017229
1	186711958	1	186711986	ITX	-250	56	2	HL30|1:WC31|1	ENSGALG00000017229
1	186711958	1	186712197	ITX	-319	98	4	GX26|1:HB09|1:HY13|1:WC25|1	ENSGALG00000017229
1	186710783	1	186766935	DEL	56089	99	11	HB02|1:HL13|1:HY29|1:ND05|1:ND06|1:WH38|1:ZY01|1:ZY02|3:ZY23|1	ENSGALG00000017229
1	186710843	1	186766935	DEL	56036	98	4	HL46|1:HT02|2:ND50|1	ENSGALG00000017229
1	186710911	1	186766935	DEL	56002	96	4	GX05|1:JH46|1:WC27|1:ZY38|1	ENSGALG00000017229
1	186711370	1	186767084	ITX	55159	99	8	GX03|1:HL06|4:HY12|1:HY27|1:ND26|1	ENSGALG00000017229
1	186711349	1	186767084	ITX	55116	99	12	HB01|1:HL06|1:HT15|2:HT18|1:HX31|1:WC26|1:WC31|2:ZY14|1:ZY23|2	ENSGALG00000017229
1	186711428	1	186767084	ITX	55061	50	2	HL04|1:JH46|1	ENSGALG00000017229
1	186711370	1	186767209	ITX	55225	99	9	HY02|3:JH34|1:WC34|1:WH39|1:ZY02|1:ZY05|1:ZY38|1	ENSGALG00000017229
1	186711370	1	186767290	ITX	55339	99	4	HY27|1:JH34|1:ND13|1:ZY05|1	ENSGALG00000017229
1	186711370	1	186767581	ITX	55676	59	2	JH34|2	ENSGALG00000017229
1	186711370	1	186767632	ITX	15731	99	7	JH26|1:JH35|1:ND06|1:WC33|1:WH29|1:ZY01|1:ZY38|1	ENSGALG00000017229
1	186711349	1	186767209	ITX	55197	68	3	HY03|1:HY13|1:JH34|1	ENSGALG00000017229
1	186711349	1	186767290	ITX	55265	87	4	HB09|1:HY13|1:JH26|1:ZY23|1	ENSGALG00000017229
1	186711349	1	186767593	ITX	41670	86	4	HB01|1:HY30|1:JH27|1:WH29|1	ENSGALG00000017229
1	186711428	1	186767290	ITX	55208	99	5	HB09|1:HY02|1:JH43|1:WC28|1:WC33|1	ENSGALG00000017229
1	186711428	1	186767593	ITX	55618	78	3	JH27|1:WC28|2	ENSGALG00000017229
1	186893925	1	186893963	ITX	-296	54	2	HB02|1:HX31|1	--
1	186821446	1	187035380	ITX	213237	50	2	HL28|2	--
1	187141282	1	187141374	ITX	-218	87	4	HB01|1:HL06|1:WH01|1:ZY13|1	--
1	187234865	1	187234924	ITX	-286	73	3	HB09|1:HX14|1:ZY01|1	--
1	187281471	1	187281795	ITX	-286	62	3	HX03|1:JH38|1:ZY02|1	--
1	187281540	1	187282187	ITX	-286	99	25	GX01|1:GX03|1:GX28|1:GX32|1:HB12|1:HL46|2:HT01|1:HT15|1:HX01|1:HX13|1:HX20|1:HY11|1:JH26|1:JH27|1:JH34|1:ND18|1:WC31|1:WC33|1:WH10|1:ZY01|1:ZY02|2:ZY05|1:ZY41|1	--
1	187282187	1	187282291	DEL	411	39	3	JH38|1:WC29|1:WH39|1	--
1	187283134	1	187283581	DEL	467	99	5	JH34|2:WC34|3	--
1	187283729	1	187287984	ITX	3579	52	2	WC33|2	--
1	187285221	1	187285384	ITX	-261	99	7	HB02|1:HT10|1:HX25|1:JH35|1:WC23|1:WH38|1:ZY02|1	--
1	187619510	1	187620051	DEL	616	99	5	JH28|1:ND10|1:WH04|1:WH12|1:ZY41|1	--
1	187737025	1	187738017	DEL	933	35	2	GX26|1:ZY38|1	--
1	80558091	1	188187967	DEL	107629712	99	16	GX03|1:HB09|4:HT10|1:HX13|1:HY30|2:JH46|3:ND26|1:WH10|1:WH18|1:ZY38|1	ENSGALG00000015059;ENSGALG00000015073;ENSGALG00000015069;ENSGALG00000022891;ENSGALG00000015075;ENSGALG00000015077;ENSGALG00000015079;ENSGALG00000019240;ENSGALG00000015084;ENSGALG00000040620;ENSGALG00000015089;ENSGALG00000015094;ENSGALG00000015117;ENSGALG00000037485;ENSGALG00000015123;ENSGALG00000035629;ENSGALG00000046548;ENSGALG00000019233;ENSGALG00000039538;ENSGALG00000015133;ENSGALG00000015134;…
1	188211562	1	188211601	ITX	-248	56	2	ND10|2	ENSGALG00000017238
1	188369792	1	188369826	ITX	-226	53	2	GX03|2	--
1	188381869	1	188381913	ITX	-286	99	27	GX03|27	--
1	188713489	1	188713497	ITX	-181	99	3	WC29|3	ENSGALG00000041546
1	188792303	1	188793028	DEL	711	79	3	ZY13|3	--
1	188792340	1	188792351	ITX	-273	99	4	JH26|4	--
1	188869113	1	188869127	ITX	-273	64	2	HT25|2	--
1	188958947	1	188958992	ITX	-278	56	2	WC30|2	ENSGALG00000017246
1	189448676	1	189448692	ITX	-269	62	2	HL30|2	--
1	189651186	1	189651218	ITX	-310	56	2	GX28|1:HT01|1	ENSGALG00000042992
1	190152866	1	190153478	DEL	642	51	2	HT10|2	--
1	190156777	1	190156818	ITX	-233	99	4	JH28|1:ND50|1:WH39|1:ZY01|1	--
1	190156777	1	190157055	ITX	-253	99	6	HL16|3:WC26|1:WC27|1:ZY38|1	--
1	190231391	1	190231419	ITX	-294	52	2	HL02|1:JH35|1	--
1	191471427	1	191471442	ITX	87	63	2	ZY13|2	--
1	191579151	1	191603549	ITX	23685	46	2	WH17|2	--
1	191766550	1	191766575	ITX	-270	57	2	ND02|1:ND18|1	--
1	191863622	1	191864114	DEL	462	99	5	HL02|1:HL03|4	--
1	191868937	1	191868957	ITX	-237	60	2	ND26|2	--
1	191913298	1	191913312	ITX	-278	63	2	WH18|2	--
1	127699308	1	191950290	DEL	31717332	99	105	GX01|1:GX03|1:GX04|1:GX28|4:HB01|3:HB16|7:HB27|3:HL04|1:HL06|1:HL10|1:HL13|2:HL30|1:HT02|1:HT10|4:HT15|3:HT17|2:HT25|3:HT26|1:HX03|1:HX05|1:HX20|1:HX28|1:HY03|1:HY05|2:HY11|3:HY12|1:HY13|1:HY27|3:HY30|1:JH26|1:JH34|3:JH35|1:JH38|1:JH43|1:JH46|1:ND05|1:ND06|1:ND09|1:ND10|1:ND13|6:ND26|1:ND33|1:ND50|1:WC23|1:WC28|1:WC29|1:WC30|3:WC31|2:WC34|2:WH01|3:WH05|2:WH10|1:WH12|2:WH17|1:WH18|1:WH38|2:ZY01|1:…	ENSGALG00000042759;ENSGALG00000016635;ENSGALG00000016636;ENSGALG00000016648;ENSGALG00000016654;ENSGALG00000016655;ENSGALG00000029002;ENSGALG00000024488;ENSGALG00000016681;ENSGALG00000016685;ENSGALG00000016686;ENSGALG00000016687;ENSGALG00000016689;ENSGALG00000016691;ENSGALG00000046156;ENSGALG00000016693;ENSGALG00000019147;ENSGALG00000045814;ENSGALG00000016698;ENSGALG00000016702;ENSGALG00000016716;…
1	192175506	1	192197526	INV	21713	55	2	WH29|1:ZY23|1	--
1	192733943	1	192734007	ITX	-222	48	2	HT26|1:HY30|1	ENSGALG00000017262
1	192830574	1	192838311	ITX	7129	99	5	HB29|4:ZY01|1	--
1	192830574	1	192838622	ITX	7319	99	5	HB29|1:ZY02|4	--
1	192830574	1	192838755	ITX	6832	99	13	GX03|13	--
1	192830574	1	192838755	ITX	7376	99	10	ZY38|10	--
1	192830604	1	192838311	ITX	7120	99	5	HY13|5	--
1	192830604	1	192838622	ITX	7380	99	5	HY13|5	--
1	192830674	1	192838622	ITX	7328	99	22	WC27|22	--
1	192830882	1	192838622	ITX	7009	68	3	ZY02|3	--
1	192830674	1	192838622	ITX	7435	65	3	HB16|3	--
1	192832747	1	192838399	DEL	5578	99	4	WC27|4	--
1	192830731	1	192838755	ITX	7312	32	2	GX03|2	--
1	192830674	1	192838755	ITX	7400	99	9	WC27|9	--
1	192830731	1	192838755	ITX	7356	49	3	JH35|3	--
1	192830679	1	192838755	ITX	7350	99	37	ZY38|37	--
1	192832747	1	192838263	DEL	5587	40	3	JH35|3	--
1	192832886	1	192838755	ITX	8229	99	11	JH35|10:ZY38|1	--
1	192830604	1	192838586	ITX	7235	53	3	HY13|3	--
1	192832739	1	192838362	DEL	5523	54	3	WH10|3	--
1	192832886	1	192838544	ITX	12137	99	5	HT22|5	--
1	192832886	1	192838712	ITX	8858	99	7	WC25|7	--
1	192830674	1	192838712	ITX	7277	99	40	WC25|40	--
1	192832833	1	192838362	DEL	5489	98	5	WH10|5	--
1	192832887	1	192838362	DEL	5534	99	7	WC25|7	--
1	192832839	1	192838203	DEL	5558	99	7	ND13|7	--
1	192832892	1	192838753	ITX	12597	99	7	ND13|7	--
1	192832840	1	192838203	DEL	5525	99	29	GX32|29	--
1	192832892	1	192838753	ITX	7767	99	7	GX32|7	--
1	192830604	1	192841034	ITX	9685	37	2	HY13|2	--
1	192830941	1	192844226	DEL	13267	32	2	HY13|2	--
1	192832715	1	192840858	DEL	8139	87	4	GX01|2:WC29|1:WH05|1	--
1	192832741	1	192840858	DEL	8075	99	9	HX05|2:HX25|1:JH34|1:JH35|1:WC27|2:WC31|1:WH17|1	--
1	192832771	1	192840858	DEL	8050	61	3	HY02|1:HY13|2	--
1	192832733	1	192840858	DEL	8062	99	14	GX03|4:HX05|1:ND33|9	--
1	192832827	1	192840858	DEL	8035	99	5	ND33|2:WH10|1:WH18|2	--
1	192832785	1	192840858	DEL	30605344	99	6	HL30|4:JH27|2	--
1	192832881	1	192840858	DEL	7985	99	4	WC25|4	--
1	192832813	1	192840858	DEL	8013	99	5	HX20|1:WC31|4	--
1	192832895	1	192840858	DEL	8088	52	3	WH01|2:WH29|1	--
1	192832832	1	192840858	DEL	8062	99	6	ND50|6	--
1	192832828	1	192840858	DEL	8036	84	4	WC33|4	--
1	192832833	1	192840858	DEL	8068	99	6	ND13|6	--
1	192832839	1	192840858	DEL	8051	53	3	HT02|3	--
1	192832832	1	192840858	DEL	8073	80	4	ND06|4	--
1	192832860	1	192840858	DEL	7964	65	3	ZY01|3	--
1	192832834	1	192840858	DEL	8045	99	9	GX32|9	--
1	192832865	1	192840858	DEL	8066	99	11	GX25|11	--
1	192832843	1	192840858	DEL	8018	99	7	HL46|7	--
1	192832875	1	192840858	DEL	8036	99	13	HB29|13	--
1	192832896	1	192840858	DEL	8053	99	15	GX26|15	--
1	192832830	1	192840858	DEL	8041	85	4	HL06|4	--
1	192838399	1	192841034	ITX	1861	99	6	HB29|1:HL06|1:HX28|1:WC27|1:WC31|1:ZY02|1	--
1	192838316	1	192841034	ITX	1960	99	5	HT22|5	--
1	192838362	1	192841034	ITX	1881	99	9	GX26|2:HT18|1:WC25|6	--
1	192838203	1	192841034	ITX	1897	99	8	GX32|5:ND13|3	--
1	192838242	1	192841034	ITX	1990	99	8	GX03|8	--
1	192838263	1	192841034	ITX	1910	99	7	JH35|5:ZY38|2	--
1	192831144	1	192844226	DEL	13127	37	2	GX03|2	--
1	192831240	1	192844226	DEL	13044	55	3	ZY17|3	--
1	192832534	1	192840490	ITX	4766	67	3	GX01|1:HL02|1:HX25|1	--
1	192832576	1	192840490	ITX	7210	62	3	HY02|1:HY13|1:ZY02|1	--
1	192832574	1	192840490	ITX	7210	47	2	HX05|2	--
1	192832662	1	192840490	ITX	7238	92	4	HL10|2:WH18|2	--
1	192832573	1	192840490	ITX	7260	69	3	HL30|3	--
1	192832692	1	192840490	ITX	7095	43	2	HX05|1:WC25|1	--
1	192832626	1	192840490	ITX	7260	41	2	WH01|2	--
1	192832580	1	192840490	ITX	7245	99	7	ND50|7	--
1	192832574	1	192840490	ITX	7213	99	5	WC33|5	--
1	192832574	1	192840490	ITX	7257	63	3	HT02|3	--
1	192832574	1	192840490	ITX	7213	45	2	ND06|2	--
1	192832574	1	192840490	ITX	7242	99	10	GX32|10	--
1	192832574	1	192840490	ITX	7218	89	4	GX25|4	--
1	192832576	1	192840490	ITX	7158	99	5	HL46|5	--
1	192832574	1	192840490	ITX	7209	99	11	HB29|11	--
1	192832574	1	192840490	ITX	7247	99	7	GX26|7	--
1	192832575	1	192840490	ITX	7203	99	5	HL06|5	--
1	192838362	1	192844294	ITX	-202	55	3	WH10|1:WH18|1:WH38|1	--
1	192831874	1	192840287	DEL	8341	84	4	HT18|2:HX25|2	--
1	192832641	1	192840490	ITX	7131	48	2	HY02|2	--
1	192830940	1	192844145	DEL	13166	99	17	WC25|17	--
1	192831079	1	192844145	DEL	13108	86	4	WH39|4	--
1	192831067	1	192844145	DEL	13073	78	3	GX04|3	--
1	192831035	1	192844145	DEL	13009	99	5	HY01|5	--
1	192830937	1	192844145	DEL	13224	99	7	ND50|7	--
1	192830938	1	192844145	DEL	13176	84	4	WC23|4	--
1	192831079	1	192844265	DEL	13213	38	2	WH39|2	--
1	192831035	1	192844265	DEL	13054	47	2	HT18|2	--
1	192830938	1	192844265	DEL	13254	99	5	WC23|5	--
1	192831137	1	192844265	DEL	13098	99	10	WC23|10	--
1	192833807	1	192841755	ITX	7315	99	25	GX01|2:GX03|1:GX04|2:GX26|2:GX32|3:HL10|1:HL30|1:HL46|2:HT22|2:HY02|2:HY13|2:ND26|1:WC27|2:WH04|2	--
1	192833807	1	192841934	ITX	7402	99	8	GX04|1:HX28|1:WC29|3:WH18|1:WH38|2	--
1	192833886	1	192841755	ITX	7248	66	3	ND33|1:WC31|1:WH05|1	--
1	192833955	1	192841755	ITX	7197	92	4	HL30|1:HX05|3	--
1	192833886	1	192841934	ITX	7321	99	15	ND13|15	--
1	192834142	1	192841934	ITX	7290	85	3	WH18|3	--
1	192834668	1	192842755	DEL	8091	99	6	HY13|5:ZY02|1	--
1	192834699	1	192842755	DEL	8102	99	12	HY13|6:WH05|3:WH39|2:ZY02|1	--
1	192834699	1	192842755	DEL	8146	99	13	HX28|13	--
1	192834699	1	192842778	DEL	8100	55	3	WC30|3	--
1	192834699	1	192842779	DEL	8145	99	11	JH27|11	--
1	192835792	1	192843902	DEL	8070	99	11	WC23|1:WC25|1:WC30|1:WH05|3:WH18|1:ZY02|4	--
1	192845931	1	192845977	ITX	-266	99	4	GX26|3:ZY01|1	--
1	192846682	1	192851452	ITX	2636	59	3	HX01|2:HY12|1	--
1	192846682	1	192851516	ITX	4111	67	3	WH04|3	--
1	192845918	1	192845946	ITX	-223	58	2	HT26|2	--
1	192846682	1	192851500	ITX	3949	71	4	HB02|4	--
1	192847679	1	192848229	DEL	441	45	2	HB06|2	--
1	192850731	1	192850954	ITX	-217	64	3	JH38|3	--
1	192851932	1	192851966	ITX	-210	99	5	HT01|1:HY05|1:ND06|1:ND09|2	--
1	192831771	1	192860876	DEL	29006	49	2	HL30|1:WH04|1	--
1	192840287	1	192861031	ITX	20046	99	19	HL30|2:HX28|1:HY13|16	--
1	192840496	1	192853254	DEL	12747	81	4	HY01|1:JH27|2:WH18|1	--
1	192840496	1	192853274	DEL	12769	99	7	GX03|2:GX32|3:WC31|1:ZY01|1	--
1	192840287	1	192861108	ITX	20090	99	24	HB16|3:HT15|13:WC30|8	--
1	192832662	1	192853425	ITX	20154	48	2	HL10|2	--
1	192832574	1	192853428	ITX	20186	85	3	GX03|3	--
1	192832574	1	192853428	ITX	20130	99	9	GX32|9	--
1	192831880	1	192860866	DEL	28974	81	4	HT15|4	--
1	192832845	1	192853487	DEL	20849	99	44	HT02|44	--
1	192832849	1	192853523	DEL	20865	99	60	HL46|60	--
1	192841531	1	192854130	ITX	11843	54	3	HL46|3	--
1	192841531	1	192854110	ITX	11785	85	4	HB29|1:HY02|1:ZY02|2	--
1	192841531	1	192854143	ITX	11845	99	10	GX26|5:HB29|1:HX25|4	--
1	192841531	1	192854223	ITX	12069	66	3	WH01|1:WH18|2	--
1	192841531	1	192854212	ITX	12040	85	4	HY02|1:ZY01|3	--
1	192841531	1	192854140	ITX	11905	39	2	GX03|2	--
1	192841531	1	192854372	ITX	12062	91	4	GX26|4	--
1	192841531	1	192854323	ITX	12066	44	2	GX04|2	--
1	192841531	1	192854343	ITX	11941	99	9	GX32|9	--
1	192841531	1	192854243	ITX	11949	48	2	WC27|2	--
1	192841766	1	192854110	ITX	11879	75	3	ND13|3	--
1	192841766	1	192854143	ITX	11857	52	2	WH38|2	--
1	192841766	1	192854223	ITX	12004	99	7	WH18|7	--
1	192841766	1	192854323	ITX	12023	99	4	GX04|4	--
1	192841766	1	192854371	ITX	12060	99	6	ND06|6	--
1	192834437	1	192855143	ITX	19965	45	2	HL06|2	--
1	192835637	1	192856339	ITX	20070	99	36	GX25|18:HB12|1:HT02|6:HT15|7:WC28|1:WH05|3	--
1	192835798	1	192856764	DEL	20905	99	10	HB29|1:ND13|1:WC31|2:WH17|6	--
1	192835798	1	192856859	DEL	20916	99	21	HX05|4:HX25|8:ND33|4:WC25|1:WC28|1:WH17|1:WH38|1:ZY02|1	--
1	192844125	1	192856859	DEL	12668	80	4	HX28|1:WC25|1:WH38|1:ZY02|1	--
1	192844125	1	192856904	DEL	12753	99	7	WC25|7	--
1	192837151	1	192857918	ITX	20072	99	9	HX25|1:HX28|3:HY01|2:JH27|1:WH18|2	--
1	192837151	1	192857899	ITX	20128	99	6	HB16|5:JH27|1	--
1	192837239	1	192857918	ITX	20010	99	16	HT18|3:HX25|7:HX28|4:JH27|1:JH38|1	--
1	192837281	1	192857918	ITX	20038	99	4	JH26|4	--
1	192837423	1	192857918	ITX	19792	46	2	HX28|1:WC31|1	--
1	192837417	1	192857918	ITX	19844	65	3	HT18|1:JH27|1:ND13|1	--
1	192839237	1	192859932	ITX	20060	47	2	HL02|2	--
1	192839221	1	192859919	ITX	19997	46	2	HB02|2	--
1	192841040	1	192861262	DEL	20253	39	2	GX01|1:WH10|1	--
1	192841040	1	192861262	DEL	20244	99	6	GX26|6	--
1	192841040	1	192861267	DEL	20247	50	3	GX01|1:WH05|1:WH38|1	--
1	192841040	1	192861258	DEL	20218	68	4	HB29|4	--
1	192844117	1	192857105	DEL	12938	65	3	HY13|3	--
1	127084073	1	192862860	ITX	65778176	51	2	GX25|1:HX05|1	ENSGALG00000042759;ENSGALG00000016635;ENSGALG00000016636;ENSGALG00000016648;ENSGALG00000016654;ENSGALG00000016655;ENSGALG00000029002;ENSGALG00000024488;ENSGALG00000016681;ENSGALG00000016685;ENSGALG00000016686;ENSGALG00000016687;ENSGALG00000016689;ENSGALG00000016691;ENSGALG00000046156;ENSGALG00000016693;ENSGALG00000019147;ENSGALG00000045814;ENSGALG00000016698;ENSGALG00000016702;ENSGALG00000016716;…
1	127084073	1	192862980	ITX	65778284	99	14	GX25|1:GX26|1:HL06|1:HY13|4:WC23|2:WC25|2:WC30|1:WC33|2	ENSGALG00000042759;ENSGALG00000016635;ENSGALG00000016636;ENSGALG00000016648;ENSGALG00000016654;ENSGALG00000016655;ENSGALG00000029002;ENSGALG00000024488;ENSGALG00000016681;ENSGALG00000016685;ENSGALG00000016686;ENSGALG00000016687;ENSGALG00000016689;ENSGALG00000016691;ENSGALG00000046156;ENSGALG00000016693;ENSGALG00000019147;ENSGALG00000045814;ENSGALG00000016698;ENSGALG00000016702;ENSGALG00000016716;…
1	127084221	1	192863195	DEL	65778868	99	10	GX04|1:GX25|2:HL10|1:HX05|1:HY13|2:ND13|1:WH01|2	ENSGALG00000042759;ENSGALG00000016635;ENSGALG00000016636;ENSGALG00000016648;ENSGALG00000016654;ENSGALG00000016655;ENSGALG00000029002;ENSGALG00000024488;ENSGALG00000016681;ENSGALG00000016685;ENSGALG00000016686;ENSGALG00000016687;ENSGALG00000016689;ENSGALG00000016691;ENSGALG00000046156;ENSGALG00000016693;ENSGALG00000019147;ENSGALG00000045814;ENSGALG00000016698;ENSGALG00000016702;ENSGALG00000016716;…
1	127084221	1	192863140	DEL	65778792	99	5	HX25|5	ENSGALG00000042759;ENSGALG00000016635;ENSGALG00000016636;ENSGALG00000016648;ENSGALG00000016654;ENSGALG00000016655;ENSGALG00000029002;ENSGALG00000024488;ENSGALG00000016681;ENSGALG00000016685;ENSGALG00000016686;ENSGALG00000016687;ENSGALG00000016689;ENSGALG00000016691;ENSGALG00000046156;ENSGALG00000016693;ENSGALG00000019147;ENSGALG00000045814;ENSGALG00000016698;ENSGALG00000016702;ENSGALG00000016716;…
1	192861923	1	192862842	DEL	893	54	3	JH35|2:WC27|1	--
1	192861946	1	192862842	DEL	804	99	6	GX32|1:ZY02|5	--
1	192862079	1	192862842	DEL	820	99	10	GX01|3:GX25|5:ND06|2	--
1	192832837	1	192861264	DEL	28474	36	2	ZY01|2	--
1	192839083	1	192862634	ITX	22953	74	3	JH26|1:JH27|2	--
1	192841011	1	192861266	DEL	20288	32	2	ZY02|2	--
1	192862318	1	192873926	INV	11155	49	2	GX28|1:HB02|1	--
1	192862471	1	192873926	INV	11103	56	2	GX28|2	--
1	192871834	1	192871908	ITX	-271	45	2	HX01|1:WH12|1	--
1	192872672	1	192886691	INV	13711	83	3	GX03|2:HB01|1	ENSGALG00000035007
1	192926881	1	192926932	ITX	-219	52	2	WH29|2	ENSGALG00000029172
1	193086949	1	193087433	DEL	497	52	2	GX25|2	--
1	193086949	1	193087516	DEL	547	59	3	HL04|1:HL06|1:HX03|1	--
1	193245424	1	193245449	ITX	-337	39	2	HT18|2	ENSGALG00000031450
1	193513936	1	193515205	DEL	1336	50	2	WH18|2	--
1	193621201	1	193621245	ITX	-237	51	2	JH28|2	ENSGALG00000000808
1	193729551	1	193729560	ITX	-249	63	2	GX03|1:HY11|1	--
1	160201691	1	194056686	INV	33854652	50	2	HY13|2	ENSGALG00000016934;ENSGALG00000016936;ENSGALG00000016937;ENSGALG00000016941;ENSGALG00000036664;ENSGALG00000016943;ENSGALG00000036258;ENSGALG00000016945;ENSGALG00000016946;ENSGALG00000016947;ENSGALG00000016949;ENSGALG00000016951;ENSGALG00000040808;ENSGALG00000032808;ENSGALG00000016954;ENSGALG00000016955;ENSGALG00000016959;ENSGALG00000022739;ENSGALG00000026163;ENSGALG00000045967;ENSGALG00000016964;…
1	194105128	1	194105138	ITX	-278	46	2	ND02|2	--
1	194169861	1	194170389	DEL	479	44	2	HB29|2	ENSGALG00000000845
1	194198114	1	194211994	INV	13515	99	3	GX32|1:HB27|1:ZY05|1	ENSGALG00000006443;ENSGALG00000044259;ENSGALG00000027166;ENSGALG00000028988;ENSGALG00000045341;ENSGALG00000000871
1	194198114	1	194212084	INV	13625	65	2	HB09|1:HL16|1	ENSGALG00000006443;ENSGALG00000044259;ENSGALG00000027166;ENSGALG00000028988;ENSGALG00000045341;ENSGALG00000000871
1	194211994	1	194212446	DEL	444	49	2	ND02|1:ND09|1	ENSGALG00000000871
1	194217584	1	194217992	ITX	679	49	2	WC27|2	ENSGALG00000000868
1	194218073	1	194218171	DEL	709	90	3	WC23|3	ENSGALG00000000868
1	194218356	1	194218445	ITX	-81	99	4	ZY23|4	ENSGALG00000000868
1	194218066	1	194218130	DEL	807	39	2	HY01|2	ENSGALG00000000868
1	194218643	1	194218694	ITX	-273	57	2	WC31|2	ENSGALG00000000868
1	194218765	1	194218775	ITX	-210	70	2	WC31|2	ENSGALG00000000868
1	194218777	1	194218869	ITX	-230	48	2	GX04|1:WC23|1	ENSGALG00000000868
1	194218557	1	194218694	ITX	-284	71	3	HT25|3	ENSGALG00000000868
1	194217166	1	194218922	DEL	1755	44	2	HL06|1:HX20|1	ENSGALG00000000868
1	194217942	1	194219170	ITX	206	99	7	WC26|6:WC31|1	ENSGALG00000000868
1	194218765	1	194219170	ITX	-265	56	2	WC31|2	ENSGALG00000000868
1	194218757	1	194218863	ITX	-209	48	2	HT01|2	ENSGALG00000000868
1	194218941	1	194218949	ITX	-255	99	3	HT15|1:ZY14|2	ENSGALG00000000868
1	194219138	1	194219165	ITX	-221	57	2	WH29|2	ENSGALG00000000868
1	194224258	1	194224275	ITX	-224	62	2	ND18|1:WC27|1	--
1	194244909	1	194244939	ITX	-255	56	2	HT10|1:ND02|1	--
1	194256519	1	194256555	ITX	-299	54	2	HL03|1:HL28|1	ENSGALG00000035375
1	194258417	1	194258439	ITX	-291	61	2	HL46|2	ENSGALG00000032499
1	194258444	1	194258496	ITX	-257	99	6	HB29|3:HL28|1:ND33|2	ENSGALG00000032499
1	194258450	1	194258484	ITX	-243	52	2	HB16|1:WH17|1	ENSGALG00000032499
1	194258583	1	194258596	ITX	-254	99	7	HX31|5:JH34|2	ENSGALG00000032499
1	194258775	1	194258790	ITX	-223	59	2	HY01|1:WH38|1	ENSGALG00000032499
1	194261247	1	194261282	ITX	-254	99	70	GX01|2:GX32|2:HB01|2:HB02|1:HB06|1:HB13|1:HB16|1:HB27|2:HB29|2:HL02|1:HL03|3:HL06|2:HL10|1:HL13|1:HL16|1:HL28|1:HL46|3:HT02|1:HT10|2:HT15|1:HT17|1:HT26|1:HX01|2:HX03|1:HX05|1:HX14|1:HX31|1:HY02|1:HY11|1:HY27|1:HY30|1:JH27|1:JH28|2:JH35|1:JH38|2:ND02|2:ND05|2:ND10|1:ND13|2:ND18|1:WC25|2:WH05|1:WH10|1:WH17|1:WH18|2:WH38|1:ZY02|1:ZY05|1:ZY14|1:ZY38|1:ZY41|1	--
1	194261247	1	194261556	ITX	-259	99	145	GX03|2:GX04|1:GX26|1:GX28|3:GX32|2:HB01|1:HB02|2:HB06|3:HB12|2:HB13|2:HB27|1:HB29|1:HL02|2:HL03|2:HL04|3:HL06|1:HL10|2:HL13|3:HL30|3:HL46|2:HT02|4:HT10|2:HT15|2:HT17|2:HT18|3:HT22|1:HT25|2:HT26|2:HX01|3:HX03|1:HX05|1:HX13|1:HX14|1:HX20|2:HX28|3:HX31|1:HY01|1:HY02|2:HY03|1:HY05|2:HY12|1:HY13|5:HY27|3:HY30|2:JH26|2:JH35|4:JH38|1:JH43|1:ND02|1:ND05|3:ND06|2:ND09|3:ND13|2:ND18|3:ND26|2:ND33|1:ND50|1:…	--
1	194261345	1	194261897	ITX	-54	41	2	JH28|1:WH12|1	--
1	194261505	1	194261576	ITX	-238	99	12	HB02|1:HL03|1:HL10|1:HT18|1:HT22|1:HT26|1:HX05|1:ND02|1:ND33|1:WH05|1:ZY02|1:ZY23|1	--
1	194261505	1	194261776	ITX	-294	45	2	HY01|1:ND10|1	--
1	194261505	1	194261977	ITX	-306	70	3	HB02|3	--
1	194263014	1	194263164	ITX	-207	99	17	GX03|1:GX28|1:HT10|1:HT26|1:HX14|1:JH27|1:JH43|4:JH45|1:ND13|2:ZY01|1:ZY02|1:ZY13|1:ZY23|1	ENSGALG00000017333
1	194373736	1	194374470	DEL	786	48	3	HL10|1:HY12|1:JH38|1	--
1	194406426	1	194406439	ITX	-227	99	8	HT18|1:HY13|1:HY27|2:JH35|1:ZY13|3	--
1	194407800	1	194407810	ITX	-253	65	2	ND13|1:WC27|1	--
1	194335086	1	194430489	ITX	94778	55	2	JH27|2	ENSGALG00000017334;ENSGALG00000035308;ENSGALG00000029731;ENSGALG00000046371;ENSGALG00000031642;ENSGALG00000017336;ENSGALG00000042572;ENSGALG00000037839
1	194335243	1	194430825	DEL	95581	99	33	GX03|2:HB01|1:HB02|2:HB16|1:HL03|1:HT01|2:HT02|1:HX13|1:HX28|1:HY02|3:HY29|1:JH28|2:JH34|1:JH35|2:ND06|1:ND33|3:ND50|1:WC34|1:WH10|1:WH12|1:WH17|1:ZY02|1:ZY13|1:ZY38|1	ENSGALG00000017334;ENSGALG00000035308;ENSGALG00000029731;ENSGALG00000046371;ENSGALG00000031642;ENSGALG00000017336;ENSGALG00000042572;ENSGALG00000037839
1	194335243	1	194430925	DEL	95637	99	7	HB16|1:HT01|1:HX05|1:JH35|1:ND33|1:ZY02|1:ZY17|1	ENSGALG00000017334;ENSGALG00000035308;ENSGALG00000029731;ENSGALG00000046371;ENSGALG00000031642;ENSGALG00000017336;ENSGALG00000042572;ENSGALG00000037839
1	194441232	1	194441680	DEL	442	99	15	HY12|7:HY27|6:WH01|2	ENSGALG00000022586
1	194441232	1	194441874	DEL	540	99	5	HB06|1:HL28|1:HY01|3	ENSGALG00000022586
1	194443050	1	194443092	ITX	-245	53	2	WH12|2	--
1	194489424	1	194489441	ITX	-278	99	9	HB12|2:JH27|1:JH43|2:JH46|1:ZY05|1:ZY38|2	--
1	194489424	1	194489449	ITX	-285	99	4	HL30|4	--
1	194567671	1	194570674	ITX	2315	69	3	HB27|3	ENSGALG00000017347;ENSGALG00000028273
1	194590832	1	194600684	ITX	9171	80	3	WC27|1:ZY14|2	ENSGALG00000045274
1	194591631	1	194613317	ITX	21028	56	2	HX03|1:JH27|1	ENSGALG00000045274;ENSGALG00000045637
1	194674650	1	194675293	DEL	604	78	3	GX23|2:ND50|1	--
1	194702390	1	194702419	ITX	-218	99	7	HL03|1:HT18|1:HY02|2:ND06|1:ND50|1:WH29|1	ENSGALG00000027982
1	194703204	1	194703216	ITX	-253	62	2	HT10|1:JH26|1	ENSGALG00000027982
1	194711747	1	194711763	ITX	-277	60	2	HX05|1:WC25|1	ENSGALG00000041762
1	194713016	1	194713041	ITX	-263	99	4	HB01|1:HX31|1:ND06|1:ZY14|1	ENSGALG00000041762
1	194714867	1	194714890	ITX	-251	99	4	HL28|1:HX25|1:HY27|1:ND02|1	ENSGALG00000041762
1	194715047	1	194715445	ITX	-107	82	3	JH43|1:WH01|2	ENSGALG00000041762
1	194724099	1	194724767	DEL	624	46	2	HT18|1:ZY38|1	ENSGALG00000041762
1	194729004	1	194729030	ITX	-235	99	6	HB01|1:HB16|1:HL02|1:ND18|2:ND26|1	ENSGALG00000041762
1	194728996	1	194729033	ITX	-270	99	8	HL16|6:HL30|1:HT10|1	ENSGALG00000041762
1	194729227	1	194729274	ITX	-277	50	2	HL04|1:ZY14|1	ENSGALG00000041762
1	194729181	1	194729246	ITX	-235	54	2	ND06|2	ENSGALG00000041762
1	194731843	1	194731894	ITX	-143	99	4	HT15|4	ENSGALG00000041762
1	194731837	1	194732378	DEL	595	55	3	HL10|3	ENSGALG00000041762
1	194760473	1	194760524	ITX	-273	54	2	HY05|2	--
1	194767678	1	194767692	ITX	-196	60	2	HL02|1:WH18|1	ENSGALG00000027762
1	194768330	1	194768495	ITX	-242	97	4	ND09|4	ENSGALG00000027762
1	194830088	1	194846783	INV	16268	56	2	GX26|1:HT02|1	ENSGALG00000039655;ENSGALG00000039054
1	194923263	1	194923281	ITX	-243	99	12	HB02|1:HL10|1:HX01|1:HX03|1:HX28|3:HY13|1:JH28|1:ND26|1:ZY13|1:ZY14|1	--
1	194942415	1	194942485	ITX	-269	54	2	HX28|2	ENSGALG00000007441
1	195116589	1	195116607	ITX	-229	58	2	JH26|1:WC30|1	ENSGALG00000034967
1	195116707	1	195116814	ITX	-204	50	2	WC26|2	ENSGALG00000034967
1	195116806	1	195116818	ITX	-256	65	2	ZY23|2	ENSGALG00000034967
1	195123446	1	195130783	DEL	7317	66	3	HY02|3	ENSGALG00000034967
1	195334746	1	195356739	DEL	60018	50	2	HL30|2	ENSGALG00000017329
1	195372397	1	195372444	ITX	-290	99	412	GX01|1:GX03|13:GX04|4:GX05|2:GX25|1:GX26|3:GX28|4:GX32|4:HB01|5:HB02|4:HB06|2:HB12|2:HB13|2:HB16|6:HB27|2:HB29|6:HL02|3:HL03|3:HL04|4:HL06|3:HL10|8:HL13|2:HL16|3:HL28|5:HL30|5:HL46|12:HT01|5:HT02|7:HT10|9:HT15|5:HT17|3:HT18|2:HT22|5:HT25|6:HT26|3:HX01|4:HX03|3:HX05|3:HX13|4:HX14|7:HX18|2:HX25|2:HX28|4:HX31|3:HY01|4:HY02|3:HY03|1:HY05|7:HY11|1:HY12|7:HY27|2:HY29|1:HY30|3:JH26|5:JH27|6:JH28|2:JH34|…	--
1	195422396	1	195422451	ITX	-221	99	7	HB12|1:HL02|1:HL16|1:HL30|2:HY27|1:ND06|1	--
1	195444392	1	195444417	ITX	-208	53	2	HB01|1:ZY14|1	ENSGALG00000017326
1	195450462	1	195450477	ITX	-306	66	2	GX28|2	ENSGALG00000017326
1	195458065	1	195458586	DEL	488	43	2	GX23|2	ENSGALG00000017326
1	195457988	1	195458573	ITX	-61	49	2	HL02|2	ENSGALG00000017326
1	195458050	1	195458583	ITX	-95	44	2	JH35|2	ENSGALG00000017326
1	195458982	1	195459012	ITX	-215	99	4	HB01|1:ND26|2:ZY38|1	ENSGALG00000017326
1	195458906	1	195459012	ITX	-234	45	2	HT02|2	ENSGALG00000017326
1	195468175	1	195468363	ITX	-249	87	4	HT01|1:JH28|1:JH35|1:ND02|1	ENSGALG00000037080
1	195476103	1	195476120	ITX	-237	58	2	HX01|1:HX05|1	--
1	195605065	1	195605094	ITX	-219	55	2	GX23|1:HL30|1	ENSGALG00000017323
1	195694241	1	195694271	ITX	-238	57	2	JH38|2	ENSGALG00000017320
1	195718206	1	195718887	DEL	1966	57	3	HL10|1:WH12|2	ENSGALG00000017319
1	194553768	1	195777620	INV	1223548	63	2	WC27|2	ENSGALG00000017347;ENSGALG00000028273;ENSGALG00000030885;ENSGALG00000030474;ENSGALG00000045274;ENSGALG00000045637;ENSGALG00000043980;ENSGALG00000044591;ENSGALG00000031533;ENSGALG00000045365;ENSGALG00000019030;ENSGALG00000029040;ENSGALG00000017350;ENSGALG00000027982;ENSGALG00000041762;ENSGALG00000026995;ENSGALG00000027762;ENSGALG00000040018;ENSGALG00000022702;ENSGALG00000045638;ENSGALG00000039655;…
1	195757727	1	195765201	ITX	6772	91	3	HB12|3	--
1	195757780	1	195765201	ITX	4421	82	3	HB12|1:HL16|1:ND33|1	--
1	195850542	1	195850554	ITX	-215	62	2	HY27|1:WH05|1	--
1	195926240	1	195926264	ITX	-193	84	3	JH27|1:ND02|1:ZY14|1	ENSGALG00000017308
1	195998344	1	195998360	ITX	-223	91	3	ZY23|2:ZY38|1	--
1	196069235	1	196069251	ITX	-219	95	3	ZY38|3	--
1	196117303	1	196117323	ITX	-302	84	3	HB09|1:WH10|1:WH18|1	--
1	196166354	1	196166363	ITX	-212	99	11	HT01|1:HT26|3:HX05|1:HX13|1:JH43|2:WH29|1:WH39|1:ZY38|1	--
1	196167500	1	196167544	ITX	-281	50	2	JH26|1:ZY23|1	--
1	196167972	1	196168047	ITX	-244	53	2	ND06|2	--
1	196177265	1	196177280	DEL	556	59	2	ND18|2	--
1	196202113	1	196202190	ITX	-283	99	269	GX03|6:GX04|1:GX05|7:GX23|2:GX25|11:GX26|4:GX28|1:GX32|6:HB02|9:HB27|5:HB29|3:HL03|2:HL04|4:HL06|6:HL10|1:HL13|2:HL16|2:HL28|3:HT01|3:HT02|3:HT10|4:HT15|3:HT17|4:HT18|5:HT22|10:HT26|1:HX01|3:HX03|5:HX05|4:HX13|6:HX14|3:HX18|2:HX20|1:HX25|4:HX31|4:HY01|3:HY03|2:HY05|6:HY13|2:HY27|1:HY29|3:HY30|2:JH27|1:JH28|1:JH34|2:JH38|6:JH43|1:JH45|3:JH46|4:ND02|2:ND05|3:ND09|5:ND10|4:ND13|3:ND18|2:ND26|5:ND33|…	--
1	196202145	1	196202209	ITX	-297	51	2	ZY41|2	--
1	196202478	1	196202491	ITX	-314	64	2	HB12|2	--
2	4174	2	4318	ITX	-181	45	2	HT10|1:WC27|1	--
2	6673	2	6938	ITX	-232	55	3	HL30|1:JH38|1:WC31|1	--
2	6673	2	7563	ITX	-234	99	8	HL02|1:HL30|2:HT25|1:ND09|1:ND10|1:WH04|1:WH18|1	--
2	7079	2	7539	DEL	540	55	5	HB13|1:HT01|1:HT22|1:HX20|1:HX25|1	--
2	7563	2	7797	DEL	455	68	6	GX23|1:HT17|1:HX20|1:JH35|1:WC31|1:ZY14|1	--
2	7872	2	8045	DEL	431	36	3	GX28|1:HT02|1:HT10|1	--
2	7872	2	8403	DEL	595	43	3	HB06|2:HT01|1	--
2	230682	2	231444	DEL	627	36	2	HB02|1:HB13|1	--
2	258767	2	258804	ITX	-287	99	28	GX03|2:GX04|1:HB01|1:HB06|1:HB12|1:HL03|1:HL06|1:HL16|1:HX03|1:JH45|1:WC25|2:WC27|2:WC29|1:WC31|1:WC34|2:WH01|1:WH04|1:WH10|2:WH17|1:WH39|1:ZY14|1:ZY17|1:ZY41|1	ENSGALG00000031276
2	293100	2	293114	ITX	-193	67	2	WC34|2	ENSGALG00000034284
2	300984	2	300993	ITX	-265	63	2	HB16|1:HT17|1	--
2	311158	2	311172	ITX	-293	99	16	GX01|1:GX23|1:HB27|3:HL10|1:HX20|1:HX28|5:JH43|1:WH04|3	--
2	336173	2	336757	DEL	499	42	2	HX31|1:ND06|1	ENSGALG00000036190
2	352885	2	352949	ITX	-233	98	4	HT15|1:HY30|1:WH04|1:ZY17|1	ENSGALG00000036190;ENSGALG00000045908
2	355900	2	364940	INV	8712	99	4	GX01|1:GX03|1:HY05|1:ND09|1	ENSGALG00000044935
2	373593	2	375375	ITX	1171	46	2	HL02|1:WH38|1	ENSGALG00000045515;ENSGALG00000045347
2	388110	2	388162	ITX	30356634	72	3	HT22|1:JH26|1:WH18|1	ENSGALG00000038926
2	397065	2	397680	DEL	558	99	73	HB09|1:HL46|6:HY01|1:HY12|1:HY30|6:JH26|2:JH27|4:JH28|15:JH38|1:ND05|1:ND26|1:WH10|5:WH12|6:WH17|2:WH38|1:WH39|16:ZY38|1:ZY41|3	ENSGALG00000038926;ENSGALG00000042642
2	397065	2	397711	DEL	535	99	17	JH35|17	ENSGALG00000038926;ENSGALG00000042642
2	443173	2	483862	INV	40336	99	7	HB12|3:HT10|1:HT22|1:WC26|1:WH17|1	ENSGALG00000045581;ENSGALG00000029569;ENSGALG00000042908
2	470466	2	470482	ITX	-191	59	2	HL02|1:WH29|1	ENSGALG00000042908
2	489982	2	490068	ITX	-314	39	2	HT01|2	ENSGALG00000044014
2	206505	2	515476	ITX	308354	70	3	HB27|1:HL04|1:HY11|1	ENSGALG00000031276;ENSGALG00000036361;ENSGALG00000033058;ENSGALG00000034284;ENSGALG00000042836;ENSGALG00000036190;ENSGALG00000045908;ENSGALG00000044935;ENSGALG00000045021;ENSGALG00000045515;ENSGALG00000045347;ENSGALG00000038926;ENSGALG00000042642;ENSGALG00000033417;ENSGALG00000045581;ENSGALG00000029569;ENSGALG00000042908;ENSGALG00000044014;ENSGALG00000034903;ENSGALG00000044098;ENSGALG00000036870
2	562796	2	563575	DEL	750	53	2	WC27|2	ENSGALG00000046237;ENSGALG00000041618
2	565435	2	565992	DEL	596	38	2	JH45|1:WH10|1	ENSGALG00000041618
2	730790	2	740870	DEL	8152	49	2	ZY17|2	ENSGALG00000039830
2	841846	2	841854	ITX	-266	43	2	WH39|2	ENSGALG00000032184
1	18365115	2	947522	CTX	0	39	3	HB09|1:HL06|1:HL10|1	--|ENSGALG00000044062
2	938077	2	950277	DEL	12223	47	2	ND02|2	ENSGALG00000044062
2	948464	2	980760	DEL	32241	46	2	ZY23|2	ENSGALG00000044062;ENSGALG00000046382;ENSGALG00000033474
2	951861	2	983295	ITX	30817	53	2	WH04|2	ENSGALG00000046382;ENSGALG00000033474
2	1229228	2	1229464	ITX	-313	99	13	HB01|1:HB09|1:HL10|1:HT02|4:HT15|1:HX14|2:HY29|1:ND33|2	--
2	1229228	2	1229464	ITX	-286	99	23	HB01|3:HL03|2:JH35|13:WH29|5	--
2	1229213	2	1229322	ITX	-296	99	6	GX03|6	--
2	1229239	2	1229250	ITX	-299	64	2	HT17|2	--
2	1229212	2	1229314	ITX	-259	99	4	ND02|4	--
2	1229236	2	1229295	ITX	-252	51	2	ND26|2	--
2	1509682	2	1509735	ITX	-275	57	2	HX28|2	ENSGALG00000005242
2	1548733	2	1548764	ITX	-287	89	3	GX25|3	--
2	1677667	2	1677683	ITX	-203	62	2	WH39|2	--
2	1828595	2	1829033	DEL	414	48	2	HX01|2	ENSGALG00000005259
2	1872139	2	1872200	ITX	-306	82	6	HT17|2:JH28|1:WC29|1:WH18|1:ZY13|1	--
2	2009341	2	2009852	DEL	427	53	2	HX20|2	--
2	2351465	2	2354360	DEL	2881	47	2	HY13|2	--
2	2670081	2	2670089	ITX	-125	66	2	WH12|2	--
2	2672504	2	2672528	ITX	-241	99	4	GX23|1:HT22|1:WC26|1:WH12|1	--
2	2784621	2	2784647	ITX	-204	56	2	ND13|2	--
2	2867349	2	2867371	ITX	-279	39	2	ND10|2	--
2	3046728	2	3046757	ITX	-350	34	2	WH17|2	--
1	180188340	2	3090182	CTX	0	41	2	WC29|2	--|--
2	3088074	2	3088132	ITX	-178	51	2	HY11|1:WC28|1	--
2	3316235	2	3316291	ITX	-197	50	2	WH12|2	ENSGALG00000005443
2	3562267	2	3562309	ITX	-248	49	2	GX03|1:GX26|1	--
2	3588622	2	3588659	ITX	-266	52	2	HX01|1:ZY17|1	--
2	3603373	2	3603405	ITX	-169	59	2	WC29|2	ENSGALG00000005476
2	3611879	2	3611903	ITX	-291	35	2	WH29|2	ENSGALG00000005476
2	3716022	2	3716063	ITX	-214	50	2	GX03|1:GX23|1	--
2	3920646	2	3920685	ITX	-306	66	3	ND09|3	ENSGALG00000042051
2	4019023	2	4025779	INV	6489	88	3	HX03|1:WH38|1:WH39|1	ENSGALG00000034150;ENSGALG00000019696;ENSGALG00000027490;ENSGALG00000027973
2	4043085	2	4043139	ITX	-331	34	2	HX28|1:JH46|1	--
2	4210290	2	4210328	ITX	449	56	2	HT15|2	--
2	4211227	2	4215431	DEL	4216	45	2	JH46|2	--
2	4379609	2	4379649	DEL	1548	50	2	WH38|2	ENSGALG00000005694
2	4567549	2	4567670	ITX	-299	41	2	ZY14|1:ZY17|1	ENSGALG00000005710
2	5059864	2	5059890	ITX	-324	37	2	WH18|2	--
2	5158135	2	5158250	ITX	-280	99	5	JH35|5	--
2	5158135	2	5158385	ITX	-237	55	2	ND10|2	--
2	5158139	2	5158385	ITX	-278	53	2	WH18|2	--
2	4128270	2	5527771	ITX	-316	41	3	ZY38|3	ENSGALG00000005657;ENSGALG00000005661;ENSGALG00000005694;ENSGALG00000005710;ENSGALG00000005763;ENSGALG00000005805;ENSGALG00000005826;ENSGALG00000005860;ENSGALG00000005884;ENSGALG00000045066;ENSGALG00000005947;ENSGALG00000005979;ENSGALG00000006018;ENSGALG00000044347;ENSGALG00000005934;ENSGALG00000006025;ENSGALG00000044024;ENSGALG00000027905;ENSGALG00000006033;ENSGALG00000006052;ENSGALG00000027702;…
2	5793850	2	5793883	ITX	-308	32	2	HY27|2	ENSGALG00000006158
2	5828703	2	5828720	ITX	-298	62	2	GX25|2	ENSGALG00000006158
2	6010551	2	6010603	ITX	-228	48	2	ND33|1:WH29|1	--
2	6046518	2	6046577	ITX	-238	54	2	WC29|2	--
2	6250507	2	6251006	DEL	496	48	2	HT10|1:HT17|1	ENSGALG00000019690
2	6955779	2	6955825	ITX	5904	54	2	ND10|2	--
2	7052101	2	7052618	DEL	611	43	2	ND26|2	--
2	7352254	2	7352810	DEL	573	41	2	GX26|2	--
2	10094112	2	10094582	DEL	465	64	3	HY01|1:ND10|1:ZY23|1	ENSGALG00000006652
2	10416614	2	10416657	ITX	-322	39	2	WC26|2	ENSGALG00000006703
2	11252688	2	11252712	ITX	-262	60	2	GX01|2	--
[truncated: 4,170 more rows]
