# Supplementary material for: Genome-wide genetic structure and selection signatures for color in 10 traditional Chinese yellow-feathered chicken breeds
Source: BMC Genomics. 2020 Apr 20;21:316. doi: 10.1186/s12864-020-6736-4 (PMC7171827; doi:10.1186/s12864-020-6736-4)
Supplement: Supplementary file 9 — Additional file 9. Annotation of copy number variations in the chicken genomes sequenced in this study. [file 12864_2020_6736_MOESM9_ESM.xlsx]

## Sheet: Additional file 9
Additional file 9: Annotation of copy number variations in the chicken genomes sequenced in this study.
Type	start-end	bp	gene
deletion	1:73539701-73548000	8300	--
duplication	2:97375501-97627200	251700	ENSGALG00000013817;ENSGALG00000034052;ENSGALG00000013830;ENSGALG00000013853;ENSGALG00000031275;ENSGALG00000034500;ENSGALG00000013814;ENSGALG00000013794;ENSGALG00000039075;ENSGALG00000013785
duplication	7:26130901-26653100	522200	ENSGALG00000011635;ENSGALG00000011645;ENSGALG00000011650;ENSGALG00000011652;ENSGALG00000026460;ENSGALG00000011655;ENSGALG00000011657;ENSGALG00000011671;ENSGALG00000011677;ENSGALG00000032632
deletion	27:4211601-4213600	2000	ENSGALG00000011937;ENSGALG00000036452
deletion	Z:73849301-73877300	28000	--
deletion	1:4451501-4473700	22200	ENSGALG00000029270
deletion	2:81951101-81958400	7300	--
deletion	13:1732301-1733400	1100	ENSGALG00000042230
deletion	Z:39004901-39013900	9000	--
duplication	11:14815001-14822100	7100	ENSGALG00000026258
deletion	2:14517501-14524900	7400	--
deletion	17:6002001-6006200	4200	--
deletion	6:11074901-11095100	20200	--
deletion	25:45001-53900	8900	ENSGALG00000031401
duplication	4:76597901-76607100	9200	--
duplication	20:10672901-10700800	27900	ENSGALG00000031164;ENSGALG00000046551
deletion	12:19819001-19824900	5900	--
duplication	2:28328701-28344600	15900	ENSGALG00000010795
deletion	1:55306201-55309800	3600	--
deletion	1:17481401-17483300	1900	ENSGALG00000023584
duplication	15:1455501-1509800	54300	ENSGALG00000002158;ENSGALG00000023793
deletion	1:127248101-127287500	39400	--
deletion	Z:76964501-76974900	10400	ENSGALG00000046122
deletion	1:107202901-107221300	18400	--
duplication	9:3652601-3856500	203900	ENSGALG00000038601;ENSGALG00000031312;ENSGALG00000006632;ENSGALG00000044975;ENSGALG00000006609
deletion	5:57022501-57035500	13000	ENSGALG00000012228
deletion	28:2143001-2146100	3100	ENSGALG00000001019
deletion	26:1173701-1177300	3600	--
deletion	22:3606101-3631700	25600	ENSGALG00000024024
deletion	Z:27887201-27932500	45300	ENSGALG00000046481
duplication	6:4537201-4546900	9700	--
deletion	16:138901-151700	12800	ENSGALG00000037648
duplication	3:10639501-10677600	38100	--
duplication	4:64025201-64034700	9500	ENSGALG00000013674
duplication	15:5127001-5433100	306100	ENSGALG00000003645;ENSGALG00000003682;ENSGALG00000003687;ENSGALG00000003696;ENSGALG00000003736;ENSGALG00000003743;ENSGALG00000031511;ENSGALG00000003795;ENSGALG00000003807;ENSGALG00000003820;ENSGALG00000003826;ENSGALG00000032287;ENSGALG00000003854
deletion	21:1777501-1793200	15700	ENSGALG00000001270
duplication	2:3883701-4038200	154500	ENSGALG00000039120;ENSGALG00000043906;ENSGALG00000044874;ENSGALG00000042051;ENSGALG00000005517;ENSGALG00000005582;ENSGALG00000034150;ENSGALG00000019696;ENSGALG00000027490;ENSGALG00000027973;ENSGALG00000038102
deletion	14:14320901-14325400	4500	--
deletion	28:4832701-4838700	6000	ENSGALG00000034592
duplication	8:29939901-29948500	8600	--
duplication	3:110176001-110208000	32000	ENSGALG00000016708;ENSGALG00000044170;ENSGALG00000016709
deletion	13:1025901-1029300	3400	ENSGALG00000000884
deletion	5:383601-386600	3000	ENSGALG00000039190;ENSGALG00000034939
duplication	3:90590401-90598800	8400	--
deletion	4:4858001-4874900	16900	ENSGALG00000006508
duplication	28:3519401-3568500	49100	ENSGALG00000002969;ENSGALG00000042132;ENSGALG00000029015;ENSGALG00000026563;ENSGALG00000036484
duplication	Z:82102601-82107400	4800	--
deletion	Z:49465301-49472500	7200	--
deletion	11:64501-66200	1700	--
deletion	18:11030401-11042900	12500	--
deletion	25:2123001-2129300	6300	ENSGALG00000034258;ENSGALG00000024094
deletion	2:132037501-132055200	17700	--
deletion	1:844601-850300	5700	--
deletion	2:73374301-73389400	15100	ENSGALG00000012941
duplication	10:12256701-12349900	93200	ENSGALG00000006413;ENSGALG00000021171
duplication	3:27863001-27871700	8700	ENSGALG00000010047
duplication	1:79586301-80181900	595600	ENSGALG00000032361;ENSGALG00000042320;ENSGALG00000014949;ENSGALG00000014966;ENSGALG00000027688;ENSGALG00000014970;ENSGALG00000033186;ENSGALG00000014973;ENSGALG00000014977;ENSGALG00000014980;ENSGALG00000014981;ENSGALG00000014988;ENSGALG00000014997
deletion	27:4775101-4778600	3500	ENSGALG00000040017;ENSGALG00000029410
duplication	20:2839401-3145900	306500	ENSGALG00000037889
duplication	19:4155301-4180400	25100	ENSGALG00000001905
deletion	3:81695001-81699800	4800	ENSGALG00000015910
deletion	1:159584501-159591700	7200	--
duplication	12:5021801-5030800	9000	--
deletion	2:941801-991000	49200	ENSGALG00000044062;ENSGALG00000046382;ENSGALG00000033474;ENSGALG00000033624
deletion	4:91248701-91282700	34000	ENSGALG00000016105
duplication	21:5279701-5884500	604800	ENSGALG00000010828;ENSGALG00000044962;ENSGALG00000046250;ENSGALG00000030376;ENSGALG00000034777;ENSGALG00000034213;ENSGALG00000039741;ENSGALG00000044581;ENSGALG00000004523;ENSGALG00000004531;ENSGALG00000004533;ENSGALG00000004568;ENSGALG00000043014;ENSGALG00000004572;ENSGALG00000028991;ENSGALG00000004574;ENSGALG00000004590;ENSGALG00000004612;ENSGALG00000004623;ENSGALG00000004631;ENSGALG00000004640;…
duplication	3:9442701-9709100	266400	ENSGALG00000008866;ENSGALG00000008858;ENSGALG00000008855;ENSGALG00000008847;ENSGALG00000008837;ENSGALG00000028579
deletion	2:56867601-56869900	2300	ENSGALG00000042534
duplication	1:35220201-35344300	124100	ENSGALG00000009927;ENSGALG00000009934;ENSGALG00000009940;ENSGALG00000045785;ENSGALG00000009942;ENSGALG00000009945
duplication	5:53880501-53960100	79600	ENSGALG00000011860;ENSGALG00000011861
duplication	3:111247601-111266000	18400	ENSGALG00000016731;ENSGALG00000045667;ENSGALG00000016732
deletion	4:86413901-86421800	7900	ENSGALG00000045767
duplication	18:9349301-9356500	7200	ENSGALG00000044464;ENSGALG00000006895
deletion	8:9916501-9928600	12100	--
duplication	14:14819501-15016000	196500	ENSGALG00000002134;ENSGALG00000002200;ENSGALG00000026038;ENSGALG00000002239;ENSGALG00000002267;ENSGALG00000002273;ENSGALG00000002350;ENSGALG00000027173;ENSGALG00000002428;ENSGALG00000002442;ENSGALG00000002484;ENSGALG00000002490
duplication	Z:64296601-64305800	9200	--
duplication	1:121635401-121646800	11400	ENSGALG00000026840
deletion	2:105776101-105777400	1300	--
duplication	11:17710801-17888400	177600	ENSGALG00000005757;ENSGALG00000005754;ENSGALG00000005749;ENSGALG00000005744;ENSGALG00000033063;ENSGALG00000031896
deletion	Z:76987501-76990200	2700	--
duplication	1:90819801-90835300	15500	ENSGALG00000040949
duplication	2:123280601-123476600	196000	ENSGALG00000033700;ENSGALG00000037975;ENSGALG00000030781
duplication	27:2705701-2812100	106400	ENSGALG00000041069;ENSGALG00000045805;ENSGALG00000000478
duplication	1:78159001-78170900	11900	ENSGALG00000014754;ENSGALG00000027291;ENSGALG00000030650
deletion	2:69367301-69369000	1700	--
deletion	4:58005701-58010700	5000	--
deletion	1:173328101-173330100	2000	--
duplication	17:510801-527100	16300	--
deletion	W:889401-895700	6300	--
duplication	1:154230401-154243100	12700	ENSGALG00000016915
deletion	5:44924801-44947600	22800	--
deletion	27:3173001-3222200	49200	ENSGALG00000026518;ENSGALG00000045846;ENSGALG00000032702;ENSGALG00000040529;ENSGALG00000045023
duplication	18:7885601-7889300	3700	ENSGALG00000004193
deletion	1:151901001-151905100	4100	--
deletion	2:123076801-123078400	1600	ENSGALG00000036938
deletion	Z:7422601-8344600	922000	ENSGALG00000013809;ENSGALG00000026689;ENSGALG00000005800;ENSGALG00000021378;ENSGALG00000005806;ENSGALG00000027295;ENSGALG00000045636;ENSGALG00000025921;ENSGALG00000005814;ENSGALG00000046225;ENSGALG00000005821;ENSGALG00000005831;ENSGALG00000030845;ENSGALG00000038723;ENSGALG00000021365;ENSGALG00000005839;ENSGALG00000028996;ENSGALG00000026195;ENSGALG00000028140;ENSGALG00000005848
deletion	Z:62969601-63549800	580200	ENSGALG00000027332;ENSGALG00000015618;ENSGALG00000015617;ENSGALG00000027714;ENSGALG00000023089
deletion	5:3054701-3073300	18600	--
deletion	2:58554401-58560200	5800	--
deletion	1:79048901-79106600	57700	ENSGALG00000014791
deletion	Z:76997501-77024100	26600	ENSGALG00000046365
deletion	4:75531501-75571700	40200	ENSGALG00000041121
deletion	18:5147901-5160400	12500	ENSGALG00000002954;ENSGALG00000002985
deletion	6:11063101-11083600	20500	--
deletion	Z:80344601-80346300	1700	--
deletion	4:56963301-56966600	3300	ENSGALG00000041635
deletion	1:164043501-164046600	3100	--
deletion	Z:20259301-20270900	11600	ENSGALG00000014747
duplication	28:2596901-2851700	254800	ENSGALG00000001235;ENSGALG00000001245;ENSGALG00000001252;ENSGALG00000001267;ENSGALG00000001273;ENSGALG00000001289;ENSGALG00000001317;ENSGALG00000028341;ENSGALG00000026780;ENSGALG00000024332;ENSGALG00000001328;ENSGALG00000001342;ENSGALG00000001377;ENSGALG00000041822;ENSGALG00000042948;ENSGALG00000042356;ENSGALG00000035762;ENSGALG00000026055;ENSGALG00000001962;ENSGALG00000038529
deletion	Z:80767401-80780100	12700	--
deletion	7:22164201-22175700	11500	ENSGALG00000033515;ENSGALG00000042929;ENSGALG00000029515;ENSGALG00000011233
duplication	14:1594401-1726000	131600	--
duplication	2:114122301-114133500	11200	--
deletion	Z:75148901-75156300	7400	--
deletion	4:86414001-86451100	37100	ENSGALG00000045767;ENSGALG00000045545;ENSGALG00000045855;ENSGALG00000045786
duplication	23:2110401-2172900	62500	ENSGALG00000042485;ENSGALG00000030097;ENSGALG00000036782
deletion	4:30861501-30904000	42500	--
deletion	2:143115001-143120200	5200	--
deletion	LGE64:283801-335500	51700	ENSGALG00000044436;ENSGALG00000046165
deletion	1:134952801-134960300	7500	--
deletion	17:7058101-7066300	8200	ENSGALG00000043217
duplication	1:674901-839000	164100	ENSGALG00000039982;ENSGALG00000039420;ENSGALG00000036114;ENSGALG00000032868;ENSGALG00000038520;ENSGALG00000041065;ENSGALG00000040060
duplication	1:133530101-133694100	164000	ENSGALG00000016779;ENSGALG00000040947;ENSGALG00000045388
deletion	8:12016001-12028800	12800	ENSGALG00000046652
deletion	28:3360901-3395500	34600	ENSGALG00000031411;ENSGALG00000031490;ENSGALG00000037316;ENSGALG00000043010
duplication	4:25467101-25475500	8400	--
deletion	Z:42594201-42620500	26300	--
deletion	4:62958001-62972400	14400	--
duplication	1:106193701-106208800	15100	--
deletion	1:149386001-149396100	10100	--
duplication	6:30657201-31350700	693500	ENSGALG00000035013;ENSGALG00000009495;ENSGALG00000009502;ENSGALG00000009504;ENSGALG00000032373;ENSGALG00000034548;ENSGALG00000041140
deletion	1:78198901-78214200	15300	ENSGALG00000014754
duplication	14:11773001-11801700	28700	--
deletion	1:108696401-108711800	15400	--
deletion	Z:74460801-74472600	11800	--
duplication	4:86355801-86361000	5200	ENSGALG00000015900;ENSGALG00000044096
deletion	3:59889501-59892500	3000	--
deletion	1:79049101-79105500	56400	ENSGALG00000014791
deletion	W:4442401-4466200	23800	--
duplication	8:12515501-12580900	65400	ENSGALG00000005509
deletion	22:3007201-3530800	523600	ENSGALG00000026948
deletion	3:79084401-79089000	4600	--
duplication	13:1541301-1649900	108600	ENSGALG00000044387;ENSGALG00000001099;ENSGALG00000040453
duplication	1:78216701-78221700	5000	ENSGALG00000014754;ENSGALG00000040609
duplication	31:33901-49200	15300	ENSGALG00000044709;ENSGALG00000044880;ENSGALG00000044801
duplication	12:2419801-2455700	35900	ENSGALG00000037784
deletion	5:47115001-47118000	3000	--
duplication	3:105081001-105450100	369100	ENSGALG00000046411;ENSGALG00000038191;ENSGALG00000016531;ENSGALG00000026973;ENSGALG00000016535;ENSGALG00000044256;ENSGALG00000032753;ENSGALG00000016536;ENSGALG00000016555;ENSGALG00000044012;ENSGALG00000016556
deletion	2:9219101-9249200	30100	ENSGALG00000030054
duplication	1:44957001-44968700	11700	ENSGALG00000011297
duplication	8:2670301-2685600	15300	ENSGALG00000002431
duplication	1:76450001-76459200	9200	--
deletion	5:55914801-55926000	11200	ENSGALG00000034889
deletion	1:173178501-173184300	5800	ENSGALG00000017062
duplication	3:25779701-25791100	11400	--
deletion	8:22536901-22542200	5300	--
duplication	17:712401-1095900	383500	ENSGALG00000045916;ENSGALG00000041514;ENSGALG00000033920;ENSGALG00000040771;ENSGALG00000030561;ENSGALG00000038145;ENSGALG00000037375;ENSGALG00000034948;ENSGALG00000039696;ENSGALG00000041390;ENSGALG00000038789;ENSGALG00000036894;ENSGALG00000034975;ENSGALG00000031482;ENSGALG00000042635;ENSGALG00000031739;ENSGALG00000043064;ENSGALG00000032170;ENSGALG00000030886;ENSGALG00000040644;ENSGALG00000030831;…
deletion	12:1143501-1161600	18100	ENSGALG00000046270
deletion	23:2049901-2051500	1600	--
duplication	22:2411501-2419800	8300	ENSGALG00000042739
deletion	14:14804001-14821400	17400	ENSGALG00000002119;ENSGALG00000002134
deletion	2:74216301-74226100	9800	--
duplication	9:9981201-10169500	188300	ENSGALG00000002958;ENSGALG00000002929;ENSGALG00000002897
deletion	1:45692301-45706200	13900	ENSGALG00000033709
deletion	1:43387901-43396800	8900	ENSGALG00000030550
duplication	15:2849301-2864300	15000	--
deletion	Z:5052601-5098700	46100	--
duplication	1:83231601-83248600	17000	--
duplication	6:23755201-23761700	6500	ENSGALG00000008265;ENSGALG00000008281
duplication	20:5033201-5881400	848200	ENSGALG00000003681;ENSGALG00000003750;ENSGALG00000039155;ENSGALG00000030012;ENSGALG00000003815;ENSGALG00000003842;ENSGALG00000038797;ENSGALG00000003855;ENSGALG00000027126;ENSGALG00000003909;ENSGALG00000003921;ENSGALG00000021357;ENSGALG00000029089;ENSGALG00000003929;ENSGALG00000003932;ENSGALG00000003952;ENSGALG00000004028;ENSGALG00000004074;ENSGALG00000004098;ENSGALG00000004110;ENSGALG00000004123;…
deletion	Z:80678001-80815100	137100	ENSGALG00000044203;ENSGALG00000044461
duplication	13:1787601-1802800	15200	ENSGALG00000041306;ENSGALG00000029700
deletion	4:28475201-28498400	23200	--
duplication	1:35220601-35392700	172100	ENSGALG00000009927;ENSGALG00000009934;ENSGALG00000009940;ENSGALG00000045785;ENSGALG00000009942;ENSGALG00000009945;ENSGALG00000019355
duplication	5:2717501-2725900	8400	ENSGALG00000003748
deletion	Z:76185001-76191800	6800	--
deletion	Z:75455301-75458400	3100	--
duplication	14:4021201-4055400	34200	ENSGALG00000040528;ENSGALG00000004504;ENSGALG00000004530
duplication	7:18355001-18376300	21300	ENSGALG00000036248
duplication	3:56222901-56237000	14100	--
deletion	3:72278901-72300000	21100	--
deletion	13:3296101-3307600	11500	ENSGALG00000002191
duplication	3:35083001-35098000	15000	ENSGALG00000034081
duplication	2:553501-835000	281500	ENSGALG00000038657;ENSGALG00000046237;ENSGALG00000041618;ENSGALG00000038469;ENSGALG00000040783;ENSGALG00000032561;ENSGALG00000039830;ENSGALG00000032642
deletion	27:3122401-3127500	5100	ENSGALG00000000603;ENSGALG00000000625
deletion	17:1654601-1661000	6400	ENSGALG00000008886
duplication	17:2111701-2117800	6100	ENSGALG00000008736
deletion	2:131337801-131349500	11700	--
duplication	1:113811001-113824700	13700	ENSGALG00000044750
deletion	25:21001-24100	3100	ENSGALG00000029918
duplication	5:28222401-28233800	11400	ENSGALG00000042458
deletion	4:71571601-71573100	1500	--
deletion	10:3329501-3332400	2900	ENSGALG00000002945
duplication	14:13680401-13686400	6000	--
duplication	9:6150401-6160200	9800	--
deletion	Z:67851901-70114800	2262900	ENSGALG00000044924;ENSGALG00000044561;ENSGALG00000044738;ENSGALG00000029096;ENSGALG00000045567;ENSGALG00000045005;ENSGALG00000046589;ENSGALG00000045570;ENSGALG00000046641;ENSGALG00000045576;ENSGALG00000030829;ENSGALG00000046554;ENSGALG00000046419;ENSGALG00000043852;ENSGALG00000001765;ENSGALG00000001782;ENSGALG00000001801;ENSGALG00000045028;ENSGALG00000001840;ENSGALG00000001856;ENSGALG00000001864;…
deletion	11:17625901-17632400	6500	ENSGALG00000034111
duplication	1:145103601-145405200	301600	ENSGALG00000031299;ENSGALG00000032430;ENSGALG00000016889;ENSGALG00000016890
deletion	1:127924201-127932100	7900	--
deletion	1:145576201-145588500	12300	--
deletion	1:20851001-20862000	11000	--
deletion	Z:77657401-77662000	4600	--
duplication	Z:78394701-78419800	25100	--
duplication	1:91832501-91862600	30100	ENSGALG00000019211;ENSGALG00000015458
duplication	20:10427301-10762000	334700	ENSGALG00000006630;ENSGALG00000041461;ENSGALG00000006657;ENSGALG00000006662;ENSGALG00000006666;ENSGALG00000006674;ENSGALG00000020982;ENSGALG00000006679;ENSGALG00000006693;ENSGALG00000006738;ENSGALG00000006756;ENSGALG00000006775;ENSGALG00000006788;ENSGALG00000006791;ENSGALG00000006792;ENSGALG00000006817;ENSGALG00000031164;ENSGALG00000046551;ENSGALG00000003575;ENSGALG00000026380;ENSGALG00000006835;…
duplication	14:15542101-15545600	3500	--
duplication	Z:65736601-65922100	185500	ENSGALG00000015656;ENSGALG00000027345;ENSGALG00000015660;ENSGALG00000020528
duplication	1:121867201-121882600	15400	ENSGALG00000016551
duplication	12:204901-214400	9500	--
duplication	21:4242201-4320200	78000	ENSGALG00000036932;ENSGALG00000035352;ENSGALG00000023772;ENSGALG00000003713;ENSGALG00000039895
deletion	21:6861701-6862800	1100	--
deletion	14:12738001-12749500	11500	ENSGALG00000027823;ENSGALG00000034737
duplication	Z:77320501-77342400	21900	ENSGALG00000044535
deletion	1:4451501-4473600	22100	ENSGALG00000029270
duplication	15:11280901-11410300	129400	ENSGALG00000026517;ENSGALG00000020905;ENSGALG00000008177;ENSGALG00000008201
deletion	Z:76629201-76700800	71600	--
duplication	Z:56064901-56067300	2400	--
duplication	1:71435001-71448300	13300	ENSGALG00000014551
deletion	Z:78739801-78764200	24400	ENSGALG00000008188
duplication	6:10688201-11059400	371200	ENSGALG00000031604;ENSGALG00000004108;ENSGALG00000004144;ENSGALG00000042254;ENSGALG00000004156;ENSGALG00000004167;ENSGALG00000004174;ENSGALG00000004197;ENSGALG00000021039;ENSGALG00000004222;ENSGALG00000004248;ENSGALG00000004257;ENSGALG00000034810;ENSGALG00000043332;ENSGALG00000004286;ENSGALG00000045223
duplication	25:1061401-1090200	28800	ENSGALG00000029144;ENSGALG00000024136;ENSGALG00000042032
duplication	17:8146001-8290900	144900	ENSGALG00000002489;ENSGALG00000040773;ENSGALG00000026303;ENSGALG00000002437;ENSGALG00000023517;ENSGALG00000043499
deletion	2:29799401-29802900	3500	--
deletion	5:55915101-55920900	5800	--
duplication	20:13700901-13710700	9800	--
duplication	2:127894301-127899600	5300	ENSGALG00000045196
deletion	2:136687101-136715600	28500	--
duplication	4:2438801-2473000	34200	ENSGALG00000033002;ENSGALG00000005747;ENSGALG00000005753;ENSGALG00000005775
deletion	1:105178801-105180500	1700	ENSGALG00000031010
deletion	1:150493901-150518900	25000	--
duplication	LGE64:4201-8000	3800	--
deletion	1:187242401-187279900	37500	--
deletion	9:3641201-3652600	11400	ENSGALG00000038601
duplication	20:272401-316800	44400	--
duplication	11:18665101-18847300	182200	ENSGALG00000029367;ENSGALG00000007267;ENSGALG00000007272;ENSGALG00000043725;ENSGALG00000013784;ENSGALG00000031000;ENSGALG00000006282;ENSGALG00000039673;ENSGALG00000006250;ENSGALG00000006242;ENSGALG00000032410;ENSGALG00000035225
duplication	2:53385501-53389600	4100	--
duplication	5:54546201-54732800	186600	ENSGALG00000011917;ENSGALG00000030245;ENSGALG00000011921;ENSGALG00000011922;ENSGALG00000034298;ENSGALG00000012005
deletion	18:4613601-4641500	27900	ENSGALG00000038535;ENSGALG00000002116;ENSGALG00000008462
deletion	2:143793401-143804000	10600	--
deletion	1:99740801-99754700	13900	--
duplication	1:462401-491000	28600	ENSGALG00000043476;ENSGALG00000033149;ENSGALG00000043771
deletion	Z:80139401-80176200	36800	ENSGALG00000046508
duplication	2:31220901-31229100	8200	ENSGALG00000010961
deletion	26:1257301-1272800	15500	ENSGALG00000032922;ENSGALG00000033853
duplication	15:7571401-9416100	1844700	ENSGALG00000005654;ENSGALG00000005676;ENSGALG00000005695;ENSGALG00000005706;ENSGALG00000005778;ENSGALG00000005784;ENSGALG00000005796;ENSGALG00000038861;ENSGALG00000005803;ENSGALG00000005808;ENSGALG00000005824;ENSGALG00000005862;ENSGALG00000032916;ENSGALG00000044245;ENSGALG00000005885;ENSGALG00000005891;ENSGALG00000005896;ENSGALG00000021139;ENSGALG00000030653;ENSGALG00000005937;ENSGALG00000034721;…
duplication	3:25017201-25022200	5000	--
deletion	Z:76982801-76990600	7800	--
deletion	25:1591301-1593800	2500	ENSGALG00000037787
duplication	6:3726901-3737700	10800	--
deletion	4:44055301-44064600	9300	ENSGALG00000010769
deletion	Z:75265401-75269600	4200	--
duplication	8:27979901-27987300	7400	ENSGALG00000011016
deletion	4:56192501-56196600	4100	--
duplication	23:3380401-3447500	67100	--
deletion	5:35363201-35382500	19300	ENSGALG00000029022
duplication	1:123495901-123497900	2000	--
duplication	1:136710601-137650100	939500	ENSGALG00000016810;ENSGALG00000016811;ENSGALG00000026360;ENSGALG00000016813;ENSGALG00000016815;ENSGALG00000016816;ENSGALG00000016817;ENSGALG00000016820;ENSGALG00000035839;ENSGALG00000016822;ENSGALG00000016823;ENSGALG00000016824;ENSGALG00000029145;ENSGALG00000016826;ENSGALG00000046372;ENSGALG00000016828;ENSGALG00000037697;ENSGALG00000016830;ENSGALG00000016831;ENSGALG00000016832;ENSGALG00000026677;…
deletion	1:54786701-54793000	6300	--
duplication	Z:53575101-53667700	92600	ENSGALG00000015376;ENSGALG00000015382;ENSGALG00000015384;ENSGALG00000015385;ENSGALG00000041930
deletion	25:258101-262700	4600	ENSGALG00000014016
duplication	18:1944101-3866500	1922400	ENSGALG00000043975;ENSGALG00000030259;ENSGALG00000042351;ENSGALG00000026167;ENSGALG00000023626;ENSGALG00000001238;ENSGALG00000001244;ENSGALG00000045737;ENSGALG00000001261;ENSGALG00000037812;ENSGALG00000001311;ENSGALG00000044567;ENSGALG00000001335;ENSGALG00000001348;ENSGALG00000031425;ENSGALG00000031817;ENSGALG00000031058;ENSGALG00000001375;ENSGALG00000001371;ENSGALG00000046280;ENSGALG00000028354;…
duplication	1:160811701-160815800	4100	--
deletion	1:117440301-117493800	53500	ENSGALG00000044129
duplication	1:139045101-139057900	12800	ENSGALG00000016843
duplication	13:12200401-12219600	19200	ENSGALG00000004033
deletion	2:77311201-77320100	8900	--
duplication	15:4662601-5477200	814600	ENSGALG00000003120;ENSGALG00000003137;ENSGALG00000003140;ENSGALG00000003146;ENSGALG00000043806;ENSGALG00000003194;ENSGALG00000023683;ENSGALG00000023682;ENSGALG00000003259;ENSGALG00000003298;ENSGALG00000003307;ENSGALG00000003314;ENSGALG00000003318;ENSGALG00000003321;ENSGALG00000003325;ENSGALG00000003392;ENSGALG00000034919;ENSGALG00000029390;ENSGALG00000003419;ENSGALG00000003645;ENSGALG00000003682;…
deletion	1:20181001-20197100	16100	--
duplication	1:183361901-183367300	5400	ENSGALG00000017196
deletion	2:129601801-129611000	9200	--
duplication	15:3450201-3749600	299400	ENSGALG00000002671;ENSGALG00000002679
duplication	4:18654101-18673000	18900	--
deletion	14:12738101-12749600	11500	ENSGALG00000027823;ENSGALG00000034737
deletion	27:625701-637300	11600	ENSGALG00000040914
deletion	Z:77055001-77057200	2200	--
deletion	2:83712801-83742100	29300	--
deletion	2:128018601-128043200	24600	ENSGALG00000044675
deletion	W:2044001-2049100	5100	--
deletion	1:39916201-39917800	1600	ENSGALG00000010935
duplication	2:66930901-67013500	82600	--
duplication	6:11972501-12003100	30600	ENSGALG00000024056;ENSGALG00000004777;ENSGALG00000004794
deletion	4:76241501-76243700	2200	--
deletion	2:149558201-149559700	1500	--
deletion	3:97576401-97585900	9500	--
deletion	2:41817701-41828600	10900	ENSGALG00000034340
duplication	2:553501-734900	181400	ENSGALG00000038657;ENSGALG00000046237;ENSGALG00000041618;ENSGALG00000038469;ENSGALG00000040783;ENSGALG00000032561;ENSGALG00000039830
duplication	5:46127801-46137600	9800	--
duplication	17:2938001-2948500	10500	ENSGALG00000040003
deletion	6:19571501-19576100	4600	--
duplication	17:7833301-8132100	298800	ENSGALG00000002546;ENSGALG00000002515
deletion	11:14882301-14888600	6300	ENSGALG00000026258
duplication	7:22226801-22356100	129300	ENSGALG00000011252;ENSGALG00000045760;ENSGALG00000002417;ENSGALG00000043198;ENSGALG00000011318;ENSGALG00000036973;ENSGALG00000011306;ENSGALG00000033811;ENSGALG00000027506;ENSGALG00000011324;ENSGALG00000000433;ENSGALG00000011326;ENSGALG00000011332;ENSGALG00000011328;ENSGALG00000011649;ENSGALG00000029672
deletion	1:168430301-168442800	12500	--
deletion	27:823101-825800	2700	--
deletion	28:1206001-1213100	7100	ENSGALG00000042275
deletion	2:73372801-73389300	16500	ENSGALG00000012941
deletion	1:185433701-185446300	12600	--
deletion	8:18259701-18262700	3000	--
deletion	33:936101-943700	7600	--
deletion	21:6424401-6426600	2200	ENSGALG00000004874
deletion	7:6714001-6716300	2300	--
deletion	1:895201-897800	2600	ENSGALG00000031975
deletion	W:3050301-3100100	49800	ENSGALG00000040086
duplication	17:7066101-7752100	686000	ENSGALG00000041473;ENSGALG00000031016;ENSGALG00000040923;ENSGALG00000003509;ENSGALG00000043548;ENSGALG00000003500;ENSGALG00000003478;ENSGALG00000034436;ENSGALG00000003441;ENSGALG00000003412;ENSGALG00000003340;ENSGALG00000038413;ENSGALG00000003204;ENSGALG00000003197;ENSGALG00000033754;ENSGALG00000003181;ENSGALG00000028265;ENSGALG00000003175;ENSGALG00000030609;ENSGALG00000033597;ENSGALG00000034132;…
deletion	10:7475801-7507200	31400	ENSGALG00000004304
deletion	Z:53401-63100	9700	ENSGALG00000033770
duplication	Z:82163501-82170000	6500	--
deletion	2:7899101-7911400	12300	ENSGALG00000041295
duplication	2:66714301-66808100	93800	ENSGALG00000012830;ENSGALG00000012837
duplication	5:8073901-8080400	6500	ENSGALG00000005540
deletion	28:2385901-2391200	5300	ENSGALG00000001093
duplication	26:501201-641700	140500	ENSGALG00000000518;ENSGALG00000000436;ENSGALG00000000318;ENSGALG00000040586;ENSGALG00000030568;ENSGALG00000038948;ENSGALG00000000397;ENSGALG00000031175;ENSGALG00000000374;ENSGALG00000037370
duplication	4:21898301-21916700	18400	--
deletion	1:87224901-87227300	2400	--
duplication	LGE64:844901-848900	4000	--
deletion	33:768101-811500	43400	ENSGALG00000030661;ENSGALG00000036572;ENSGALG00000034688;ENSGALG00000042119;ENSGALG00000036771;ENSGALG00000038757;ENSGALG00000035487
deletion	3:107685801-107688100	2300	--
deletion	1:192438701-192445000	6300	ENSGALG00000033966
duplication	19:9424601-9433300	8700	--
duplication	5:9214201-9360800	146600	ENSGALG00000005716;ENSGALG00000005750;ENSGALG00000005769;ENSGALG00000005787
duplication	6:12015501-12035500	20000	--
deletion	2:99953201-99962700	9500	--
deletion	Z:82219201-82220500	1300	--
deletion	3:41909101-41935000	25900	--
deletion	7:5846001-5855200	9200	ENSGALG00000044780;ENSGALG00000023761
deletion	21:1777701-1793400	15700	ENSGALG00000001270
deletion	2:80593101-80601500	8400	--
deletion	5:43822701-43842300	19600	--
deletion	2:33057401-33078200	20800	ENSGALG00000030455
duplication	1:172670401-172675800	5400	--
duplication	3:95682401-95702900	20500	--
duplication	8:28320801-28330800	10000	ENSGALG00000011031
deletion	2:109971501-109985300	13800	ENSGALG00000015254
duplication	7:22498701-22656000	157300	ENSGALG00000011355;ENSGALG00000011358;ENSGALG00000002470;ENSGALG00000011360;ENSGALG00000027991;ENSGALG00000011371;ENSGALG00000011375;ENSGALG00000011386;ENSGALG00000011393;ENSGALG00000026687;ENSGALG00000011402;ENSGALG00000011427
duplication	8:27880801-28789000	908200	ENSGALG00000010991;ENSGALG00000010995;ENSGALG00000010998;ENSGALG00000011016;ENSGALG00000011019;ENSGALG00000046570;ENSGALG00000011024;ENSGALG00000033759;ENSGALG00000011031;ENSGALG00000011035;ENSGALG00000044130;ENSGALG00000011041;ENSGALG00000011047;ENSGALG00000011058;ENSGALG00000027565;ENSGALG00000011094;ENSGALG00000011113;ENSGALG00000045792;ENSGALG00000011118;ENSGALG00000011121;ENSGALG00000011222;…
duplication	9:17144001-17158100	14100	ENSGALG00000008864
deletion	3:90877101-90889200	12100	--
deletion	26:3768401-3769500	1100	ENSGALG00000001860;ENSGALG00000035295
deletion	2:80734001-80745500	11500	--
deletion	Z:80911901-81646300	734400	ENSGALG00000005316;ENSGALG00000028063;ENSGALG00000005330;ENSGALG00000005337;ENSGALG00000018874;ENSGALG00000005346;ENSGALG00000005351;ENSGALG00000005368;ENSGALG00000026300;ENSGALG00000023036;ENSGALG00000029118;ENSGALG00000017558;ENSGALG00000005390;ENSGALG00000028340;ENSGALG00000005395;ENSGALG00000005354
deletion	Z:59098201-60243100	1144900	ENSGALG00000025915;ENSGALG00000032066;ENSGALG00000043556;ENSGALG00000014651;ENSGALG00000014650;ENSGALG00000014649;ENSGALG00000014648
deletion	28:3081701-3083700	2000	ENSGALG00000033150
deletion	6:13475101-13480600	5500	ENSGALG00000004980
deletion	12:9456101-9470300	14200	ENSGALG00000038684
deletion	W:3313101-3457600	144500	--
deletion	1:40146901-40158100	11200	ENSGALG00000010940
deletion	33:678601-704100	25500	ENSGALG00000035086;ENSGALG00000041592
deletion	1:67147101-67164200	17100	--
deletion	Z:77226501-77229700	3200	--
deletion	3:41906601-41935000	28400	--
deletion	2:110875901-110877800	1900	--
deletion	Z:20654701-21102700	448000	ENSGALG00000014769;ENSGALG00000014773;ENSGALG00000043541;ENSGALG00000014775;ENSGALG00000029056;ENSGALG00000014784
deletion	1:27592901-27601300	8400	--
deletion	1:65540101-65543100	3000	ENSGALG00000044826;ENSGALG00000046453
deletion	3:60888701-60891700	3000	--
deletion	25:947301-968600	21300	ENSGALG00000044144;ENSGALG00000044613;ENSGALG00000027640;ENSGALG00000026987;ENSGALG00000044701
duplication	Z:75769201-75778000	8800	--
duplication	15:10928801-11160800	232000	ENSGALG00000008037;ENSGALG00000008040;ENSGALG00000008051;ENSGALG00000008059;ENSGALG00000008066;ENSGALG00000008070;ENSGALG00000040463;ENSGALG00000008073
deletion	Z:38819701-39617900	798200	ENSGALG00000012575
deletion	1:190829501-191672100	842600	ENSGALG00000039029
duplication	3:75379801-75452400	72600	ENSGALG00000015596
duplication	17:713001-746200	33200	ENSGALG00000045916;ENSGALG00000041514;ENSGALG00000033920
deletion	2:105813201-105818900	5700	--
duplication	10:8164701-8169600	4900	ENSGALG00000035935
deletion	27:67201-153500	86300	--
duplication	7:4496201-4621200	125000	ENSGALG00000003758;ENSGALG00000042073;ENSGALG00000033141;ENSGALG00000003812
deletion	3:9373101-9376200	3100	ENSGALG00000040348;ENSGALG00000028817
deletion	16:304201-393400	89200	ENSGALG00000039964;ENSGALG00000040101;ENSGALG00000039340;ENSGALG00000032221;ENSGALG00000044585;ENSGALG00000024357;ENSGALG00000045523;ENSGALG00000028157;ENSGALG00000024365;ENSGALG00000045290;ENSGALG00000035251
deletion	2:78720801-78753500	32700	--
duplication	23:1-47700	47700	ENSGALG00000039883;ENSGALG00000029316
deletion	28:1105101-1112200	7100	ENSGALG00000041643
deletion	12:16265201-16270800	5600	--
deletion	Z:77740301-77744700	4400	--
deletion	6:12035501-12058700	23200	--
deletion	1:169867201-169881800	14600	--
duplication	3:9739301-9797400	58100	ENSGALG00000027096;ENSGALG00000008828
deletion	15:6543301-6586700	43400	ENSGALG00000004858;ENSGALG00000039472;ENSGALG00000004869;ENSGALG00000004893
deletion	W:2044401-2049100	4700	--
duplication	14:6486001-6532900	46900	ENSGALG00000005844;ENSGALG00000030169;ENSGALG00000005861;ENSGALG00000005878;ENSGALG00000005888
duplication	20:8591101-8647100	56000	ENSGALG00000005652;ENSGALG00000005700;ENSGALG00000028225
duplication	11:607401-630100	22700	ENSGALG00000001168;ENSGALG00000001184;ENSGALG00000029268
deletion	2:96614201-96625900	11700	--
duplication	1:155102001-155218300	116300	ENSGALG00000016925
deletion	Z:38945801-38951100	5300	--
duplication	11:2502601-2729400	226800	ENSGALG00000003195;ENSGALG00000003201;ENSGALG00000003224;ENSGALG00000003258;ENSGALG00000003273;ENSGALG00000003293;ENSGALG00000003302;ENSGALG00000003309;ENSGALG00000003323;ENSGALG00000044466
duplication	12:9134801-9195600	60800	ENSGALG00000005902;ENSGALG00000005907
deletion	Z:73778301-73780800	2500	--
deletion	1:151056101-151065000	8900	--
deletion	3:85651101-85663100	12000	--
deletion	1:107203101-107221000	17900	--
duplication	3:28557101-28564900	7800	--
duplication	7:22371601-22478500	106900	ENSGALG00000033452;ENSGALG00000011343;ENSGALG00000011335;ENSGALG00000011347;ENSGALG00000011349;ENSGALG00000034212;ENSGALG00000011354
deletion	1:145093201-145104400	11200	--
deletion	13:802801-803900	1100	ENSGALG00000043142
deletion	Z:52313701-52541100	227400	ENSGALG00000015332
deletion	5:19996501-20007800	11300	--
deletion	33:21601-28200	6600	ENSGALG00000029599;ENSGALG00000035635
duplication	7:26027801-26037600	9800	ENSGALG00000011630
duplication	2:95472101-95479300	7200	--
deletion	1:85874601-85894800	20200	--
deletion	27:4644001-4659800	15800	ENSGALG00000039633;ENSGALG00000040017;ENSGALG00000027281;ENSGALG00000022030;ENSGALG00000031529
duplication	1:186765801-186829800	64000	ENSGALG00000017229
duplication	1:110795801-111016100	220300	ENSGALG00000016215;ENSGALG00000016217
duplication	3:37942201-38510500	568300	ENSGALG00000010843;ENSGALG00000044806;ENSGALG00000042079;ENSGALG00000032840;ENSGALG00000010986;ENSGALG00000044902;ENSGALG00000013952;ENSGALG00000013950;ENSGALG00000042853;ENSGALG00000034003;ENSGALG00000029915;ENSGALG00000035299;ENSGALG00000045727
duplication	4:65226101-65238800	12700	ENSGALG00000013771
duplication	10:10383701-10399300	15600	--
deletion	18:10598301-10602700	4400	--
deletion	1:73701401-73704400	3000	--
deletion	Z:75944601-76047600	103000	ENSGALG00000045575;ENSGALG00000046530;ENSGALG00000046512
deletion	2:86419601-86452600	33000	--
deletion	1:133392501-133410800	18300	ENSGALG00000016774
deletion	Z:78088101-78094500	6400	--
deletion	2:128520501-128533300	12800	--
deletion	2:7073401-7079400	6000	--
duplication	Z:10269801-10277400	7600	--
duplication	2:62286601-62339400	52800	ENSGALG00000012721;ENSGALG00000012724;ENSGALG00000034591;ENSGALG00000012730
deletion	1:140034801-140050500	15700	ENSGALG00000045364
duplication	7:22491901-22650900	159000	ENSGALG00000011355;ENSGALG00000011358;ENSGALG00000002470;ENSGALG00000011360;ENSGALG00000027991;ENSGALG00000011371;ENSGALG00000011375;ENSGALG00000011386;ENSGALG00000011393;ENSGALG00000026687;ENSGALG00000011402;ENSGALG00000011427
duplication	1:80781801-80789500	7700	ENSGALG00000015079
duplication	2:74717001-74723700	6700	ENSGALG00000044183
duplication	17:5770101-6665400	895300	ENSGALG00000043394;ENSGALG00000004689;ENSGALG00000044248;ENSGALG00000004659;ENSGALG00000004645;ENSGALG00000026221;ENSGALG00000004622;ENSGALG00000004604;ENSGALG00000004573;ENSGALG00000046499;ENSGALG00000042266;ENSGALG00000026007;ENSGALG00000039541;ENSGALG00000032342;ENSGALG00000039791;ENSGALG00000037443;ENSGALG00000036965;ENSGALG00000017611;ENSGALG00000004378;ENSGALG00000028236;ENSGALG00000038013;…
deletion	4:56576101-56588000	11900	--
deletion	2:132099101-132109300	10200	--
duplication	1:177258101-177338600	80500	--
duplication	10:1262501-1300700	38200	ENSGALG00000002157;ENSGALG00000002150;ENSGALG00000035202
deletion	Z:52547801-53176200	628400	ENSGALG00000015333;ENSGALG00000020538;ENSGALG00000015336;ENSGALG00000026395
deletion	3:107274001-107275800	1800	ENSGALG00000041296
duplication	3:29610001-30402200	792200	ENSGALG00000010131;ENSGALG00000010134;ENSGALG00000010145;ENSGALG00000044447;ENSGALG00000010151;ENSGALG00000010149;ENSGALG00000023256;ENSGALG00000035337;ENSGALG00000010165;ENSGALG00000010169;ENSGALG00000044525;ENSGALG00000010174;ENSGALG00000010175;ENSGALG00000010182;ENSGALG00000030587
deletion	20:10424301-10427300	3000	ENSGALG00000042793
deletion	1:157496301-157497900	1600	--
duplication	3:97362201-97373200	11000	ENSGALG00000016446;ENSGALG00000016447
deletion	12:1002901-1005700	2800	--
duplication	5:37690401-38263600	573200	ENSGALG00000010189;ENSGALG00000010192;ENSGALG00000010193;ENSGALG00000010196;ENSGALG00000010197;ENSGALG00000010202;ENSGALG00000045856;ENSGALG00000010211;ENSGALG00000020419;ENSGALG00000033517;ENSGALG00000010225;ENSGALG00000010229;ENSGALG00000010232;ENSGALG00000010233;ENSGALG00000020417;ENSGALG00000010237;ENSGALG00000010258;ENSGALG00000010270;ENSGALG00000010275;ENSGALG00000010277;ENSGALG00000045909;…
duplication	1:92707501-92716300	8800	--
deletion	2:65144501-65155600	11100	--
deletion	6:28152201-28158200	6000	--
duplication	Z:75108001-75114800	6800	--
duplication	7:30783401-30801400	18000	ENSGALG00000012259;ENSGALG00000012260
deletion	1:149905801-149931200	25400	--
duplication	1:34633801-34643900	10100	--
deletion	1:160142601-160146800	4200	--
deletion	11:16445101-16464300	19200	ENSGALG00000005483
deletion	W:1110401-1566900	456500	ENSGALG00000043758;ENSGALG00000030707
duplication	2:6793301-6799500	6200	--
duplication	4:11234401-13098200	1863800	ENSGALG00000007476;ENSGALG00000037816;ENSGALG00000007493;ENSGALG00000007510;ENSGALG00000007526;ENSGALG00000007530;ENSGALG00000025899;ENSGALG00000007538;ENSGALG00000025991;ENSGALG00000007546;ENSGALG00000009628;ENSGALG00000045009;ENSGALG00000007570;ENSGALG00000044078;ENSGALG00000037361;ENSGALG00000041226;ENSGALG00000029462;ENSGALG00000046602;ENSGALG00000007590;ENSGALG00000007594;ENSGALG00000007599;…
deletion	Z:75800501-75804700	4200	ENSGALG00000045800
duplication	5:29459501-29478700	19200	--
deletion	LGE64:271301-321700	50400	ENSGALG00000044436;ENSGALG00000044817;ENSGALG00000046165
duplication	9:22351301-23858300	1507000	ENSGALG00000023546;ENSGALG00000009574;ENSGALG00000039468;ENSGALG00000044085;ENSGALG00000009593;ENSGALG00000009594;ENSGALG00000009634;ENSGALG00000009651;ENSGALG00000009654;ENSGALG00000009669;ENSGALG00000039728;ENSGALG00000020626;ENSGALG00000009682;ENSGALG00000028284;ENSGALG00000009699;ENSGALG00000010218;ENSGALG00000023531;ENSGALG00000010256;ENSGALG00000028683;ENSGALG00000010269;ENSGALG00000010284;…
deletion	1:47208101-47233500	25400	ENSGALG00000040976;ENSGALG00000011557
deletion	2:67509601-67512400	2800	ENSGALG00000033170
duplication	5:37873501-38444200	570700	ENSGALG00000033517;ENSGALG00000010225;ENSGALG00000010229;ENSGALG00000010232;ENSGALG00000010233;ENSGALG00000020417;ENSGALG00000010237;ENSGALG00000010258;ENSGALG00000010270;ENSGALG00000010275;ENSGALG00000010277;ENSGALG00000045909;ENSGALG00000023113;ENSGALG00000010286;ENSGALG00000010294;ENSGALG00000026557;ENSGALG00000010301;ENSGALG00000010304;ENSGALG00000010307;ENSGALG00000010309;ENSGALG00000010314;…
deletion	25:2558501-2577600	19100	ENSGALG00000028205;ENSGALG00000030502;ENSGALG00000041418;ENSGALG00000000764
deletion	20:3685001-3686800	1800	--
deletion	2:11776601-11782500	5900	--
duplication	2:149240201-149319400	79200	ENSGALG00000029279;ENSGALG00000033118
deletion	4:72366601-72375000	8400	--
duplication	9:15644701-15917500	272800	ENSGALG00000045413;ENSGALG00000007899;ENSGALG00000007906;ENSGALG00000007919;ENSGALG00000045255;ENSGALG00000008105;ENSGALG00000045351;ENSGALG00000008178;ENSGALG00000008283;ENSGALG00000034562;ENSGALG00000008321;ENSGALG00000008369;ENSGALG00000008376;ENSGALG00000008414;ENSGALG00000008432;ENSGALG00000008480;ENSGALG00000026671;ENSGALG00000028294;ENSGALG00000008503
deletion	6:35419901-35421800	1900	ENSGALG00000034655
duplication	1:54598901-54762700	163800	ENSGALG00000035345;ENSGALG00000041193;ENSGALG00000029616;ENSGALG00000034078;ENSGALG00000031457;ENSGALG00000030933;ENSGALG00000033789
duplication	5:9301201-9360800	59600	ENSGALG00000005750;ENSGALG00000005769;ENSGALG00000005787
duplication	8:29939801-29944200	4400	--
deletion	2:110096601-110113900	17300	--
deletion	Z:77361301-77477400	116100	ENSGALG00000046435;ENSGALG00000044171
deletion	10:17511401-17530100	18700	--
deletion	Z:15639501-18907100	3267600	ENSGALG00000014891;ENSGALG00000034847;ENSGALG00000014903;ENSGALG00000014906;ENSGALG00000014908;ENSGALG00000028026;ENSGALG00000014911;ENSGALG00000014912;ENSGALG00000014914;ENSGALG00000020561;ENSGALG00000027707;ENSGALG00000013546;ENSGALG00000013548;ENSGALG00000046188;ENSGALG00000026704;ENSGALG00000028595;ENSGALG00000014700;ENSGALG00000014709;ENSGALG00000014711;ENSGALG00000014712;ENSGALG00000014713;…
duplication	7:2165701-2207400	41700	--
deletion	23:1199901-1243400	43500	ENSGALG00000026153
duplication	3:50753801-50765900	12100	ENSGALG00000013647
duplication	2:66685101-66705400	20300	ENSGALG00000012830;ENSGALG00000027397
deletion	Z:13483501-13502600	19100	ENSGALG00000014855
deletion	Z:68478501-70200900	1722400	ENSGALG00000001765;ENSGALG00000001782;ENSGALG00000001801;ENSGALG00000045028;ENSGALG00000001840;ENSGALG00000001856;ENSGALG00000001864;ENSGALG00000001869;ENSGALG00000044531
duplication	1:35502001-35606000	104000	ENSGALG00000009975;ENSGALG00000009976;ENSGALG00000010018;ENSGALG00000010029;ENSGALG00000009959;ENSGALG00000019352
duplication	23:706601-1104700	398100	ENSGALG00000027365;ENSGALG00000000667
duplication	4:29608501-30804900	1196400	ENSGALG00000009803;ENSGALG00000009809;ENSGALG00000009813;ENSGALG00000009826;ENSGALG00000009830;ENSGALG00000009836;ENSGALG00000009855;ENSGALG00000009865;ENSGALG00000009868;ENSGALG00000009870;ENSGALG00000009880;ENSGALG00000009886;ENSGALG00000009898
deletion	3:95318101-95341100	23000	--
deletion	W:2817601-2832100	14500	ENSGALG00000031355
deletion	2:105813001-105817600	4600	--
duplication	1:176231001-177061500	830500	ENSGALG00000038864;ENSGALG00000017097;ENSGALG00000017098;ENSGALG00000017099;ENSGALG00000027035;ENSGALG00000034708;ENSGALG00000017102;ENSGALG00000017103;ENSGALG00000017104;ENSGALG00000017105;ENSGALG00000017106;ENSGALG00000043035
deletion	7:36941001-36945500	4500	--
deletion	5:5721901-5738300	16400	--
duplication	1:85338801-85355100	16300	ENSGALG00000015339;ENSGALG00000015342
deletion	4:68357801-68362100	4300	--
deletion	2:4963901-4976100	12200	ENSGALG00000044347;ENSGALG00000005934
duplication	6:34855201-34962800	107600	ENSGALG00000010486;ENSGALG00000010490;ENSGALG00000020615
duplication	20:8995901-9097100	101200	ENSGALG00000005781;ENSGALG00000005790;ENSGALG00000005797;ENSGALG00000005801
deletion	5:11551401-11565700	14300	--
duplication	13:1221901-1665700	443800	ENSGALG00000030836;ENSGALG00000033641;ENSGALG00000029387;ENSGALG00000036310;ENSGALG00000000946;ENSGALG00000000949;ENSGALG00000044387;ENSGALG00000001099;ENSGALG00000040453;ENSGALG00000001132
deletion	2:134134501-134139400	4900	ENSGALG00000031578
deletion	21:4438501-4450200	11700	ENSGALG00000043204
deletion	25:1540601-1558000	17400	ENSGALG00000037787
deletion	3:36407001-36434900	27900	ENSGALG00000031427
duplication	1:168445201-168760600	315400	ENSGALG00000016993;ENSGALG00000016994;ENSGALG00000016995;ENSGALG00000016996;ENSGALG00000016997
deletion	25:2739701-2741400	1700	ENSGALG00000044765
deletion	5:26923201-26932800	9600	--
duplication	17:2455101-2936000	480900	ENSGALG00000008475;ENSGALG00000033678;ENSGALG00000008456;ENSGALG00000030176;ENSGALG00000023872
deletion	2:137040101-137043700	3600	ENSGALG00000041863
deletion	1:160443701-160483300	39600	--
duplication	1:195553101-195632000	78900	ENSGALG00000017323;ENSGALG00000044348
deletion	Z:77028601-77031000	2400	--
duplication	1:83154901-83163500	8600	--
deletion	Z:75124101-75171100	47000	ENSGALG00000044812
deletion	5:36170701-36184000	13300	ENSGALG00000034264
duplication	5:24606501-24899500	293000	ENSGALG00000008595;ENSGALG00000008599;ENSGALG00000008603;ENSGALG00000008615;ENSGALG00000008624
deletion	9:22706501-22712700	6200	ENSGALG00000039728
deletion	25:1658001-1663200	5200	ENSGALG00000029756;ENSGALG00000027046;ENSGALG00000040958
duplication	10:7327801-7341800	14000	ENSGALG00000004304
deletion	1:666501-675000	8500	ENSGALG00000039982
deletion	2:11981101-11990000	8900	--
deletion	2:149433601-149440100	6500	--
duplication	2:84128401-84136000	7600	ENSGALG00000013135
deletion	Z:63696301-63917900	221600	ENSGALG00000015616;ENSGALG00000015603;ENSGALG00000015602;ENSGALG00000015598
deletion	8:11527001-11540200	13200	--
duplication	1:56388701-56967200	578500	ENSGALG00000040666;ENSGALG00000012812;ENSGALG00000012823;ENSGALG00000012834;ENSGALG00000034511;ENSGALG00000012847;ENSGALG00000035108;ENSGALG00000012849;ENSGALG00000012850;ENSGALG00000012852;ENSGALG00000037671;ENSGALG00000012857;ENSGALG00000012863
duplication	5:28366201-28594100	227900	ENSGALG00000009487;ENSGALG00000009491
deletion	2:146742801-146757100	14300	--
duplication	2:67015901-67056400	40500	--
deletion	1:491701-494600	2900	--
deletion	1:102036801-102050700	13900	--
duplication	19:790201-848200	58000	ENSGALG00000035185;ENSGALG00000045666;ENSGALG00000027989;ENSGALG00000001110
duplication	3:105071701-105643700	572000	ENSGALG00000046411;ENSGALG00000038191;ENSGALG00000016531;ENSGALG00000026973;ENSGALG00000016535;ENSGALG00000044256;ENSGALG00000032753;ENSGALG00000016536;ENSGALG00000016555;ENSGALG00000044012;ENSGALG00000016556;ENSGALG00000016560;ENSGALG00000045746;ENSGALG00000016564;ENSGALG00000016565;ENSGALG00000016567;ENSGALG00000016570;ENSGALG00000045940;ENSGALG00000016580;ENSGALG00000016582;ENSGALG00000016583;…
duplication	18:4227501-4615200	387700	ENSGALG00000001740;ENSGALG00000001777;ENSGALG00000017357;ENSGALG00000001790;ENSGALG00000001802;ENSGALG00000001805;ENSGALG00000001862;ENSGALG00000001883;ENSGALG00000041778;ENSGALG00000044416;ENSGALG00000001892;ENSGALG00000046016;ENSGALG00000001943;ENSGALG00000001955;ENSGALG00000001971;ENSGALG00000023541;ENSGALG00000021539;ENSGALG00000040877;ENSGALG00000002008;ENSGALG00000041025;ENSGALG00000002050;…
duplication	20:11344001-12236900	892900	ENSGALG00000007543;ENSGALG00000007549;ENSGALG00000007554;ENSGALG00000007575;ENSGALG00000007624;ENSGALG00000027484;ENSGALG00000037780;ENSGALG00000007636;ENSGALG00000026081;ENSGALG00000007653;ENSGALG00000031768;ENSGALG00000007668;ENSGALG00000007690;ENSGALG00000044312;ENSGALG00000007709;ENSGALG00000007717;ENSGALG00000007744;ENSGALG00000007757;ENSGALG00000007768;ENSGALG00000007771
deletion	1:133392301-133408100	15800	ENSGALG00000016774
duplication	19:42301-307200	264900	ENSGALG00000045238;ENSGALG00000033320;ENSGALG00000041833;ENSGALG00000042819;ENSGALG00000037510;ENSGALG00000041722;ENSGALG00000030979;ENSGALG00000036647;ENSGALG00000031263;ENSGALG00000034960;ENSGALG00000046482;ENSGALG00000041502;ENSGALG00000033314;ENSGALG00000029408;ENSGALG00000041927;ENSGALG00000029211;ENSGALG00000021696;ENSGALG00000000891
deletion	1:47552401-47554000	1600	ENSGALG00000011614
duplication	3:34320101-34328300	8200	ENSGALG00000010653
deletion	33:1136001-1186500	50500	ENSGALG00000031601;ENSGALG00000036856;ENSGALG00000042011;ENSGALG00000043633;ENSGALG00000043336;ENSGALG00000046448
deletion	Z:27101701-28454700	1353000	ENSGALG00000010187;ENSGALG00000046547;ENSGALG00000014448;ENSGALG00000014447;ENSGALG00000015024;ENSGALG00000015027;ENSGALG00000015028;ENSGALG00000015032;ENSGALG00000031794;ENSGALG00000015036;ENSGALG00000000438;ENSGALG00000015045;ENSGALG00000019756;ENSGALG00000015050;ENSGALG00000046481;ENSGALG00000015052;ENSGALG00000015053;ENSGALG00000020557
duplication	Z:34403901-34407900	4000	ENSGALG00000046242
deletion	4:66189701-66204600	14900	ENSGALG00000039168
deletion	25:1801201-1802700	1500	ENSGALG00000030554;ENSGALG00000028664;ENSGALG00000027700
duplication	7:22778101-22794500	16400	--
duplication	19:6085901-6238700	152800	ENSGALG00000021572;ENSGALG00000040942;ENSGALG00000004186;ENSGALG00000004246;ENSGALG00000004259
deletion	28:2453601-2455400	1800	ENSGALG00000001101
duplication	1:176552201-177199400	647200	ENSGALG00000017103;ENSGALG00000017104;ENSGALG00000017105;ENSGALG00000017106;ENSGALG00000043035;ENSGALG00000017111;ENSGALG00000017112;ENSGALG00000027868
duplication	3:109250801-109425800	175000	ENSGALG00000016690;ENSGALG00000046639;ENSGALG00000016692;ENSGALG00000016697;ENSGALG00000016699;ENSGALG00000016704
deletion	3:9710101-9725900	15800	--
duplication	3:35483501-35495400	11900	--
duplication	18:8364801-8939000	574200	ENSGALG00000004386
deletion	2:106247501-106256600	9100	--
deletion	5:6326001-6357100	31100	--
deletion	1:169863601-169883400	19800	--
duplication	1:277901-357400	79500	ENSGALG00000033919
duplication	3:4440501-4448000	7500	ENSGALG00000038972
duplication	8:1181001-1398300	217300	ENSGALG00000046646;ENSGALG00000001938;ENSGALG00000001951;ENSGALG00000001959;ENSGALG00000041097;ENSGALG00000001972;ENSGALG00000001983;ENSGALG00000002001;ENSGALG00000002090;ENSGALG00000002106;ENSGALG00000002129;ENSGALG00000002145
duplication	5:49940201-50575600	635400	ENSGALG00000011389;ENSGALG00000030181;ENSGALG00000011391;ENSGALG00000011432;ENSGALG00000030673;ENSGALG00000044919;ENSGALG00000011443;ENSGALG00000011446;ENSGALG00000045478;ENSGALG00000011464;ENSGALG00000011505;ENSGALG00000011511;ENSGALG00000011522;ENSGALG00000031062;ENSGALG00000044519;ENSGALG00000011528;ENSGALG00000011533;ENSGALG00000011534;ENSGALG00000011548
deletion	13:630801-633100	2300	--
duplication	Z:77455301-77461900	6600	--
deletion	Z:76022901-76030300	7400	--
duplication	2:43778001-43788800	10800	ENSGALG00000033698
deletion	2:113646801-113698200	51400	ENSGALG00000030112
deletion	1:100026401-100062700	36300	--
deletion	1:87366501-87431000	64500	--
deletion	16:617301-652400	35100	ENSGALG00000042684;ENSGALG00000045134;ENSGALG00000044569
duplication	1:92702401-92716700	14300	--
duplication	3:87271701-87279700	8000	ENSGALG00000016289
deletion	14:9091501-9106200	14700	ENSGALG00000007167
duplication	Z:71640001-71662600	22600	ENSGALG00000027761
deletion	7:5183701-5193200	9500	ENSGALG00000013342
duplication	3:40119901-40143700	23800	ENSGALG00000011084;ENSGALG00000011086
deletion	W:582701-679700	97000	ENSGALG00000027170
deletion	21:4438501-4461300	22800	ENSGALG00000043204
duplication	2:64861301-64886900	25600	ENSGALG00000012799;ENSGALG00000037419
duplication	Z:25705101-25730100	25000	ENSGALG00000010147
deletion	23:2384601-2392000	7400	ENSGALG00000040279
duplication	13:7526901-8296900	770000	ENSGALG00000001662;ENSGALG00000001506;ENSGALG00000034414;ENSGALG00000027232;ENSGALG00000040152;ENSGALG00000001445;ENSGALG00000038202;ENSGALG00000001429;ENSGALG00000001416;ENSGALG00000001409;ENSGALG00000036723;ENSGALG00000038627;ENSGALG00000001383
deletion	Z:77035701-77041200	5500	--
deletion	12:3276201-3279500	3300	--
deletion	7:17613601-17645400	31800	ENSGALG00000043694
deletion	4:89452601-89463800	11200	ENSGALG00000016017
deletion	2:145084501-145088500	4000	--
deletion	5:5805001-6311800	506800	--
deletion	2:74183901-74221600	37700	--
deletion	Z:74076601-74088500	11900	--
deletion	4:86432901-86435300	2400	--
deletion	W:1110701-1294200	183500	--
duplication	5:14186101-14200200	14100	--
duplication	1:136130601-136391600	261000	ENSGALG00000016804;ENSGALG00000016805;ENSGALG00000016806;ENSGALG00000029970;ENSGALG00000016808;ENSGALG00000043966
deletion	3:56734501-56751800	17300	--
deletion	2:18644901-18665900	21000	ENSGALG00000007956
duplication	15:5728501-5733700	5200	ENSGALG00000004343;ENSGALG00000004352
deletion	2:133449701-133451500	1800	--
deletion	Z:72936101-73164600	228500	ENSGALG00000002358;ENSGALG00000028484;ENSGALG00000027140;ENSGALG00000002399;ENSGALG00000002430;ENSGALG00000002439;ENSGALG00000002529;ENSGALG00000038241
duplication	4:32574301-32586600	12300	ENSGALG00000010035
deletion	1:46268201-46281300	13100	--
duplication	15:12901-21700	8800	--
duplication	15:10039201-10152100	112900	ENSGALG00000023266;ENSGALG00000039384;ENSGALG00000044649;ENSGALG00000007665;ENSGALG00000007698;ENSGALG00000007720;ENSGALG00000043595;ENSGALG00000026902;ENSGALG00000028023;ENSGALG00000002204;ENSGALG00000027369;ENSGALG00000034560
duplication	2:133059601-133069500	9900	--
deletion	1:140115901-140118900	3000	--
deletion	12:11033701-11050600	16900	ENSGALG00000037545
duplication	10:19092801-19107400	14600	--
deletion	2:142872201-142896800	24600	--
duplication	Z:34309101-34315100	6000	ENSGALG00000025763
duplication	23:5140601-5225000	84400	ENSGALG00000003297;ENSGALG00000000466;ENSGALG00000003301;ENSGALG00000003313;ENSGALG00000003337;ENSGALG00000037052;ENSGALG00000046649;ENSGALG00000030701;ENSGALG00000003241;ENSGALG00000003246;ENSGALG00000003383;ENSGALG00000003405;ENSGALG00000031444;ENSGALG00000003408
duplication	28:2481301-2582300	101000	ENSGALG00000001106;ENSGALG00000001108;ENSGALG00000001121;ENSGALG00000001126;ENSGALG00000001146;ENSGALG00000027068;ENSGALG00000021972;ENSGALG00000027587;ENSGALG00000001171
deletion	2:74265101-74291600	26500	--
duplication	2:33692401-33702400	10000	ENSGALG00000046381;ENSGALG00000011164
deletion	6:16160801-16181900	21100	ENSGALG00000005243
duplication	12:2707801-2714500	6700	--
deletion	3:56345201-56348100	2900	--
deletion	15:11161301-11165300	4000	ENSGALG00000038301
deletion	2:93239101-93252000	12900	--
deletion	Z:23378201-23991500	613300	ENSGALG00000014989;ENSGALG00000014984;ENSGALG00000014983;ENSGALG00000014978;ENSGALG00000023379;ENSGALG00000014967;ENSGALG00000014960;ENSGALG00000014958;ENSGALG00000014956;ENSGALG00000014952;ENSGALG00000028149
deletion	2:96614601-96622300	7700	--
deletion	7:36911701-36924300	12600	--
duplication	7:2827401-3049600	222200	ENSGALG00000002944
deletion	1:127728101-127737600	9500	--
duplication	2:82077201-82080400	3200	ENSGALG00000038308
deletion	5:31845601-31859900	14300	--
deletion	1:164771001-164778000	7000	--
deletion	14:1814801-1821700	6900	--
deletion	1:99292201-99305000	12800	--
deletion	1:36567701-36577500	9800	--
duplication	14:9728001-9737900	9900	--
deletion	2:79812001-79830700	18700	ENSGALG00000013105
deletion	Z:76141701-76162600	20900	ENSGALG00000046148
duplication	3:76431401-76442900	11500	--
deletion	1:119724901-119829000	104100	ENSGALG00000016406;ENSGALG00000016410
deletion	Z:74460801-74601100	140300	ENSGALG00000044758;ENSGALG00000045712
deletion	Z:29912701-30188600	275900	--
deletion	23:5702001-5782400	80400	ENSGALG00000004249;ENSGALG00000004268;ENSGALG00000004282
duplication	1:178432101-179289200	857100	ENSGALG00000017125;ENSGALG00000017126;ENSGALG00000039783;ENSGALG00000017128;ENSGALG00000017129;ENSGALG00000031225;ENSGALG00000017132;ENSGALG00000017133;ENSGALG00000040007;ENSGALG00000043412;ENSGALG00000017134;ENSGALG00000017135;ENSGALG00000017136;ENSGALG00000022720;ENSGALG00000017137;ENSGALG00000017139;ENSGALG00000043421;ENSGALG00000017142;ENSGALG00000017145;ENSGALG00000034473
duplication	7:11158601-13093300	1934700	ENSGALG00000008152;ENSGALG00000008155;ENSGALG00000029851;ENSGALG00000045898;ENSGALG00000008185;ENSGALG00000020876;ENSGALG00000008220;ENSGALG00000028438;ENSGALG00000008228;ENSGALG00000008226;ENSGALG00000008234;ENSGALG00000020869;ENSGALG00000008239;ENSGALG00000008240;ENSGALG00000046494;ENSGALG00000008346;ENSGALG00000008355;ENSGALG00000008370;ENSGALG00000008373;ENSGALG00000008381;ENSGALG00000008398;…
deletion	2:65142501-65155700	13200	--
deletion	28:1368901-1382200	13300	--
duplication	3:29703601-29709300	5700	ENSGALG00000010131
duplication	2:20467901-20474500	6600	--
deletion	3:48185901-48205200	19300	--
deletion	11:17936501-17945900	9400	--
deletion	1:99292101-99303700	11600	--
duplication	Z:7416201-7422500	6300	ENSGALG00000013809;ENSGALG00000026689
duplication	10:6812701-6817900	5200	ENSGALG00000004192
deletion	8:15795201-15803900	8700	ENSGALG00000006252
duplication	2:46210701-46220800	10100	ENSGALG00000033038
deletion	1:78156701-78158900	2200	ENSGALG00000014754;ENSGALG00000027291
deletion	21:5888101-5903200	15100	ENSGALG00000046644;ENSGALG00000044413
duplication	1:80084601-80098800	14200	ENSGALG00000014977
duplication	3:2442601-2449400	6800	ENSGALG00000037957
duplication	1:494501-567000	72500	ENSGALG00000029341
duplication	2:90310901-90396100	85200	ENSGALG00000013605
deletion	1:195359501-195361400	1900	--
deletion	1:42638401-42656100	17700	--
deletion	15:10519901-10545700	25800	--
deletion	5:17522901-17528800	5900	ENSGALG00000007555
duplication	2:42526401-42537100	10700	--
deletion	2:52317901-52865600	547700	ENSGALG00000040298
deletion	2:80734001-80745100	11100	--
deletion	20:3632501-3637100	4600	--
deletion	6:31524401-31533800	9400	ENSGALG00000023415
deletion	4:29596701-29608900	12200	ENSGALG00000009803
deletion	3:92711401-92717700	6300	--
deletion	26:1254101-1273000	18900	ENSGALG00000034009;ENSGALG00000032922;ENSGALG00000033853
deletion	4:83077201-83092500	15300	ENSGALG00000015667
deletion	3:28453901-28467000	13100	--
duplication	23:464301-704800	240500	ENSGALG00000042598;ENSGALG00000000604;ENSGALG00000000615;ENSGALG00000000618;ENSGALG00000037050;ENSGALG00000021686;ENSGALG00000021685
deletion	5:47112201-47120900	8700	--
deletion	Z:38809501-38813100	3600	--
deletion	W:4121601-4145500	23900	--
deletion	27:1012501-1013800	1300	ENSGALG00000033850
duplication	Z:8218901-8389800	170900	ENSGALG00000028140;ENSGALG00000005848;ENSGALG00000028256
deletion	W:3118901-3306000	187100	ENSGALG00000030382
deletion	4:61837501-61857400	19900	--
duplication	27:5616201-5623500	7300	ENSGALG00000035580
deletion	Z:73783601-73928000	144400	--
deletion	1:94124201-94130100	5900	--
deletion	27:4779701-4789200	9500	--
deletion	3:747501-758200	10700	--
deletion	27:5635201-5655800	20600	--
deletion	Z:80802801-80852900	50100	ENSGALG00000045328
duplication	23:5359301-5366100	6800	ENSGALG00000003693
duplication	6:31933301-32398300	465000	ENSGALG00000031158;ENSGALG00000030925;ENSGALG00000009718;ENSGALG00000034013;ENSGALG00000038054;ENSGALG00000031474;ENSGALG00000009738
deletion	4:30861701-30896900	35200	--
duplication	7:21248901-21262200	13300	ENSGALG00000042452
deletion	Z:41874601-41887800	13200	--
duplication	5:45186801-45206700	19900	--
duplication	11:6528001-6535700	7700	--
deletion	Z:69411601-69482700	71100	--
deletion	1:113159701-113180400	20700	ENSGALG00000016261
deletion	1:195457901-195466200	8300	ENSGALG00000017326
deletion	W:2380801-2447100	66300	--
deletion	Z:76057801-76067300	9500	ENSGALG00000045881
duplication	11:18603901-18663100	59200	ENSGALG00000006099;ENSGALG00000026945;ENSGALG00000006118;ENSGALG00000030923;ENSGALG00000028465
duplication	1:30014801-30025000	10200	--
deletion	1:150760501-150768900	8400	--
deletion	1:160647801-160655200	7400	--
duplication	7:10613701-10826600	212900	--
duplication	9:903101-914300	11200	ENSGALG00000040031;ENSGALG00000030194
deletion	27:4148901-4163100	14200	ENSGALG00000017553
deletion	Z:75563101-75602700	39600	--
duplication	Z:82155201-82160200	5000	--
duplication	4:34202601-34714800	512200	ENSGALG00000041054;ENSGALG00000010108;ENSGALG00000010119;ENSGALG00000010122;ENSGALG00000010125;ENSGALG00000010130;ENSGALG00000010136;ENSGALG00000026210;ENSGALG00000045452;ENSGALG00000029508;ENSGALG00000038336;ENSGALG00000010170;ENSGALG00000010185;ENSGALG00000010195;ENSGALG00000010199;ENSGALG00000010201;ENSGALG00000010207;ENSGALG00000010209
deletion	3:64763201-64772000	8800	ENSGALG00000026594
deletion	3:59780901-59787700	6800	--
duplication	5:28041001-28049000	8000	ENSGALG00000009452
deletion	12:9195101-9205500	10400	ENSGALG00000005909
deletion	Z:80709901-80727200	17300	--
duplication	2:56353401-56377200	23800	ENSGALG00000039326;ENSGALG00000043150;ENSGALG00000045051
deletion	Z:75811101-75829800	18700	--
duplication	5:12446601-13075000	628400	ENSGALG00000006231;ENSGALG00000006236;ENSGALG00000026111;ENSGALG00000027716;ENSGALG00000006266;ENSGALG00000032502;ENSGALG00000042340;ENSGALG00000006300;ENSGALG00000006312;ENSGALG00000006342;ENSGALG00000006355;ENSGALG00000006358;ENSGALG00000006368;ENSGALG00000006382;ENSGALG00000006401;ENSGALG00000006407;ENSGALG00000006427
deletion	1:101575201-101577500	2300	--
deletion	1:74586501-74591500	5000	--
deletion	Z:80762501-80776000	13500	ENSGALG00000044203
duplication	3:77839201-78641900	802700	ENSGALG00000015843;ENSGALG00000015845;ENSGALG00000015846;ENSGALG00000015847;ENSGALG00000015849;ENSGALG00000015851;ENSGALG00000015854;ENSGALG00000015858;ENSGALG00000015860;ENSGALG00000027355;ENSGALG00000015864
deletion	3:97839401-97841700	2300	ENSGALG00000016455
deletion	11:14456501-14458500	2000	--
duplication	6:11109101-11111700	2600	--
duplication	12:1137901-1141800	3900	--
deletion	1:163466501-163475200	8700	ENSGALG00000016941
duplication	7:18745501-18754400	8900	ENSGALG00000009841
deletion	Z:62648201-64297600	1649400	ENSGALG00000015624;ENSGALG00000015620;ENSGALG00000027332;ENSGALG00000015618;ENSGALG00000015617;ENSGALG00000027714;ENSGALG00000023089;ENSGALG00000015616;ENSGALG00000015603;ENSGALG00000015602;ENSGALG00000015598;ENSGALG00000015589;ENSGALG00000026757;ENSGALG00000044727;ENSGALG00000015577;ENSGALG00000045074;ENSGALG00000015576;ENSGALG00000015572;ENSGALG00000020534;ENSGALG00000015571
deletion	1:121452301-121473400	21100	ENSGALG00000016548;ENSGALG00000016549
duplication	6:34973601-35222000	248400	ENSGALG00000020615;ENSGALG00000010491;ENSGALG00000010493
deletion	Z:76726901-76861200	134300	ENSGALG00000045927;ENSGALG00000044859
deletion	9:15920501-15925900	5400	ENSGALG00000045574
duplication	Z:75107601-75114800	7200	--
deletion	LGE64:199701-222300	22600	ENSGALG00000044592
deletion	Z:24768801-25685300	916500	ENSGALG00000015021;ENSGALG00000015020;ENSGALG00000044064;ENSGALG00000015019;ENSGALG00000015014;ENSGALG00000044397;ENSGALG00000015008;ENSGALG00000038260;ENSGALG00000015002;ENSGALG00000046283;ENSGALG00000014999;ENSGALG00000014995
duplication	5:309801-328100	18300	ENSGALG00000036805
duplication	2:17512201-17753600	241400	ENSGALG00000007864;ENSGALG00000007877;ENSGALG00000045235;ENSGALG00000007892;ENSGALG00000041267
deletion	1:40834801-40857500	22700	ENSGALG00000010975
duplication	1:78460401-78463900	3500	--
duplication	26:2071101-2388600	317500	ENSGALG00000036616;ENSGALG00000000684;ENSGALG00000044191;ENSGALG00000000692;ENSGALG00000000695;ENSGALG00000042137;ENSGALG00000046455;ENSGALG00000000703;ENSGALG00000000708;ENSGALG00000000712;ENSGALG00000000721;ENSGALG00000000724;ENSGALG00000000745;ENSGALG00000000769;ENSGALG00000000786;ENSGALG00000000788;ENSGALG00000000791
deletion	27:2524601-2527200	2600	--
duplication	21:6617001-6833400	216400	ENSGALG00000023542;ENSGALG00000031343;ENSGALG00000010084;ENSGALG00000010079;ENSGALG00000044997;ENSGALG00000010073;ENSGALG00000010072;ENSGALG00000040099;ENSGALG00000040663
deletion	3:32590901-32610600	19700	--
duplication	7:4391101-4396100	5000	ENSGALG00000003578;ENSGALG00000039707
deletion	1:397301-404800	7500	ENSGALG00000039165
deletion	8:22509701-22519200	9500	ENSGALG00000027655
duplication	4:43010801-43019300	8500	--
duplication	1:47554101-48161600	607500	ENSGALG00000011614;ENSGALG00000011633;ENSGALG00000011643;ENSGALG00000011651;ENSGALG00000011662;ENSGALG00000011682;ENSGALG00000011717;ENSGALG00000011722;ENSGALG00000011724;ENSGALG00000011727;ENSGALG00000025735;ENSGALG00000011738;ENSGALG00000011739;ENSGALG00000011740;ENSGALG00000028560;ENSGALG00000011742;ENSGALG00000011743;ENSGALG00000011745;ENSGALG00000039794;ENSGALG00000011747;ENSGALG00000039722;…
deletion	Z:5433001-6506400	1073400	ENSGALG00000038930
duplication	18:1909501-1928600	19100	--
duplication	1:130018201-130025900	7700	ENSGALG00000016702
deletion	2:53426001-53442500	16500	--
duplication	4:53651601-53698800	47200	--
deletion	1:74249701-74253300	3600	ENSGALG00000017271
deletion	9:8968301-8972400	4100	--
duplication	13:555301-561000	5700	--
deletion	4:3906701-3917700	11000	ENSGALG00000006087
deletion	4:59300701-59315000	14300	--
deletion	1:5075001-5099600	24600	--
deletion	9:11824601-11827000	2400	--
deletion	8:1596401-1611900	15500	ENSGALG00000002182
duplication	27:3282101-3347200	65100	ENSGALG00000009944;ENSGALG00000009943;ENSGALG00000035057
duplication	5:50094001-50099600	5600	--
duplication	1:117101-272200	155100	ENSGALG00000034366;ENSGALG00000035824;ENSGALG00000033919
duplication	2:149142601-149147300	4700	ENSGALG00000029325
duplication	2:4040701-4508600	467900	ENSGALG00000037608;ENSGALG00000005612;ENSGALG00000045950;ENSGALG00000005644;ENSGALG00000029857;ENSGALG00000005657;ENSGALG00000005661;ENSGALG00000005694
duplication	26:4614801-4788700	173900	ENSGALG00000002881;ENSGALG00000003149;ENSGALG00000046267;ENSGALG00000031493;ENSGALG00000046253;ENSGALG00000003212;ENSGALG00000003226;ENSGALG00000003228;ENSGALG00000003247;ENSGALG00000003361;ENSGALG00000023781;ENSGALG00000023780
deletion	9:4193801-4204100	10300	ENSGALG00000037352
duplication	5:38519501-38693100	173600	ENSGALG00000020415;ENSGALG00000010350;ENSGALG00000041775
duplication	3:16737701-17023600	285900	ENSGALG00000039720;ENSGALG00000009119;ENSGALG00000009130;ENSGALG00000046616;ENSGALG00000009169;ENSGALG00000009195;ENSGALG00000009214;ENSGALG00000009219
duplication	1:190422401-190451300	28900	ENSGALG00000039037
deletion	4:47113801-47119200	5400	ENSGALG00000032545
duplication	10:19702001-20037200	335200	ENSGALG00000008164;ENSGALG00000026448;ENSGALG00000008180;ENSGALG00000008187;ENSGALG00000008199;ENSGALG00000008208;ENSGALG00000027501;ENSGALG00000030858;ENSGALG00000035465;ENSGALG00000008256;ENSGALG00000033557;ENSGALG00000008262;ENSGALG00000030576;ENSGALG00000008272;ENSGALG00000020923;ENSGALG00000026467;ENSGALG00000008275;ENSGALG00000008291
duplication	W:3869001-3873800	4800	--
duplication	5:16900901-17942200	1041300	ENSGALG00000028536;ENSGALG00000010835;ENSGALG00000007374;ENSGALG00000026207;ENSGALG00000007287;ENSGALG00000007330;ENSGALG00000031031;ENSGALG00000007350;ENSGALG00000007341;ENSGALG00000007362;ENSGALG00000007370;ENSGALG00000007381;ENSGALG00000004845;ENSGALG00000032903;ENSGALG00000020479;ENSGALG00000043860;ENSGALG00000040479;ENSGALG00000007520;ENSGALG00000004841;ENSGALG00000029130;ENSGALG00000007525;…
duplication	14:6153801-6263800	110000	ENSGALG00000005414;ENSGALG00000005421;ENSGALG00000005458;ENSGALG00000005465;ENSGALG00000005490;ENSGALG00000005558;ENSGALG00000005572;ENSGALG00000005579;ENSGALG00000005589;ENSGALG00000005598
duplication	14:13112301-13194600	82300	ENSGALG00000029027;ENSGALG00000002610;ENSGALG00000002597;ENSGALG00000002551;ENSGALG00000028172;ENSGALG00000002497
deletion	Z:75778901-75833600	54700	ENSGALG00000045800
deletion	1:150123401-150131400	8000	--
deletion	Z:75618901-75619900	1000	--
deletion	Z:71438401-71440600	2200	--
deletion	Z:42953801-42978300	24500	ENSGALG00000023179
duplication	1:136364601-136379300	14700	ENSGALG00000029970;ENSGALG00000016808
deletion	1:188224801-188228000	3200	ENSGALG00000017238
deletion	6:35432301-35448100	15800	--
duplication	1:176231001-176596900	365900	ENSGALG00000038864;ENSGALG00000017097;ENSGALG00000017098;ENSGALG00000017099;ENSGALG00000027035;ENSGALG00000034708;ENSGALG00000017102;ENSGALG00000017103
duplication	1:73308701-73313200	4500	--
deletion	2:56917901-56928500	10600	ENSGALG00000039442
deletion	19:2378001-2394200	16200	--
duplication	2:114437201-114443800	6600	--
deletion	1:63627801-63646300	18500	--
deletion	2:58736901-58740500	3600	--
duplication	Z:78490301-78503100	12800	ENSGALG00000046496
deletion	Z:24076801-24083300	6500	--
deletion	1:30633701-30635300	1600	ENSGALG00000009638
duplication	28:2146601-2155000	8400	ENSGALG00000001019;ENSGALG00000045954
duplication	1:28311401-28336800	25400	--
deletion	20:5926501-5949300	22800	ENSGALG00000004508;ENSGALG00000042523
duplication	7:4937701-5183600	245900	ENSGALG00000033385;ENSGALG00000021031;ENSGALG00000003980;ENSGALG00000046564
duplication	4:51477301-51486500	9200	ENSGALG00000011680
deletion	4:86971401-87019300	47900	--
duplication	3:26482001-26484700	2700	ENSGALG00000010000
deletion	3:85032701-85039400	6700	--
duplication	Z:412901-474700	61800	ENSGALG00000035751;ENSGALG00000039151
duplication	23:1-310100	310100	ENSGALG00000039883;ENSGALG00000029316;ENSGALG00000037136;ENSGALG00000032207;ENSGALG00000029909;ENSGALG00000036022;ENSGALG00000031183;ENSGALG00000038536;ENSGALG00000042624;ENSGALG00000046299;ENSGALG00000000542;ENSGALG00000043185;ENSGALG00000038636
deletion	13:14375301-14403700	28400	ENSGALG00000041706
duplication	2:91144901-91152400	7500	ENSGALG00000013660
deletion	2:133552001-133564700	12700	--
deletion	25:2622101-2631700	9600	ENSGALG00000028205;ENSGALG00000024051;ENSGALG00000039141;ENSGALG00000028499
deletion	2:131329001-131345900	16900	--
deletion	1:194739301-194745900	6600	ENSGALG00000041762
duplication	17:3894801-4684500	789700	ENSGALG00000007038;ENSGALG00000007003;ENSGALG00000007001;ENSGALG00000006997
duplication	12:6779101-7018200	239100	ENSGALG00000005237;ENSGALG00000005249;ENSGALG00000038752;ENSGALG00000005309;ENSGALG00000041547
deletion	1:145093801-145103600	9800	--
deletion	2:74216201-74221400	5200	--
deletion	Z:60811301-60992200	180900	ENSGALG00000046230;ENSGALG00000044445;ENSGALG00000045161;ENSGALG00000044839;ENSGALG00000044931;ENSGALG00000046563;ENSGALG00000044499;ENSGALG00000044918;ENSGALG00000044587;ENSGALG00000046514;ENSGALG00000044361
deletion	23:1217301-1243300	26000	ENSGALG00000026153
duplication	2:52102901-52315500	212600	ENSGALG00000038089;ENSGALG00000037863
duplication	28:83001-470900	387900	ENSGALG00000043352;ENSGALG00000037625;ENSGALG00000000337
deletion	5:28269501-28282200	12700	ENSGALG00000042458
duplication	1:1880101-1895400	15300	--
duplication	Z:13601-53500	39900	ENSGALG00000033770;ENSGALG00000046181
duplication	3:87015801-87034000	18200	ENSGALG00000016278
deletion	Z:29087801-29092700	4900	--
deletion	25:1990201-1995300	5100	--
deletion	28:1427401-1434700	7300	--
deletion	2:114779501-114787400	7900	ENSGALG00000040249
duplication	1:50984901-51687400	702500	ENSGALG00000012272;ENSGALG00000012277;ENSGALG00000012281;ENSGALG00000012285;ENSGALG00000036897;ENSGALG00000041823;ENSGALG00000012290;ENSGALG00000012291;ENSGALG00000012293;ENSGALG00000012265;ENSGALG00000012296;ENSGALG00000012299;ENSGALG00000012307;ENSGALG00000019312;ENSGALG00000012312;ENSGALG00000044240;ENSGALG00000045591;ENSGALG00000034518;ENSGALG00000012410;ENSGALG00000012416;ENSGALG00000012419;…
deletion	4:66189501-66207300	17800	ENSGALG00000039168
deletion	1:77177901-77179700	1800	--
duplication	17:2398301-2444200	45900	ENSGALG00000008532;ENSGALG00000029612;ENSGALG00000008518
deletion	W:4204201-4208200	4000	ENSGALG00000035780
deletion	22:2820101-2822900	2800	--
duplication	12:102601-124900	22300	ENSGALG00000044599
deletion	1:90385301-90403400	18100	--
duplication	1:174951101-176215100	1264000	ENSGALG00000017076;ENSGALG00000017077;ENSGALG00000026781;ENSGALG00000017079;ENSGALG00000042875;ENSGALG00000017083;ENSGALG00000017084;ENSGALG00000017085;ENSGALG00000042570;ENSGALG00000017086;ENSGALG00000017089;ENSGALG00000017090;ENSGALG00000017091;ENSGALG00000017092;ENSGALG00000035726;ENSGALG00000034983;ENSGALG00000038454;ENSGALG00000029779;ENSGALG00000039958;ENSGALG00000017096
duplication	Z:50640001-50649500	9500	ENSGALG00000026192
duplication	1:27053501-27065900	12400	--
duplication	13:15489701-15904000	414300	ENSGALG00000040141;ENSGALG00000030237;ENSGALG00000006367;ENSGALG00000039781;ENSGALG00000006371;ENSGALG00000006404;ENSGALG00000006411;ENSGALG00000006417;ENSGALG00000038753;ENSGALG00000006424
deletion	1:103525601-103542200	16600	--
duplication	2:89057001-89067200	10200	ENSGALG00000026452;ENSGALG00000013268
duplication	3:48023301-48185700	162400	ENSGALG00000012345
deletion	1:114228501-114238600	10100	--
duplication	6:12489401-12501900	12500	--
deletion	3:95318201-95340700	22500	--
deletion	3:103379401-103382100	2700	--
duplication	4:40304801-40315600	10800	--
duplication	1:170374701-170587100	212400	ENSGALG00000017023;ENSGALG00000017024;ENSGALG00000017025;ENSGALG00000017026;ENSGALG00000044025;ENSGALG00000028083;ENSGALG00000017029;ENSGALG00000017031;ENSGALG00000017032;ENSGALG00000017033;ENSGALG00000017034
duplication	6:16579501-17173000	593500	ENSGALG00000023925;ENSGALG00000005519;ENSGALG00000005534;ENSGALG00000005547;ENSGALG00000041124;ENSGALG00000005599;ENSGALG00000025772;ENSGALG00000005613;ENSGALG00000005637;ENSGALG00000005649;ENSGALG00000005653;ENSGALG00000042551;ENSGALG00000005684;ENSGALG00000005687;ENSGALG00000005689
duplication	11:1763501-1771800	8300	ENSGALG00000002467
deletion	Z:80460501-80766800	306300	ENSGALG00000044905;ENSGALG00000044203
duplication	22:4565101-4574100	9000	ENSGALG00000043997
deletion	17:10718801-10756000	37200	ENSGALG00000000934;ENSGALG00000023407
duplication	2:7911401-7969700	58300	--
duplication	5:44133401-44925100	791700	ENSGALG00000010680;ENSGALG00000030580;ENSGALG00000010703;ENSGALG00000010707;ENSGALG00000040156;ENSGALG00000010734;ENSGALG00000010738;ENSGALG00000010747;ENSGALG00000010763;ENSGALG00000010766;ENSGALG00000028537;ENSGALG00000010783;ENSGALG00000010793;ENSGALG00000010806;ENSGALG00000010811;ENSGALG00000010813
deletion	27:4757501-4765100	7600	ENSGALG00000040017
duplication	8:5327901-5989000	661100	ENSGALG00000043901;ENSGALG00000003438;ENSGALG00000003445;ENSGALG00000003443;ENSGALG00000003495;ENSGALG00000033460;ENSGALG00000003510;ENSGALG00000036931;ENSGALG00000038411;ENSGALG00000023749;ENSGALG00000026263;ENSGALG00000033535;ENSGALG00000042986;ENSGALG00000045488;ENSGALG00000043754;ENSGALG00000021002;ENSGALG00000003833;ENSGALG00000023725;ENSGALG00000003880;ENSGALG00000003885;ENSGALG00000003893;…
deletion	10:7722401-7738200	15800	ENSGALG00000004347
deletion	15:1978101-1980300	2200	--
deletion	7:8772501-8775500	3000	--
deletion	1:42012701-42031100	18400	--
deletion	20:4975601-4995400	19800	ENSGALG00000003681
deletion	28:4814901-4968100	153200	ENSGALG00000034592;ENSGALG00000034271;ENSGALG00000044632;ENSGALG00000026850;ENSGALG00000004168;ENSGALG00000004200;ENSGALG00000004252;ENSGALG00000004263;ENSGALG00000004266;ENSGALG00000045710
duplication	4:35418501-35505000	86500	ENSGALG00000010371
deletion	3:94898301-94920700	22400	--
deletion	2:111899901-111901400	1500	--
deletion	25:829301-844500	15200	--
deletion	6:13868601-13873100	4500	--
duplication	1:56571601-56622900	51300	ENSGALG00000012834
deletion	Z:62350001-64297200	1947200	ENSGALG00000015630;ENSGALG00000015627;ENSGALG00000015624;ENSGALG00000015620;ENSGALG00000027332;ENSGALG00000015618;ENSGALG00000015617;ENSGALG00000027714;ENSGALG00000023089;ENSGALG00000015616;ENSGALG00000015603;ENSGALG00000015602;ENSGALG00000015598;ENSGALG00000015589;ENSGALG00000026757;ENSGALG00000044727;ENSGALG00000015577;ENSGALG00000045074;ENSGALG00000015576;ENSGALG00000015572;ENSGALG00000020534;…
deletion	1:151540401-151546500	6100	--
deletion	7:33283601-33294400	10800	ENSGALG00000012424
deletion	Z:41673801-41686100	12300	ENSGALG00000012618
deletion	W:3115701-3141700	26000	--
duplication	Z:67240001-67245200	5200	--
deletion	1:100877101-100895900	18800	ENSGALG00000015737
deletion	1:182537001-182549600	12600	--
duplication	2:30492801-30516600	23800	ENSGALG00000039454
deletion	1:100703001-100713400	10400	--
duplication	2:113308501-113316900	8400	ENSGALG00000041080
deletion	12:5108401-5128500	20100	ENSGALG00000005022;ENSGALG00000031777
deletion	Z:13274301-13663500	389200	ENSGALG00000033098;ENSGALG00000014851;ENSGALG00000014855;ENSGALG00000023503;ENSGALG00000014857;ENSGALG00000014859;ENSGALG00000014861;ENSGALG00000014862
deletion	17:670901-681300	10400	--
deletion	1:46267301-46284100	16800	--
duplication	4:12051701-12595600	543900	ENSGALG00000007646;ENSGALG00000007656;ENSGALG00000007657;ENSGALG00000040956;ENSGALG00000007683;ENSGALG00000007703;ENSGALG00000007710;ENSGALG00000034769;ENSGALG00000039812;ENSGALG00000007740;ENSGALG00000007748;ENSGALG00000007750;ENSGALG00000007755;ENSGALG00000007788
deletion	2:38536901-38545000	8100	--
deletion	2:129598301-129599600	1300	--
deletion	2:93561501-93566200	4700	--
deletion	13:1727801-1767800	40000	ENSGALG00000042230;ENSGALG00000038029;ENSGALG00000041692
duplication	5:7649301-8106500	457200	ENSGALG00000039822;ENSGALG00000005415;ENSGALG00000005438;ENSGALG00000029440;ENSGALG00000005540
deletion	33:1633401-1638700	5300	ENSGALG00000038801;ENSGALG00000029588
duplication	8:27201501-27213800	12300	ENSGALG00000010924
deletion	1:134952601-134960100	7500	--
duplication	23:5141701-5510400	368700	ENSGALG00000003297;ENSGALG00000000466;ENSGALG00000003301;ENSGALG00000003313;ENSGALG00000003337;ENSGALG00000037052;ENSGALG00000046649;ENSGALG00000030701;ENSGALG00000003241;ENSGALG00000003246;ENSGALG00000003383;ENSGALG00000003405;ENSGALG00000031444;ENSGALG00000003408;ENSGALG00000038896;ENSGALG00000003420;ENSGALG00000036215;ENSGALG00000003517;ENSGALG00000003522;ENSGALG00000003529;ENSGALG00000003539;…
deletion	4:5731501-5739200	7700	--
deletion	Z:56760701-56998300	237600	ENSGALG00000014686;ENSGALG00000040596
duplication	6:22518301-22704900	186600	ENSGALG00000007641;ENSGALG00000007645;ENSGALG00000007658;ENSGALG00000020741;ENSGALG00000007666;ENSGALG00000007697;ENSGALG00000032329
duplication	1:76449901-76459400	9500	--
duplication	4:454501-564600	110100	ENSGALG00000030879;ENSGALG00000029652;ENSGALG00000035973;ENSGALG00000032419
deletion	27:916701-932400	15700	--
duplication	2:137749401-137757700	8300	--
deletion	28:3941501-3960700	19200	ENSGALG00000033513;ENSGALG00000030344
deletion	2:87834801-87842600	7800	--
duplication	6:11108701-11302900	194200	ENSGALG00000004319;ENSGALG00000004325;ENSGALG00000004332;ENSGALG00000004345;ENSGALG00000004355
duplication	2:59229301-59436000	206700	ENSGALG00000012677
deletion	20:4222601-4237900	15300	--
deletion	3:4251801-4261700	9900	ENSGALG00000046071;ENSGALG00000040005
deletion	1:145576701-145588500	11800	--
duplication	27:1049901-1056600	6700	--
deletion	28:3950101-3960600	10500	ENSGALG00000030344
deletion	Z:75641601-75683300	41700	ENSGALG00000044622
deletion	5:39315601-39321800	6200	ENSGALG00000031928
deletion	4:1624001-1626500	2500	ENSGALG00000003976
deletion	2:29398301-29402800	4500	ENSGALG00000010854
deletion	14:10180201-10186800	6600	ENSGALG00000039005
duplication	3:105045301-105049400	4100	--
deletion	17:3872201-3893100	20900	ENSGALG00000007038
deletion	16:442701-448900	6200	ENSGALG00000045290;ENSGALG00000030320;ENSGALG00000042684;ENSGALG00000032602
duplication	2:78106001-78118000	12000	ENSGALG00000013001
deletion	10:626501-644500	18000	ENSGALG00000038868;ENSGALG00000046675
deletion	21:4296801-4298000	1200	ENSGALG00000036932
duplication	2:55873201-55880700	7500	--
deletion	Z:51682301-51684200	1900	--
duplication	4:69534701-69733100	198400	ENSGALG00000014286;ENSGALG00000014290;ENSGALG00000014321;ENSGALG00000041993;ENSGALG00000014312;ENSGALG00000031933;ENSGALG00000000150;ENSGALG00000041663
deletion	LGE64:380301-385300	5000	--
deletion	21:5883401-5907700	24300	ENSGALG00000046644;ENSGALG00000044413;ENSGALG00000046500
duplication	3:104754001-104941100	187100	ENSGALG00000016505;ENSGALG00000016506;ENSGALG00000016507;ENSGALG00000016508;ENSGALG00000016509;ENSGALG00000016510;ENSGALG00000016512;ENSGALG00000016513;ENSGALG00000016514;ENSGALG00000039952;ENSGALG00000016516;ENSGALG00000032468;ENSGALG00000039122;ENSGALG00000033575;ENSGALG00000022850;ENSGALG00000038639;ENSGALG00000043841;ENSGALG00000029837
duplication	Z:80624701-80636500	11800	--
duplication	11:17594501-17621700	27200	ENSGALG00000033322
deletion	28:1900901-1909700	8800	--
duplication	17:562701-572200	9500	--
deletion	Z:82119501-82121400	1900	--
duplication	Z:74170501-74183500	13000	ENSGALG00000045643
duplication	19:169501-266600	97100	ENSGALG00000034960;ENSGALG00000046482;ENSGALG00000041502;ENSGALG00000033314;ENSGALG00000029408;ENSGALG00000041927
deletion	1:126206801-126226400	19600	--
deletion	4:30898901-30903900	5000	--
deletion	3:32106001-32119300	13300	ENSGALG00000010571
deletion	1:194738701-194746000	7300	ENSGALG00000041762
deletion	11:14882801-14888500	5700	ENSGALG00000026258
deletion	1:169410601-169422200	11600	--
duplication	2:66498101-66513900	15800	ENSGALG00000012821;ENSGALG00000037297
duplication	6:22906801-22937900	31100	ENSGALG00000007820
deletion	1:100049701-100062600	12900	--
deletion	1:73545601-73546700	1100	--
duplication	17:1696101-2444200	748100	ENSGALG00000044186;ENSGALG00000044454;ENSGALG00000008881;ENSGALG00000008873;ENSGALG00000008865;ENSGALG00000044101;ENSGALG00000008861;ENSGALG00000008859;ENSGALG00000008857;ENSGALG00000026095;ENSGALG00000008844;ENSGALG00000008838;ENSGALG00000008819;ENSGALG00000008806;ENSGALG00000008798;ENSGALG00000008750;ENSGALG00000008746;ENSGALG00000008736;ENSGALG00000008681;ENSGALG00000042421;ENSGALG00000008625;…
duplication	19:4186301-4230600	44300	ENSGALG00000001917;ENSGALG00000017358;ENSGALG00000001926
duplication	11:6801301-6814500	13200	--
deletion	25:2480501-2485700	5200	ENSGALG00000028205
duplication	1:168442801-168782200	339400	ENSGALG00000016993;ENSGALG00000016994;ENSGALG00000016995;ENSGALG00000016996;ENSGALG00000016997
duplication	11:10118901-10530400	411500	ENSGALG00000004756;ENSGALG00000034534;ENSGALG00000004814;ENSGALG00000004839;ENSGALG00000042298;ENSGALG00000004853;ENSGALG00000004729;ENSGALG00000026525;ENSGALG00000032365;ENSGALG00000004899
deletion	27:1063001-1065800	2800	ENSGALG00000028220
deletion	Z:74127601-74130000	2400	--
deletion	3:90773801-90781700	7900	--
deletion	1:74616101-75141700	525600	--
deletion	16:255301-260300	5000	ENSGALG00000039964;ENSGALG00000040101;ENSGALG00000040185;ENSGALG00000044802
deletion	15:6054201-6068700	14500	ENSGALG00000004571
duplication	9:903001-915600	12600	ENSGALG00000040031;ENSGALG00000030194;ENSGALG00000031296
deletion	Z:81489301-81526600	37300	ENSGALG00000005368
deletion	9:22334401-22351200	16800	ENSGALG00000023546
deletion	19:1074901-1076000	1100	ENSGALG00000001130
deletion	23:1955101-1959800	4700	--
deletion	2:48873701-48881700	8000	ENSGALG00000029378
duplication	23:1-47900	47900	ENSGALG00000039883;ENSGALG00000029316
deletion	18:74201-77300	3100	--
duplication	1:140006801-140029100	22300	--
duplication	9:19163801-19934700	770900	ENSGALG00000030383;ENSGALG00000009157;ENSGALG00000009170;ENSGALG00000040584;ENSGALG00000009179;ENSGALG00000027947;ENSGALG00000009222;ENSGALG00000009252;ENSGALG00000044051;ENSGALG00000009298;ENSGALG00000009306;ENSGALG00000009309;ENSGALG00000009312;ENSGALG00000009349;ENSGALG00000009355;ENSGALG00000009356;ENSGALG00000009364;ENSGALG00000009372
deletion	1:124963201-124965000	1800	ENSGALG00000034834
deletion	5:18715701-18748400	32700	--
duplication	W:3893501-3899600	6100	--
deletion	1:168431301-168442800	11500	--
deletion	W:4430401-4434200	3800	--
deletion	5:30291301-30299300	8000	ENSGALG00000009705
deletion	Z:49530001-49538100	8100	--
deletion	11:11409701-11416400	6700	--
duplication	Z:76407001-76414700	7700	--
deletion	Z:77930901-77974600	43700	--
duplication	5:16644901-16846900	202000	ENSGALG00000041774;ENSGALG00000007077;ENSGALG00000020486;ENSGALG00000020485;ENSGALG00000007127;ENSGALG00000007178;ENSGALG00000007203;ENSGALG00000007217;ENSGALG00000007220
duplication	15:12064801-12079100	14300	--
duplication	11:1763501-2027200	263700	ENSGALG00000002467;ENSGALG00000045042;ENSGALG00000028466;ENSGALG00000002531;ENSGALG00000002603;ENSGALG00000002648;ENSGALG00000002651;ENSGALG00000002690;ENSGALG00000039818;ENSGALG00000002755;ENSGALG00000036234;ENSGALG00000002766;ENSGALG00000002775;ENSGALG00000002798;ENSGALG00000029017;ENSGALG00000023828;ENSGALG00000000038
duplication	10:3332601-3357900	25300	ENSGALG00000002945
deletion	1:183518201-183524400	6200	--
duplication	22:1615001-2354800	739800	ENSGALG00000001693;ENSGALG00000001663;ENSGALG00000001651;ENSGALG00000001640;ENSGALG00000001633;ENSGALG00000001608;ENSGALG00000045668;ENSGALG00000034229;ENSGALG00000003092;ENSGALG00000003101;ENSGALG00000003118;ENSGALG00000003124;ENSGALG00000003129;ENSGALG00000003142;ENSGALG00000044214;ENSGALG00000019018;ENSGALG00000003205;ENSGALG00000003209;ENSGALG00000003233;ENSGALG00000003242;ENSGALG00000003245;…
deletion	Z:74859901-74941900	82000	--
deletion	13:595301-609800	14500	--
deletion	28:3506001-3525400	19400	ENSGALG00000042900;ENSGALG00000002969
deletion	33:527301-539000	11700	ENSGALG00000043112;ENSGALG00000036282;ENSGALG00000035501
deletion	Z:58805901-59090200	284300	ENSGALG00000046484;ENSGALG00000043943
deletion	2:146874201-146879700	5500	--
deletion	4:76241601-76243600	2000	--
deletion	11:13939701-13969700	30000	--
deletion	7:7340101-7843800	503700	--
duplication	1:183001401-183003300	1900	--
deletion	1:185434201-185447300	13100	--
duplication	18:1858401-1878200	19800	--
duplication	16:473501-481700	8200	ENSGALG00000030320;ENSGALG00000042684;ENSGALG00000032602;ENSGALG00000040901
duplication	3:86044101-86052700	8600	--
deletion	Z:76561101-76566400	5300	--
deletion	2:25320201-25325100	4900	--
duplication	7:1920801-1932600	11800	--
deletion	2:56301601-56332900	31300	ENSGALG00000045628;ENSGALG00000045175;ENSGALG00000045357;ENSGALG00000046360
deletion	28:2323601-2327900	4300	--
duplication	12:2516901-2526700	9800	ENSGALG00000001849
duplication	17:545101-548900	3800	ENSGALG00000041853
deletion	3:22520901-22542700	21800	ENSGALG00000009877;ENSGALG00000036077
duplication	1:185447301-185721100	273800	ENSGALG00000017204;ENSGALG00000017205;ENSGALG00000017207;ENSGALG00000017208;ENSGALG00000022718;ENSGALG00000017210;ENSGALG00000017211;ENSGALG00000017212
deletion	W:307401-654900	347500	ENSGALG00000027170
deletion	2:95526401-95549100	22700	ENSGALG00000013775
deletion	Z:80831301-81069800	238500	ENSGALG00000045328;ENSGALG00000005316;ENSGALG00000028063
duplication	28:220501-444300	223800	ENSGALG00000037625;ENSGALG00000000337
duplication	Z:34454301-34461000	6700	--
deletion	8:11527201-11540100	12900	--
deletion	Z:74713301-74737200	23900	--
deletion	18:4613501-4641500	28000	ENSGALG00000038535;ENSGALG00000002116;ENSGALG00000008462
deletion	9:21211101-21213600	2500	ENSGALG00000042159
duplication	2:66191101-66197100	6000	--
duplication	3:73020401-73034900	14500	ENSGALG00000015573
deletion	3:105023801-105039800	16000	ENSGALG00000031726;ENSGALG00000041028
deletion	Z:32760201-32939000	178800	ENSGALG00000028298;ENSGALG00000015097
deletion	1:8056401-8067100	10700	--
deletion	Z:8212701-8219100	6400	ENSGALG00000028140
deletion	1:82034101-82040400	6300	ENSGALG00000040620
deletion	8:11596201-11621300	25100	--
duplication	6:15086201-15101900	15700	ENSGALG00000005057
deletion	20:12746301-12758000	11700	--
deletion	7:15074001-15089400	15400	--
duplication	13:9483501-9505600	22100	ENSGALG00000028602
deletion	2:324901-327200	2300	ENSGALG00000042836
deletion	2:67152301-67161600	9300	ENSGALG00000031920
duplication	1:108999301-109259500	260200	ENSGALG00000040189;ENSGALG00000019178;ENSGALG00000016148;ENSGALG00000016147;ENSGALG00000016157
deletion	4:69800701-69801900	1200	ENSGALG00000014064
deletion	3:109827701-109832800	5100	ENSGALG00000040276
duplication	25:969001-1178900	209900	ENSGALG00000026987;ENSGALG00000031442;ENSGALG00000028706;ENSGALG00000024141;ENSGALG00000039987;ENSGALG00000028843;ENSGALG00000040425;ENSGALG00000045923;ENSGALG00000045397;ENSGALG00000037114;ENSGALG00000030308;ENSGALG00000036113;ENSGALG00000035243;ENSGALG00000034228;ENSGALG00000040622;ENSGALG00000032907;ENSGALG00000034308;ENSGALG00000041483;ENSGALG00000033213;ENSGALG00000043207;ENSGALG00000042507;…
deletion	2:42790101-42807200	17100	ENSGALG00000034461
deletion	6:28152501-28158300	5800	--
deletion	2:144158901-144164900	6000	--
deletion	26:4843101-4846200	3100	ENSGALG00000033497
deletion	2:52897701-52899400	1700	ENSGALG00000040298
duplication	1:84777301-85441900	664600	ENSGALG00000015271;ENSGALG00000015273;ENSGALG00000015275;ENSGALG00000015285;ENSGALG00000015287;ENSGALG00000015293;ENSGALG00000015294;ENSGALG00000015299;ENSGALG00000015307;ENSGALG00000015322;ENSGALG00000044642;ENSGALG00000015324;ENSGALG00000015327;ENSGALG00000015328;ENSGALG00000015330;ENSGALG00000015334;ENSGALG00000015339;ENSGALG00000015342;ENSGALG00000015344;ENSGALG00000015346
deletion	LGE64:50301-57300	7000	--
duplication	1:179445801-179725500	279700	ENSGALG00000017150;ENSGALG00000026507;ENSGALG00000017153;ENSGALG00000017154
deletion	Z:28889601-29036800	147200	ENSGALG00000015058
deletion	Z:30533401-30537700	4300	--
duplication	12:668201-761000	92800	ENSGALG00000043672;ENSGALG00000035596;ENSGALG00000042863;ENSGALG00000037455
duplication	12:18184401-19764500	1580100	ENSGALG00000035099;ENSGALG00000008286;ENSGALG00000008294;ENSGALG00000008308;ENSGALG00000008314;ENSGALG00000008320;ENSGALG00000037841;ENSGALG00000008349;ENSGALG00000008351;ENSGALG00000003138;ENSGALG00000008368;ENSGALG00000008378;ENSGALG00000008394;ENSGALG00000044813;ENSGALG00000028009;ENSGALG00000008407;ENSGALG00000008411;ENSGALG00000008419;ENSGALG00000008420;ENSGALG00000027142;ENSGALG00000020747;…
deletion	1:125576801-125606800	30000	--
deletion	2:57899701-57937600	37900	--
deletion	4:86325701-86342500	16800	ENSGALG00000038559;ENSGALG00000015900;ENSGALG00000043848
deletion	1:188081401-188094300	12900	ENSGALG00000017238
duplication	2:840601-920400	79800	ENSGALG00000032184;ENSGALG00000031227;ENSGALG00000035768
duplication	Z:75772701-75778100	5400	--
duplication	1:75670801-75687300	16500	--
deletion	6:11962501-11972600	10100	--
duplication	4:16429101-16586500	157400	ENSGALG00000008513;ENSGALG00000008517;ENSGALG00000008559;ENSGALG00000008572;ENSGALG00000008593;ENSGALG00000008604;ENSGALG00000008611;ENSGALG00000020262;ENSGALG00000020261;ENSGALG00000008613;ENSGALG00000008618;ENSGALG00000008620;ENSGALG00000008633
deletion	W:322701-555000	232300	ENSGALG00000027170
duplication	2:56388101-56397200	9100	ENSGALG00000043150
deletion	1:164229201-164237800	8600	--
deletion	8:15276001-15295400	19400	--
deletion	3:93208601-93215300	6700	--
duplication	10:19801401-19834200	32800	ENSGALG00000008199
duplication	2:141800501-141814500	14000	ENSGALG00000033205
deletion	3:74274701-74293700	19000	ENSGALG00000015593
deletion	8:14076701-14100400	23700	ENSGALG00000005918;ENSGALG00000005922;ENSGALG00000038270
deletion	4:60352701-60354100	1400	ENSGALG00000020160
duplication	28:3968801-3988400	19600	ENSGALG00000042080;ENSGALG00000003385
deletion	W:4682601-4711000	28400	ENSGALG00000045866;ENSGALG00000034905
deletion	Z:39621101-40011000	389900	ENSGALG00000012576;ENSGALG00000012577;ENSGALG00000012583;ENSGALG00000012585
deletion	Z:8651301-9024700	373400	ENSGALG00000002165;ENSGALG00000002326;ENSGALG00000002371;ENSGALG00000028411;ENSGALG00000021355
duplication	2:58859401-58888300	28900	--
deletion	1:32547701-32559700	12000	--
duplication	1:36370901-36380400	9500	ENSGALG00000010177
deletion	7:24957601-24963900	6300	--
duplication	1:74579301-74586500	7200	--
duplication	2:17671901-17679800	7900	--
deletion	6:22243001-22250700	7700	ENSGALG00000007014;ENSGALG00000031661;ENSGALG00000013090
deletion	2:940201-991000	50800	ENSGALG00000044062;ENSGALG00000046382;ENSGALG00000033474;ENSGALG00000033624
duplication	1:144126701-144148400	21700	ENSGALG00000016872
duplication	13:801201-809100	7900	ENSGALG00000043142
duplication	1:44666501-44887800	221300	ENSGALG00000011280;ENSGALG00000011285;ENSGALG00000030515;ENSGALG00000011293
deletion	7:17087701-17089700	2000	ENSGALG00000009325
duplication	1:75315801-75329400	13600	--
deletion	Z:51056401-51061000	4600	--
deletion	4:81979701-81993500	13800	ENSGALG00000042062
duplication	28:3475001-3515300	40300	ENSGALG00000042900
deletion	4:78231101-78246700	15600	--
deletion	3:73393501-73401800	8300	--
duplication	1:2859101-3804500	945400	ENSGALG00000006409;ENSGALG00000006356;ENSGALG00000044853;ENSGALG00000041978;ENSGALG00000042471;ENSGALG00000006332;ENSGALG00000040369;ENSGALG00000034970
deletion	3:5712001-5713300	1300	--
duplication	2:149148901-149152500	3600	ENSGALG00000030191;ENSGALG00000034333
duplication	23:2312001-2314500	2500	ENSGALG00000001038
deletion	4:64523201-64532400	9200	ENSGALG00000013684
deletion	Z:70811101-71501400	690300	ENSGALG00000012350;ENSGALG00000002142;ENSGALG00000002162;ENSGALG00000046432;ENSGALG00000046546;ENSGALG00000043944;ENSGALG00000045181;ENSGALG00000002183
duplication	5:9212601-9574300	361700	ENSGALG00000005716;ENSGALG00000005750;ENSGALG00000005769;ENSGALG00000005787;ENSGALG00000005807;ENSGALG00000005815;ENSGALG00000005840;ENSGALG00000032161;ENSGALG00000005903;ENSGALG00000005908;ENSGALG00000036725;ENSGALG00000044914
duplication	1:82003001-82034500	31500	ENSGALG00000040620
duplication	28:2853601-2893800	40200	ENSGALG00000040832;ENSGALG00000001978;ENSGALG00000001998;ENSGALG00000026231
deletion	7:1386001-1401900	15900	--
deletion	4:448701-452400	3700	--
duplication	19:7087401-7096700	9300	ENSGALG00000005037;ENSGALG00000040380
deletion	27:312601-316300	3700	ENSGALG00000043654
duplication	1:61498601-61587600	89000	ENSGALG00000013022
duplication	10:17529801-17671300	141500	ENSGALG00000007141;ENSGALG00000026468;ENSGALG00000007162;ENSGALG00000007170;ENSGALG00000030076
deletion	Z:77166501-77170400	3900	--
duplication	1:112041201-112047400	6200	--
duplication	19:5383701-5487900	104200	ENSGALG00000026822;ENSGALG00000002987;ENSGALG00000003015;ENSGALG00000003031;ENSGALG00000003072;ENSGALG00000021589
deletion	12:7519401-7523600	4200	ENSGALG00000005400
deletion	13:10725001-10727600	2600	ENSGALG00000003699
duplication	1:129797001-130681700	884700	ENSGALG00000016702;ENSGALG00000016716;ENSGALG00000016717;ENSGALG00000016721;ENSGALG00000016722;ENSGALG00000016724;ENSGALG00000016727;ENSGALG00000016728;ENSGALG00000016734;ENSGALG00000031375;ENSGALG00000016735;ENSGALG00000016736;ENSGALG00000019145;ENSGALG00000016737;ENSGALG00000039811;ENSGALG00000016739
deletion	1:78108301-78129600	21300	ENSGALG00000014754;ENSGALG00000032796
deletion	11:18337501-18356100	18600	ENSGALG00000005872
deletion	Z:76972201-76981000	8800	--
deletion	1:176214901-176231100	16200	ENSGALG00000017096;ENSGALG00000038864
deletion	3:37252101-37266800	14700	--
deletion	LGE64:283701-334700	51000	ENSGALG00000044436;ENSGALG00000046165
duplication	13:10378801-10383700	4900	--
deletion	Z:75778301-75931300	153000	ENSGALG00000045800;ENSGALG00000044321;ENSGALG00000044945
deletion	1:19733101-19741500	8400	--
duplication	7:18201-26000	7800	--
duplication	Z:76450201-76456100	5900	--
duplication	1:73546901-73554200	7300	--
duplication	7:18654701-18663300	8600	ENSGALG00000035605
duplication	1:4304301-4310400	6100	ENSGALG00000006731
duplication	Z:57344501-57357100	12600	ENSGALG00000027483
duplication	13:1685501-1723100	37600	ENSGALG00000038668;ENSGALG00000041947;ENSGALG00000036159
duplication	1:133217701-133229000	11300	ENSGALG00000016772
deletion	2:92693901-92705500	11600	--
deletion	1:28208301-28211700	3400	--
deletion	5:51892901-51905900	13000	ENSGALG00000011687
deletion	W:4662301-4664300	2000	--
deletion	2:292301-310900	18600	ENSGALG00000034284
deletion	4:10391201-10408700	17500	--
duplication	15:8379401-8504300	124900	ENSGALG00000006455;ENSGALG00000040504;ENSGALG00000006565;ENSGALG00000006588;ENSGALG00000006596;ENSGALG00000006607;ENSGALG00000006627
deletion	Z:36415201-36834100	418900	ENSGALG00000015150;ENSGALG00000034846;ENSGALG00000015154;ENSGALG00000015155
deletion	2:32021901-32023000	1100	--
duplication	Z:55498301-55503900	5600	ENSGALG00000015451
deletion	Z:33974101-34309100	335000	ENSGALG00000015078;ENSGALG00000015071;ENSGALG00000028142;ENSGALG00000015062;ENSGALG00000025763
deletion	Z:76403901-76407000	3100	--
deletion	5:16846801-16851800	5000	--
deletion	2:149237101-149238400	1300	--
duplication	13:868001-870900	2900	ENSGALG00000043142
deletion	2:93560401-93565700	5300	--
deletion	1:191536601-191542900	6300	--
deletion	5:11549601-11566800	17200	ENSGALG00000006077
deletion	11:2773501-2780100	6600	--
duplication	12:2015701-2020100	4400	ENSGALG00000002335
deletion	21:4438701-4465000	26300	ENSGALG00000043204
deletion	1:153533801-153540100	6300	ENSGALG00000035441
duplication	2:127026601-127034000	7400	ENSGALG00000040794
duplication	23:5141201-5702500	561300	ENSGALG00000003297;ENSGALG00000000466;ENSGALG00000003301;ENSGALG00000003313;ENSGALG00000003337;ENSGALG00000037052;ENSGALG00000046649;ENSGALG00000030701;ENSGALG00000003241;ENSGALG00000003246;ENSGALG00000003383;ENSGALG00000003405;ENSGALG00000031444;ENSGALG00000003408;ENSGALG00000038896;ENSGALG00000003420;ENSGALG00000036215;ENSGALG00000003517;ENSGALG00000003522;ENSGALG00000003529;ENSGALG00000003539;…
deletion	2:14412401-14436500	24100	ENSGALG00000007260
duplication	27:532001-613100	81100	ENSGALG00000026257;ENSGALG00000044680;ENSGALG00000045883;ENSGALG00000046097;ENSGALG00000041274;ENSGALG00000044469;ENSGALG00000046325;ENSGALG00000035491
duplication	6:20631101-20969600	338500	ENSGALG00000006763;ENSGALG00000030008;ENSGALG00000030597;ENSGALG00000038924;ENSGALG00000032234;ENSGALG00000006912;ENSGALG00000030598
duplication	1:45708201-45885100	176900	ENSGALG00000033709;ENSGALG00000043701;ENSGALG00000011456
deletion	33:642701-666000	23300	ENSGALG00000035734;ENSGALG00000032052;ENSGALG00000033510;ENSGALG00000034218
duplication	1:136392301-136408100	15800	ENSGALG00000029970;ENSGALG00000016808
deletion	13:18243001-18265300	22300	ENSGALG00000007663
deletion	15:11275801-11281100	5300	ENSGALG00000008151;ENSGALG00000026517;ENSGALG00000036227;ENSGALG00000020905
deletion	3:107900201-107904400	4200	ENSGALG00000016668
duplication	2:51035401-51043700	8300	ENSGALG00000040266
deletion	2:145082701-145089100	6400	--
deletion	12:15501-16800	1300	--
deletion	26:486701-499000	12300	ENSGALG00000035499
deletion	4:24539801-24597100	57300	--
duplication	4:44840201-44854500	14300	ENSGALG00000010847
duplication	14:2701-14600	11900	--
deletion	Z:10200301-10648800	448500	ENSGALG00000017411;ENSGALG00000003310;ENSGALG00000003326;ENSGALG00000027887;ENSGALG00000003353;ENSGALG00000003365;ENSGALG00000003373;ENSGALG00000003387;ENSGALG00000003432;ENSGALG00000003446
duplication	MT:1101-16800	15700	ENSGALG00000042750;ENSGALG00000043768;ENSGALG00000032142;ENSGALG00000032456;ENSGALG00000032465;ENSGALG00000041091;ENSGALG00000035334;ENSGALG00000030436;ENSGALG00000042478;ENSGALG00000036229;ENSGALG00000029500;ENSGALG00000032079;ENSGALG00000037838
deletion	3:74273701-74293900	20200	ENSGALG00000015593
duplication	1:169772801-169787300	14500	--
duplication	5:49949001-50664500	715500	ENSGALG00000011389;ENSGALG00000030181;ENSGALG00000011391;ENSGALG00000011432;ENSGALG00000030673;ENSGALG00000044919;ENSGALG00000011443;ENSGALG00000011446;ENSGALG00000045478;ENSGALG00000011464;ENSGALG00000011505;ENSGALG00000011511;ENSGALG00000011522;ENSGALG00000031062;ENSGALG00000044519;ENSGALG00000011528;ENSGALG00000011533;ENSGALG00000011534;ENSGALG00000011548;ENSGALG00000037017;ENSGALG00000011565;…
deletion	Z:56067301-56746400	679100	ENSGALG00000045440;ENSGALG00000044179;ENSGALG00000046560;ENSGALG00000014691;ENSGALG00000014692;ENSGALG00000028673;ENSGALG00000028135;ENSGALG00000014699;ENSGALG00000014703;ENSGALG00000029034;ENSGALG00000014690
deletion	Z:74388401-74445400	57000	--
deletion	4:23452801-23458500	5700	--
deletion	1:113336301-113340600	4300	--
deletion	Z:75805601-75832500	26900	--
deletion	28:56401-78800	22400	--
deletion	1:189955201-189971100	15900	--
deletion	Z:77366601-77394900	28300	ENSGALG00000046435
deletion	28:1085901-1094200	8300	--
deletion	1:185721101-185725100	4000	--
deletion	28:2314601-2327800	13200	ENSGALG00000028081
duplication	26:1600001-1800100	200100	ENSGALG00000000544;ENSGALG00000000551;ENSGALG00000000560;ENSGALG00000000186;ENSGALG00000000137;ENSGALG00000000583;ENSGALG00000000557;ENSGALG00000000545;ENSGALG00000038399;ENSGALG00000000611;ENSGALG00000037043
duplication	3:16738101-17005900	267800	ENSGALG00000039720;ENSGALG00000009119;ENSGALG00000009130;ENSGALG00000046616;ENSGALG00000009169;ENSGALG00000009195;ENSGALG00000009214;ENSGALG00000009219
deletion	2:133415701-133507500	91800	--
deletion	13:561301-575500	14200	--
duplication	1:46693301-46721700	28400	ENSGALG00000011514;ENSGALG00000026284;ENSGALG00000011531
duplication	12:2015601-2019900	4300	ENSGALG00000002335
duplication	5:37871401-38078100	206700	ENSGALG00000033517;ENSGALG00000010225;ENSGALG00000010229;ENSGALG00000010232;ENSGALG00000010233;ENSGALG00000020417;ENSGALG00000010237;ENSGALG00000010258;ENSGALG00000010270;ENSGALG00000010275
deletion	28:1205301-1234900	29600	ENSGALG00000042275;ENSGALG00000033971;ENSGALG00000032724;ENSGALG00000029503
duplication	1:118536201-118737200	201000	--
duplication	1:14213101-14219800	6700	--
deletion	8:9914601-9932100	17500	--
deletion	28:3124201-3129100	4900	ENSGALG00000038629
duplication	17:6381201-6664400	283200	ENSGALG00000003941;ENSGALG00000003895;ENSGALG00000040373;ENSGALG00000003875;ENSGALG00000003866;ENSGALG00000029834;ENSGALG00000041111;ENSGALG00000003789;ENSGALG00000018700;ENSGALG00000030256
deletion	3:13499401-13511200	11800	--
deletion	13:835301-845000	9700	ENSGALG00000043142
deletion	4:62747501-62750200	2700	--
deletion	Z:26571701-27698900	1127200	ENSGALG00000010166;ENSGALG00000010173;ENSGALG00000010178;ENSGALG00000010179;ENSGALG00000010180;ENSGALG00000030399;ENSGALG00000010187;ENSGALG00000046547;ENSGALG00000014448;ENSGALG00000014447;ENSGALG00000015024;ENSGALG00000015027;ENSGALG00000015028;ENSGALG00000015032;ENSGALG00000031794
deletion	W:2117501-2374700	257200	ENSGALG00000029545
duplication	27:2527801-2574600	46800	ENSGALG00000000410
deletion	1:100597801-100600200	2400	--
duplication	4:34743401-35402800	659400	ENSGALG00000010214;ENSGALG00000023335;ENSGALG00000010268;ENSGALG00000028608;ENSGALG00000046103;ENSGALG00000037781;ENSGALG00000010273;ENSGALG00000027562;ENSGALG00000040909;ENSGALG00000010283;ENSGALG00000029992;ENSGALG00000010291;ENSGALG00000010298;ENSGALG00000010316;ENSGALG00000010324;ENSGALG00000010333;ENSGALG00000045607;ENSGALG00000010338;ENSGALG00000029532;ENSGALG00000010347;ENSGALG00000042001;…
deletion	1:182532401-182548700	16300	--
deletion	4:2931101-2940900	9800	--
deletion	28:3437201-3441000	3800	ENSGALG00000034615;ENSGALG00000037256
deletion	4:87366601-87384800	18200	--
deletion	1:100486401-100488100	1700	--
duplication	2:10335901-10442200	106300	ENSGALG00000006672;ENSGALG00000006703;ENSGALG00000006723;ENSGALG00000006749
deletion	10:15893201-15902400	9200	--
deletion	2:77531401-77535000	3600	--
deletion	5:15001601-15016600	15000	--
deletion	1:140103201-140107200	4000	--
duplication	20:1081901-1440400	358500	ENSGALG00000040856;ENSGALG00000030253;ENSGALG00000038584;ENSGALG00000034085;ENSGALG00000042462;ENSGALG00000027834;ENSGALG00000026151;ENSGALG00000038355;ENSGALG00000040254;ENSGALG00000031906;ENSGALG00000033993;ENSGALG00000041093;ENSGALG00000038721;ENSGALG00000034509
deletion	7:6381201-6398900	17700	ENSGALG00000004288
duplication	18:3300301-4225900	925600	ENSGALG00000001503;ENSGALG00000001518;ENSGALG00000001531;ENSGALG00000028979;ENSGALG00000001545;ENSGALG00000001563;ENSGALG00000001577;ENSGALG00000001603;ENSGALG00000001607;ENSGALG00000039839;ENSGALG00000001618;ENSGALG00000023581;ENSGALG00000001626;ENSGALG00000046130;ENSGALG00000044175;ENSGALG00000040244;ENSGALG00000001725;ENSGALG00000029542;ENSGALG00000021552;ENSGALG00000001684;ENSGALG00000001734;…
deletion	2:83712901-83741100	28200	--
deletion	20:2104601-2107200	2600	--
deletion	26:1215401-1227900	12500	ENSGALG00000032619
deletion	2:95229401-95235800	6400	--
duplication	1:65284001-65301200	17200	ENSGALG00000031293
duplication	7:5910101-5914600	4500	ENSGALG00000004236
deletion	27:3209101-3213400	4300	ENSGALG00000040529
duplication	2:10356301-10379200	22900	--
deletion	Z:5433401-7125300	1691900	ENSGALG00000038930;ENSGALG00000002413;ENSGALG00000002419;ENSGALG00000026547;ENSGALG00000018534
deletion	1:141714001-142223200	509200	--
duplication	3:9739801-9876600	136800	ENSGALG00000027096;ENSGALG00000008828;ENSGALG00000026298
duplication	1:114248201-114261900	13700	ENSGALG00000046613
duplication	Z:76410301-76422900	12600	--
deletion	5:35363601-35382500	18900	ENSGALG00000029022
duplication	4:86379301-86395000	15700	ENSGALG00000043996;ENSGALG00000022939
deletion	5:27667101-27682600	15500	ENSGALG00000009400
duplication	8:6887301-8073800	1186500	ENSGALG00000004500;ENSGALG00000004526;ENSGALG00000030543;ENSGALG00000004538;ENSGALG00000030028;ENSGALG00000004554;ENSGALG00000004578;ENSGALG00000004587;ENSGALG00000004591;ENSGALG00000004597;ENSGALG00000004607;ENSGALG00000004614;ENSGALG00000004620;ENSGALG00000004627;ENSGALG00000004642;ENSGALG00000004667;ENSGALG00000039780;ENSGALG00000004700;ENSGALG00000020927;ENSGALG00000004728;ENSGALG00000038320;…
duplication	5:36184201-36265100	80900	ENSGALG00000034264;ENSGALG00000010060;ENSGALG00000027864
duplication	3:2380201-2406100	25900	ENSGALG00000029476
duplication	12:10401101-11033700	632600	ENSGALG00000039363;ENSGALG00000045577;ENSGALG00000029632;ENSGALG00000034289;ENSGALG00000036133;ENSGALG00000044610;ENSGALG00000030487;ENSGALG00000006306;ENSGALG00000006325;ENSGALG00000006328;ENSGALG00000006345;ENSGALG00000006357;ENSGALG00000031139;ENSGALG00000044333;ENSGALG00000006425;ENSGALG00000037545
deletion	1:4451201-4473300	22100	ENSGALG00000029270
duplication	1:73583301-73604100	20800	--
deletion	3:98266001-98274700	8700	--
duplication	14:2015301-2385600	370300	ENSGALG00000003675;ENSGALG00000003684;ENSGALG00000003781;ENSGALG00000003798;ENSGALG00000003819;ENSGALG00000027698;ENSGALG00000044199;ENSGALG00000021238;ENSGALG00000045037;ENSGALG00000004055;ENSGALG00000004058;ENSGALG00000004064;ENSGALG00000003122
deletion	4:76466501-76477300	10800	ENSGALG00000014425
deletion	2:149143801-149166400	22600	ENSGALG00000029325;ENSGALG00000030191;ENSGALG00000034333
deletion	Z:67591001-67703400	112400	--
duplication	5:18308301-18573300	265000	ENSGALG00000040415;ENSGALG00000039191;ENSGALG00000040371;ENSGALG00000034029;ENSGALG00000029892;ENSGALG00000013532;ENSGALG00000014573;ENSGALG00000031889;ENSGALG00000011609
deletion	Z:77906501-77929700	23200	ENSGALG00000046351
deletion	23:1830601-1835800	5200	ENSGALG00000027909;ENSGALG00000000881
deletion	1:150702201-150738300	36100	--
duplication	4:9634301-9674000	39700	--
deletion	4:18500201-18511100	10900	ENSGALG00000009168
duplication	Z:53794301-53919200	124900	ENSGALG00000015391;ENSGALG00000015397;ENSGALG00000015399
duplication	5:53864701-53889100	24400	--
deletion	1:87224601-87227500	2900	--
duplication	4:82668501-83077200	408700	ENSGALG00000015628;ENSGALG00000015635;ENSGALG00000015645;ENSGALG00000015649;ENSGALG00000015652;ENSGALG00000015664;ENSGALG00000015665;ENSGALG00000015666;ENSGALG00000015667
deletion	4:59303201-59316200	13000	--
deletion	25:1640401-1650500	10100	ENSGALG00000034042
deletion	11:6194701-6214300	19600	--
duplication	6:10368601-10389700	21100	--
deletion	Z:76323101-76327700	4600	ENSGALG00000046417
deletion	5:53986801-53993200	6400	ENSGALG00000011861
deletion	1:62469401-62472800	3400	ENSGALG00000033471
duplication	4:66749801-66762000	12200	--
duplication	6:22012501-22242300	229800	ENSGALG00000007078;ENSGALG00000007090;ENSGALG00000007304;ENSGALG00000007395;ENSGALG00000037283;ENSGALG00000007465;ENSGALG00000020754;ENSGALG00000023691;ENSGALG00000007479;ENSGALG00000030932;ENSGALG00000007484;ENSGALG00000007489;ENSGALG00000007508;ENSGALG00000017419;ENSGALG00000007014
duplication	1:78185401-78196100	10700	ENSGALG00000014754;ENSGALG00000034771
duplication	10:19664101-19680700	16600	ENSGALG00000008146
deletion	10:15836601-15870900	34300	ENSGALG00000007000
deletion	1:194852901-194856700	3800	ENSGALG00000039054
duplication	10:4440501-4476700	36200	ENSGALG00000003705
deletion	5:11551801-11567900	16100	--
duplication	2:139857801-139865300	7500	--
duplication	2:121126401-121131700	5300	ENSGALG00000046657
duplication	2:106920101-106936200	16100	ENSGALG00000036969
deletion	3:87583101-87587300	4200	ENSGALG00000016292
deletion	2:957001-959400	2400	ENSGALG00000046382
deletion	6:31354201-31368800	14600	ENSGALG00000038396
duplication	4:44329501-44335700	6200	--
deletion	2:77395901-77401000	5100	--
deletion	5:55010901-55019400	8500	--
deletion	3:70837601-70843300	5700	--
duplication	4:1085901-1288400	202500	ENSGALG00000041437;ENSGALG00000035966;ENSGALG00000004475;ENSGALG00000004401;ENSGALG00000004367;ENSGALG00000004346;ENSGALG00000004336;ENSGALG00000004251;ENSGALG00000026278;ENSGALG00000028681;ENSGALG00000004198;ENSGALG00000004195
deletion	Z:24765901-25685200	919300	ENSGALG00000015021;ENSGALG00000015020;ENSGALG00000044064;ENSGALG00000015019;ENSGALG00000015014;ENSGALG00000044397;ENSGALG00000015008;ENSGALG00000038260;ENSGALG00000015002;ENSGALG00000046283;ENSGALG00000014999;ENSGALG00000014995
deletion	Z:77028701-77043100	14400	ENSGALG00000046527
deletion	8:4130701-4132200	1500	ENSGALG00000033328
duplication	1:111366001-111387800	21800	ENSGALG00000022787
duplication	Z:78418401-78422300	3900	--
duplication	1:155102401-155146400	44000	ENSGALG00000016925
deletion	2:105813201-105817900	4700	--
deletion	1:159683101-159686000	2900	--
duplication	3:10910901-10919000	8100	--
deletion	5:54462601-54466000	3400	ENSGALG00000011910;ENSGALG00000017389
duplication	4:86296301-86299400	3100	ENSGALG00000038559
duplication	10:12901501-12926700	25200	--
deletion	5:47106501-47121300	14800	--
duplication	1:150548701-150552700	4000	--
deletion	27:4775101-4778500	3400	ENSGALG00000040017;ENSGALG00000029410
deletion	4:72169501-72179600	10100	ENSGALG00000033883
deletion	4:19545801-19558700	12900	--
duplication	1:110861501-110884000	22500	ENSGALG00000016217
deletion	2:112760301-112766700	6400	--
duplication	5:40822501-40833200	10700	ENSGALG00000010572
duplication	Z:78395901-78421900	26000	--
duplication	12:5477201-5485200	8000	--
deletion	Z:80335601-80339900	4300	--
deletion	7:28664701-28676400	11700	ENSGALG00000042389
duplication	2:53393301-53412600	19300	--
duplication	1:365001-378600	13600	--
deletion	5:6318401-6334700	16300	--
deletion	17:1-503300	503300	--
duplication	7:18770301-18785600	15300	ENSGALG00000009846;ENSGALG00000010657
duplication	13:9240601-9424800	184200	ENSGALG00000039995
duplication	19:5277901-5493600	215700	ENSGALG00000023806;ENSGALG00000035005;ENSGALG00000002783;ENSGALG00000030316;ENSGALG00000002843;ENSGALG00000002943;ENSGALG00000038204;ENSGALG00000021592;ENSGALG00000023787;ENSGALG00000026822;ENSGALG00000002987;ENSGALG00000003015;ENSGALG00000003031;ENSGALG00000003072;ENSGALG00000021589
deletion	LGE64:262701-276300	13600	ENSGALG00000044436;ENSGALG00000044817
deletion	Z:52548201-52707200	159000	ENSGALG00000015333
duplication	20:5007101-5698400	691300	ENSGALG00000003681;ENSGALG00000003750;ENSGALG00000039155;ENSGALG00000030012;ENSGALG00000003815;ENSGALG00000003842;ENSGALG00000038797;ENSGALG00000003855;ENSGALG00000027126;ENSGALG00000003909;ENSGALG00000003921;ENSGALG00000021357;ENSGALG00000029089;ENSGALG00000003929;ENSGALG00000003932;ENSGALG00000003952;ENSGALG00000004028;ENSGALG00000004074;ENSGALG00000004098;ENSGALG00000004110;ENSGALG00000004123;…
duplication	1:194385601-194413000	27400	ENSGALG00000017336;ENSGALG00000042572
deletion	2:100632301-100653500	21200	--
deletion	2:104136301-104138800	2500	ENSGALG00000015112
deletion	4:15333801-15343800	10000	--
duplication	12:19351001-19763400	412400	ENSGALG00000008368;ENSGALG00000008378;ENSGALG00000008394;ENSGALG00000044813;ENSGALG00000028009;ENSGALG00000008407;ENSGALG00000008411;ENSGALG00000008419;ENSGALG00000008420;ENSGALG00000027142;ENSGALG00000020747;ENSGALG00000008452;ENSGALG00000020745;ENSGALG00000008473;ENSGALG00000008487;ENSGALG00000008490;ENSGALG00000008500
duplication	1:73691501-73701500	10000	--
deletion	1:109259201-109272300	13100	--
deletion	2:79818001-79820200	2200	ENSGALG00000013105
deletion	2:57123101-57134000	10900	ENSGALG00000041404
deletion	15:11275401-11280900	5500	ENSGALG00000008151;ENSGALG00000026517;ENSGALG00000036227;ENSGALG00000020905
deletion	Z:80639701-80696900	57200	--
duplication	25:2079701-2116700	37000	ENSGALG00000029687;ENSGALG00000037441;ENSGALG00000041435;ENSGALG00000013537
deletion	Z:5768801-5772700	3900	--
duplication	2:64475201-64489200	14000	ENSGALG00000045358
deletion	16:455701-466300	10600	ENSGALG00000045290;ENSGALG00000030320;ENSGALG00000042684;ENSGALG00000032602;ENSGALG00000040592;ENSGALG00000026466
deletion	12:4347501-4352800	5300	--
duplication	1:24704701-24713100	8400	ENSGALG00000030173
deletion	Z:58397301-58872100	474800	--
duplication	8:3320601-3955200	634600	ENSGALG00000002469;ENSGALG00000002477;ENSGALG00000034850;ENSGALG00000002504;ENSGALG00000002524;ENSGALG00000042744;ENSGALG00000026810;ENSGALG00000002549;ENSGALG00000023897;ENSGALG00000021143;ENSGALG00000002564;ENSGALG00000026572;ENSGALG00000002581;ENSGALG00000002643;ENSGALG00000032278;ENSGALG00000002667;ENSGALG00000037852;ENSGALG00000039322;ENSGALG00000002725;ENSGALG00000002734;ENSGALG00000036871;…
duplication	Z:80911001-81081700	170700	ENSGALG00000005316;ENSGALG00000028063
deletion	1:162174701-162191800	17100	--
deletion	3:62430501-62444600	14100	--
duplication	1:79850801-79974700	123900	ENSGALG00000014970;ENSGALG00000033186;ENSGALG00000014973
duplication	20:3758801-3777300	18500	ENSGALG00000003503
deletion	Z:66244201-66913700	669500	ENSGALG00000015682;ENSGALG00000035136;ENSGALG00000015683;ENSGALG00000015684;ENSGALG00000015689;ENSGALG00000015691;ENSGALG00000015702;ENSGALG00000015704;ENSGALG00000015721;ENSGALG00000015728;ENSGALG00000015729
duplication	Z:78327301-78346700	19400	--
deletion	8:27737001-27757100	20100	--
duplication	3:35237101-35244300	7200	ENSGALG00000010713
deletion	6:31712601-31724300	11700	--
duplication	4:90437301-90695700	258400	ENSGALG00000000067;ENSGALG00000016098
deletion	2:140518101-140524500	6400	--
deletion	9:2175801-2180700	4900	--
deletion	W:3734901-3747900	13000	ENSGALG00000038064
duplication	1:73704901-73722800	17900	--
deletion	27:802201-807000	4800	--
deletion	11:12454601-12459300	4700	--
duplication	1:75670901-75676500	5600	--
duplication	2:50505701-50517300	11600	--
deletion	1:73492601-73500300	7700	--
duplication	5:22650401-23770700	1120300	ENSGALG00000008080;ENSGALG00000028710;ENSGALG00000008084;ENSGALG00000008089;ENSGALG00000008091;ENSGALG00000008097;ENSGALG00000008100;ENSGALG00000008108;ENSGALG00000028327;ENSGALG00000008122;ENSGALG00000008127;ENSGALG00000008148;ENSGALG00000008181;ENSGALG00000038059;ENSGALG00000008211;ENSGALG00000008218;ENSGALG00000008231;ENSGALG00000008247;ENSGALG00000008255;ENSGALG00000032181;ENSGALG00000008325;…
deletion	10:20408701-20411100	2400	--
duplication	13:1926601-1934800	8200	ENSGALG00000026638;ENSGALG00000002622
duplication	3:101693701-102169700	476000	ENSGALG00000016475;ENSGALG00000016476;ENSGALG00000016477;ENSGALG00000038544;ENSGALG00000016479;ENSGALG00000016478;ENSGALG00000016480;ENSGALG00000016481;ENSGALG00000016483;ENSGALG00000044774;ENSGALG00000016485
duplication	1:44893001-45692100	799100	ENSGALG00000011295;ENSGALG00000011297;ENSGALG00000011309;ENSGALG00000019336;ENSGALG00000011320;ENSGALG00000011323;ENSGALG00000011325;ENSGALG00000011327;ENSGALG00000011342;ENSGALG00000011357;ENSGALG00000011377;ENSGALG00000011400;ENSGALG00000011406;ENSGALG00000011409;ENSGALG00000011414;ENSGALG00000011421
deletion	1:177235801-177255400	19600	--
deletion	Z:76493101-76497700	4600	--
duplication	6:9285101-10658200	1373100	ENSGALG00000003196;ENSGALG00000027165;ENSGALG00000003249;ENSGALG00000003289;ENSGALG00000003308;ENSGALG00000003526;ENSGALG00000003533;ENSGALG00000045809;ENSGALG00000024271;ENSGALG00000029823;ENSGALG00000003549;ENSGALG00000003557;ENSGALG00000045194;ENSGALG00000046392;ENSGALG00000029829;ENSGALG00000003634;ENSGALG00000003652;ENSGALG00000003689;ENSGALG00000003695;ENSGALG00000003701;ENSGALG00000003751;…
duplication	10:2272301-2351900	79600	ENSGALG00000044950;ENSGALG00000027805;ENSGALG00000001711;ENSGALG00000014116;ENSGALG00000023859;ENSGALG00000014121;ENSGALG00000029296;ENSGALG00000001689;ENSGALG00000032215;ENSGALG00000026446
duplication	15:10545601-10861300	315700	ENSGALG00000007758;ENSGALG00000037307;ENSGALG00000007765;ENSGALG00000028106;ENSGALG00000007778;ENSGALG00000007781
deletion	14:10211601-10223600	12000	--
duplication	10:17529601-17671300	141700	ENSGALG00000007141;ENSGALG00000026468;ENSGALG00000007162;ENSGALG00000007170;ENSGALG00000030076
deletion	1:108695501-108710600	15100	--
deletion	25:1830901-1835800	4900	--
duplication	19:9218101-9418600	200500	ENSGALG00000005685;ENSGALG00000038096;ENSGALG00000041802;ENSGALG00000005699;ENSGALG00000005702;ENSGALG00000005707;ENSGALG00000005715;ENSGALG00000005737;ENSGALG00000005830
duplication	4:34202301-34281300	79000	ENSGALG00000041054
deletion	25:1640401-1651900	11500	ENSGALG00000034042
deletion	18:566001-568000	2000	ENSGALG00000039977
deletion	25:1598401-1614300	15900	ENSGALG00000037787
deletion	Z:78124101-78205800	81700	--
deletion	13:2846401-2848200	1800	ENSGALG00000002229
deletion	5:31856101-31862500	6400	--
duplication	28:1235101-1366100	131000	ENSGALG00000029503;ENSGALG00000003238;ENSGALG00000044661;ENSGALG00000013371;ENSGALG00000013369;ENSGALG00000027147;ENSGALG00000026716;ENSGALG00000012860;ENSGALG00000026847;ENSGALG00000013365;ENSGALG00000001948;ENSGALG00000034087
deletion	33:1-42500	42500	ENSGALG00000029599;ENSGALG00000035635;ENSGALG00000031724
deletion	1:40242401-40260500	18100	ENSGALG00000010958
duplication	2:1959001-1999100	40100	ENSGALG00000030268
deletion	27:4835001-4836800	1800	ENSGALG00000037935
duplication	8:6009101-6066000	56900	ENSGALG00000003955
duplication	1:6634301-7041100	406800	ENSGALG00000030140;ENSGALG00000013738;ENSGALG00000034198;ENSGALG00000035636;ENSGALG00000014575;ENSGALG00000006682;ENSGALG00000043593;ENSGALG00000034992
duplication	21:6019501-6527000	507500	ENSGALG00000004741;ENSGALG00000004771;ENSGALG00000029669;ENSGALG00000021569;ENSGALG00000021567;ENSGALG00000004781;ENSGALG00000041708;ENSGALG00000004796;ENSGALG00000004800;ENSGALG00000004833;ENSGALG00000023580;ENSGALG00000021561;ENSGALG00000004848;ENSGALG00000004874;ENSGALG00000004878;ENSGALG00000004882;ENSGALG00000033138;ENSGALG00000004889;ENSGALG00000043327;ENSGALG00000039532;ENSGALG00000026558
deletion	3:69532801-69547900	15100	--
duplication	Z:50016201-50049200	33000	ENSGALG00000015257;ENSGALG00000015256
duplication	Z:76407401-76417000	9600	--
deletion	Z:9138901-9159500	20600	ENSGALG00000026655;ENSGALG00000028039;ENSGALG00000025945
deletion	28:1132501-1140900	8400	ENSGALG00000041643
duplication	3:89033001-89042500	9500	--
deletion	4:58643701-58657900	14200	ENSGALG00000012211
duplication	20:9814401-9977200	162800	ENSGALG00000044229;ENSGALG00000006092;ENSGALG00000006101;ENSGALG00000006106;ENSGALG00000006123;ENSGALG00000006130;ENSGALG00000039685;ENSGALG00000006138;ENSGALG00000036219
deletion	15:3118701-3129500	10800	ENSGALG00000002536;ENSGALG00000002557
deletion	11:12725001-12737200	12200	--
duplication	1:194857801-194863900	6100	ENSGALG00000039054
duplication	19:5983101-6059100	76000	ENSGALG00000004042;ENSGALG00000004082
deletion	2:149162301-149165200	2900	--
duplication	17:6613001-6665700	52700	ENSGALG00000018700;ENSGALG00000030256
duplication	1:123863801-124122500	258700	ENSGALG00000041433;ENSGALG00000040526
deletion	4:40774601-40781400	6800	--
deletion	20:1440201-1458200	18000	ENSGALG00000034509
duplication	3:72489401-72507700	18300	--
deletion	27:1176901-1178000	1100	--
deletion	13:1803101-1822600	19500	ENSGALG00000029700
duplication	3:25200201-25208800	8600	ENSGALG00000009932;ENSGALG00000009947
deletion	2:110096401-110114300	17900	--
deletion	25:1536001-1555000	19000	--
duplication	1:117435501-117440100	4600	ENSGALG00000044129
deletion	16:272401-289000	16600	ENSGALG00000039964;ENSGALG00000040101;ENSGALG00000040185;ENSGALG00000039480;ENSGALG00000044555
duplication	19:5959601-5965600	6000	ENSGALG00000004035
deletion	Z:35659601-35667100	7500	--
duplication	1:140006201-140029200	23000	--
duplication	20:12440901-12742300	301400	ENSGALG00000007786;ENSGALG00000007792;ENSGALG00000042279;ENSGALG00000007796;ENSGALG00000040546
deletion	1:143842001-143853000	11000	--
deletion	6:31358901-31368900	10000	ENSGALG00000038396
deletion	17:608001-619900	11900	--
deletion	3:60857201-60879400	22200	--
deletion	2:117114901-117116800	1900	--
duplication	26:5149901-5277400	127500	ENSGALG00000034456;ENSGALG00000003554;ENSGALG00000003601
duplication	14:14716801-14725800	9000	ENSGALG00000002119
deletion	Z:74948501-74981600	33100	--
deletion	1:666401-674000	7600	ENSGALG00000039982
deletion	W:2814501-2908100	93600	ENSGALG00000031355
deletion	28:2160101-2162600	2500	ENSGALG00000027540
duplication	2:128041901-128381600	339700	ENSGALG00000044675;ENSGALG00000029897;ENSGALG00000044554;ENSGALG00000032042;ENSGALG00000032718;ENSGALG00000043764;ENSGALG00000032850
duplication	9:14834401-15372400	538000	ENSGALG00000007357;ENSGALG00000007361;ENSGALG00000007419;ENSGALG00000046559;ENSGALG00000027722;ENSGALG00000007474;ENSGALG00000007478;ENSGALG00000045593;ENSGALG00000007485;ENSGALG00000027983;ENSGALG00000032657;ENSGALG00000007536;ENSGALG00000007557;ENSGALG00000007581;ENSGALG00000007595;ENSGALG00000007607;ENSGALG00000007611;ENSGALG00000043995;ENSGALG00000007664;ENSGALG00000007681;ENSGALG00000007691;…
deletion	2:41928901-41934000	5100	ENSGALG00000037242;ENSGALG00000040197
duplication	15:8958401-9055600	97200	ENSGALG00000006838;ENSGALG00000006872;ENSGALG00000006898;ENSGALG00000006921
duplication	1:71480801-71520600	39800	ENSGALG00000013911
deletion	1:139825401-139833000	7600	ENSGALG00000044352
duplication	3:40960301-40966700	6400	ENSGALG00000011180
duplication	Z:9185601-9198000	12400	ENSGALG00000002548
duplication	12:8445401-9195700	750300	ENSGALG00000005481;ENSGALG00000005499;ENSGALG00000005506;ENSGALG00000005527;ENSGALG00000005537;ENSGALG00000005601;ENSGALG00000005620;ENSGALG00000005622;ENSGALG00000005656;ENSGALG00000005670;ENSGALG00000005678;ENSGALG00000005688;ENSGALG00000005696;ENSGALG00000005701;ENSGALG00000005713;ENSGALG00000036763;ENSGALG00000026089;ENSGALG00000005789;ENSGALG00000005811;ENSGALG00000028620;ENSGALG00000005869;…
duplication	3:47923401-47932600	9200	--
duplication	12:11050401-11431300	380900	ENSGALG00000037545;ENSGALG00000006459;ENSGALG00000006465;ENSGALG00000006526;ENSGALG00000006544;ENSGALG00000006571
deletion	Z:31979301-34269000	2289700	ENSGALG00000015103;ENSGALG00000015101;ENSGALG00000028298;ENSGALG00000015097;ENSGALG00000015096;ENSGALG00000034760;ENSGALG00000020554;ENSGALG00000027314;ENSGALG00000015091;ENSGALG00000015090;ENSGALG00000015083;ENSGALG00000015082;ENSGALG00000015081;ENSGALG00000015080;ENSGALG00000015078;ENSGALG00000015071;ENSGALG00000028142
deletion	4:86445001-86451300	6300	ENSGALG00000045786
duplication	6:34260601-34269200	8600	ENSGALG00000010461
duplication	3:55271401-55585100	313700	ENSGALG00000013900;ENSGALG00000013912;ENSGALG00000013935;ENSGALG00000019967;ENSGALG00000013941
deletion	Z:75416601-75440300	23700	--
duplication	1:1645601-1649600	4000	ENSGALG00000008477;ENSGALG00000045303
duplication	Z:80814401-80831400	17000	--
duplication	W:3893601-3899600	6000	--
deletion	10:7723101-7736000	12900	ENSGALG00000004347
deletion	5:44925101-44947400	22300	--
duplication	12:2731201-2846900	115700	ENSGALG00000038941;ENSGALG00000003720;ENSGALG00000003738;ENSGALG00000003799;ENSGALG00000028204;ENSGALG00000003806
duplication	5:3986701-3994200	7500	--
deletion	23:2209101-2216100	7000	ENSGALG00000035317
duplication	W:1105701-1110400	4700	--
deletion	1:31933901-31940600	6700	--
deletion	Z:52837801-56063200	3225400	ENSGALG00000026395;ENSGALG00000027114;ENSGALG00000015349;ENSGALG00000015352;ENSGALG00000015366;ENSGALG00000015368;ENSGALG00000015372;ENSGALG00000015373;ENSGALG00000015374;ENSGALG00000015376;ENSGALG00000027423;ENSGALG00000015382;ENSGALG00000015384;ENSGALG00000015385;ENSGALG00000041930;ENSGALG00000015386;ENSGALG00000015390;ENSGALG00000015391;ENSGALG00000015397;ENSGALG00000015399;ENSGALG00000015422;…
deletion	5:11249101-11287100	38000	ENSGALG00000006074
duplication	3:105003401-105007900	4500	ENSGALG00000042005
deletion	1:177234901-177256000	21100	--
deletion	6:19506301-19511300	5000	--
deletion	28:1085901-1097200	11300	ENSGALG00000041643
duplication	17:1669301-1683300	14000	ENSGALG00000008886
deletion	Z:75314701-75350300	35600	--
duplication	10:7426101-7475900	49800	ENSGALG00000004304
duplication	15:11286201-11388600	102400	ENSGALG00000026517;ENSGALG00000020905;ENSGALG00000008177
deletion	8:9917901-9928200	10300	--
duplication	19:2519401-3850100	1330700	ENSGALG00000036742;ENSGALG00000001174;ENSGALG00000001189;ENSGALG00000021665;ENSGALG00000001263;ENSGALG00000030450;ENSGALG00000029449;ENSGALG00000043302;ENSGALG00000001313;ENSGALG00000001363;ENSGALG00000001387;ENSGALG00000001410;ENSGALG00000001441;ENSGALG00000001467;ENSGALG00000001479;ENSGALG00000001546;ENSGALG00000001564;ENSGALG00000001573;ENSGALG00000001617;ENSGALG00000001632;ENSGALG00000041844;…
deletion	9:4189301-4204300	15000	ENSGALG00000037352
deletion	Z:43253601-43260800	7200	--
deletion	33:642701-729800	87100	ENSGALG00000035734;ENSGALG00000032052;ENSGALG00000033510;ENSGALG00000034218;ENSGALG00000037941;ENSGALG00000035086;ENSGALG00000041592;ENSGALG00000032819;ENSGALG00000031958;ENSGALG00000046197;ENSGALG00000031973
deletion	6:27065401-27073600	8200	ENSGALG00000008883
duplication	11:19741301-19992500	251200	ENSGALG00000000713;ENSGALG00000045346;ENSGALG00000046424;ENSGALG00000000787;ENSGALG00000000802;ENSGALG00000000811;ENSGALG00000000817;ENSGALG00000028253
duplication	14:6152601-6532600	380000	ENSGALG00000005414;ENSGALG00000005421;ENSGALG00000005458;ENSGALG00000005465;ENSGALG00000005490;ENSGALG00000005558;ENSGALG00000005572;ENSGALG00000005579;ENSGALG00000005589;ENSGALG00000005598;ENSGALG00000045096;ENSGALG00000005608;ENSGALG00000005617;ENSGALG00000005646;ENSGALG00000005714;ENSGALG00000032418;ENSGALG00000005767;ENSGALG00000005844;ENSGALG00000030169;ENSGALG00000005861;ENSGALG00000005878;…
deletion	1:8516201-8538400	22200	--
deletion	3:13499401-13511300	11900	--
deletion	2:36334101-36335700	1600	--
deletion	Z:77610901-77625700	14800	--
duplication	4:15516501-15527600	11100	ENSGALG00000008442
duplication	1:49155901-49338100	182200	ENSGALG00000036238;ENSGALG00000011859;ENSGALG00000028016;ENSGALG00000019325;ENSGALG00000011863;ENSGALG00000011866;ENSGALG00000011867;ENSGALG00000023193;ENSGALG00000011878
deletion	2:133415201-133442800	27600	--
deletion	6:19675101-19681400	6300	--
duplication	20:9717001-9803700	86700	ENSGALG00000035378;ENSGALG00000004683;ENSGALG00000044104;ENSGALG00000006062
deletion	7:11138901-11158700	19800	ENSGALG00000008152
deletion	8:11596101-11619700	23600	--
deletion	1:75662901-75670800	7900	ENSGALG00000013420
deletion	Z:24681601-24918000	236400	ENSGALG00000014923;ENSGALG00000013510;ENSGALG00000013511;ENSGALG00000013512;ENSGALG00000015021;ENSGALG00000015020
deletion	1:100704901-100709000	4100	--
duplication	1:117435501-117440200	4700	ENSGALG00000044129
deletion	28:2591901-2596600	4700	--
deletion	LGE64:284901-321600	36700	ENSGALG00000044436;ENSGALG00000046165
deletion	1:16655901-16657900	2000	--
duplication	28:975401-1086200	110800	ENSGALG00000000740;ENSGALG00000000748;ENSGALG00000000784;ENSGALG00000024391;ENSGALG00000037888;ENSGALG00000028029;ENSGALG00000027838;ENSGALG00000000795;ENSGALG00000002085;ENSGALG00000039733;ENSGALG00000022149;ENSGALG00000017524
deletion	28:1153901-1160400	6500	ENSGALG00000041371
deletion	Z:77906501-78218300	311800	ENSGALG00000046351;ENSGALG00000046078
duplication	1:78105401-78110700	5300	ENSGALG00000014754;ENSGALG00000032796
deletion	1:150702201-150726100	23900	--
deletion	14:12731901-12733500	1600	ENSGALG00000027823
duplication	13:3361201-3857100	495900	ENSGALG00000040205;ENSGALG00000033591;ENSGALG00000002152;ENSGALG00000002132;ENSGALG00000002118;ENSGALG00000002113
duplication	Z:23330801-23460900	130100	ENSGALG00000004311;ENSGALG00000014994;ENSGALG00000014989;ENSGALG00000014984;ENSGALG00000014983
duplication	18:9063201-9560500	497300	ENSGALG00000004418;ENSGALG00000029893;ENSGALG00000026401;ENSGALG00000004441;ENSGALG00000023364;ENSGALG00000031895;ENSGALG00000001465;ENSGALG00000026940;ENSGALG00000004495;ENSGALG00000004502;ENSGALG00000023359;ENSGALG00000045731;ENSGALG00000022536;ENSGALG00000021362;ENSGALG00000004505;ENSGALG00000039263;ENSGALG00000004514;ENSGALG00000004525;ENSGALG00000004583;ENSGALG00000042215;ENSGALG00000023354;…
duplication	4:25664101-25698400	34300	ENSGALG00000009692
deletion	Z:77259501-77264500	5000	--
duplication	1:62226101-62301500	75400	ENSGALG00000003466;ENSGALG00000013069
deletion	Z:34828001-35034800	206800	ENSGALG00000015113;ENSGALG00000015115;ENSGALG00000015118;ENSGALG00000027374
duplication	22:4623601-4643800	20200	ENSGALG00000014155
duplication	4:17314301-17767500	453200	ENSGALG00000008970;ENSGALG00000008990;ENSGALG00000041977;ENSGALG00000009040;ENSGALG00000009063;ENSGALG00000009065;ENSGALG00000009067;ENSGALG00000009071;ENSGALG00000009075
deletion	6:14561901-14578600	16700	ENSGALG00000041935
duplication	11:18858001-19325800	467800	ENSGALG00000006222;ENSGALG00000044934;ENSGALG00000028363;ENSGALG00000006179;ENSGALG00000000507;ENSGALG00000023472;ENSGALG00000006175;ENSGALG00000006161;ENSGALG00000006144;ENSGALG00000044991;ENSGALG00000023468;ENSGALG00000000513;ENSGALG00000000516;ENSGALG00000000521;ENSGALG00000000129;ENSGALG00000000059;ENSGALG00000025712;ENSGALG00000000528;ENSGALG00000000540;ENSGALG00000000549;ENSGALG00000000608;…
duplication	27:2212001-2225500	13500	--
duplication	11:1306601-1761400	454800	ENSGALG00000023898;ENSGALG00000007867;ENSGALG00000031752;ENSGALG00000002198;ENSGALG00000028326;ENSGALG00000002237;ENSGALG00000002244;ENSGALG00000026043;ENSGALG00000002247;ENSGALG00000002301;ENSGALG00000002313;ENSGALG00000002321;ENSGALG00000026903;ENSGALG00000044146;ENSGALG00000002356;ENSGALG00000002407;ENSGALG00000002458
deletion	W:3313101-3612400	299300	--
deletion	11:2775301-3322800	547500	--
deletion	2:75810601-75815300	4700	ENSGALG00000036466
deletion	1:94152701-94157600	4900	--
deletion	2:56300901-56332500	31600	ENSGALG00000045628;ENSGALG00000045175;ENSGALG00000045357;ENSGALG00000046360
deletion	1:10300601-10309100	8500	ENSGALG00000008486
deletion	Z:75141001-75171200	30200	ENSGALG00000044812
deletion	27:1057601-1059400	1800	ENSGALG00000028842
duplication	4:51174101-51178800	4700	ENSGALG00000035219
deletion	12:16279401-16282300	2900	--
deletion	7:18400101-18414400	14300	--
duplication	14:4922601-5063700	141100	ENSGALG00000004888;ENSGALG00000027188;ENSGALG00000004902;ENSGALG00000004916;ENSGALG00000004926;ENSGALG00000004929;ENSGALG00000004953;ENSGALG00000004978
deletion	4:28149601-28152400	2800	--
deletion	Z:64182301-64240400	58100	--
deletion	3:97570801-97576200	5400	--
duplication	8:4105301-4109900	4600	ENSGALG00000033328
duplication	1:195554101-195630800	76700	ENSGALG00000017323;ENSGALG00000044348
deletion	1:74624001-75190200	566200	ENSGALG00000013272
duplication	28:3519601-3561100	41500	ENSGALG00000002969;ENSGALG00000042132;ENSGALG00000029015;ENSGALG00000026563
duplication	2:65190501-65201000	10500	--
deletion	33:981401-987800	6400	ENSGALG00000033272
deletion	6:11067201-11095100	27900	--
deletion	17:6664101-6679300	15200	ENSGALG00000041505
deletion	Z:44850801-45283200	432400	ENSGALG00000006803;ENSGALG00000037299;ENSGALG00000000428;ENSGALG00000026899
deletion	23:2049501-2051500	2000	--
deletion	2:74809101-74811400	2300	--
duplication	Z:73831301-73838800	7500	--
deletion	1:187240101-187280600	40500	--
duplication	5:12134701-12374000	239300	ENSGALG00000028696;ENSGALG00000006216;ENSGALG00000034017;ENSGALG00000006220;ENSGALG00000006231
deletion	8:8536601-8543600	7000	ENSGALG00000045205
duplication	23:925201-984900	59700	ENSGALG00000000667
deletion	1:141294801-141317200	22400	--
deletion	1:140631701-140636500	4800	--
duplication	5:23250401-23770200	519800	ENSGALG00000008255;ENSGALG00000032181;ENSGALG00000008325;ENSGALG00000008332;ENSGALG00000042357;ENSGALG00000008347;ENSGALG00000008354;ENSGALG00000008358;ENSGALG00000008365;ENSGALG00000008367;ENSGALG00000008380;ENSGALG00000008393
deletion	11:11287701-11316600	28900	ENSGALG00000034990;ENSGALG00000040558
deletion	10:2262901-2272200	9300	ENSGALG00000028247;ENSGALG00000044354;ENSGALG00000038458
deletion	1:10527701-10532000	4300	ENSGALG00000008486
deletion	Z:74459001-74610400	151400	ENSGALG00000044758;ENSGALG00000045712
deletion	2:25170301-25203400	33100	ENSGALG00000010711
duplication	7:23215601-23511500	295900	ENSGALG00000011468;ENSGALG00000011469;ENSGALG00000011472;ENSGALG00000011475
deletion	4:41028801-41037000	8200	--
deletion	17:3872401-3891300	18900	ENSGALG00000007038
duplication	17:8296701-8797600	500900	ENSGALG00000002375;ENSGALG00000002364;ENSGALG00000001964;ENSGALG00000001950;ENSGALG00000001921;ENSGALG00000044726;ENSGALG00000001889;ENSGALG00000001797;ENSGALG00000001762;ENSGALG00000001758;ENSGALG00000003928;ENSGALG00000032627;ENSGALG00000001728;ENSGALG00000042564;ENSGALG00000001692;ENSGALG00000001645;ENSGALG00000041608;ENSGALG00000021553;ENSGALG00000001637;ENSGALG00000001620;ENSGALG00000001595;…
deletion	2:128478801-128509700	30900	ENSGALG00000044792
deletion	1:145781701-145784600	2900	--
duplication	11:1246901-1294200	47300	ENSGALG00000039096;ENSGALG00000027183;ENSGALG00000035945;ENSGALG00000002091;ENSGALG00000002103;ENSGALG00000044087
deletion	28:3334601-3340900	6300	ENSGALG00000039108;ENSGALG00000033234
deletion	1:164235301-164237800	2500	--
deletion	Z:20550101-20556700	6600	ENSGALG00000014753
duplication	3:24963301-25224300	261000	ENSGALG00000033129;ENSGALG00000009932;ENSGALG00000009947
deletion	2:137039901-137042000	2100	ENSGALG00000041863
deletion	4:72368201-72374800	6600	--
deletion	2:74112901-74121500	8600	--
deletion	10:715901-726400	10500	ENSGALG00000042358
deletion	1:86842201-86862600	20400	--
deletion	1:173854901-173870200	15300	--
deletion	8:8541201-8545600	4400	ENSGALG00000045205
deletion	5:12129001-12134500	5500	--
duplication	15:11197001-11275800	78800	ENSGALG00000042213;ENSGALG00000036731;ENSGALG00000008149;ENSGALG00000027897;ENSGALG00000008150;ENSGALG00000008151;ENSGALG00000026517
duplication	11:1835701-1939900	104200	ENSGALG00000002651;ENSGALG00000002690;ENSGALG00000039818;ENSGALG00000002755;ENSGALG00000036234
duplication	2:101069901-101082800	12900	--
deletion	1:96695101-96701400	6300	--
duplication	3:17785301-18108800	323500	ENSGALG00000009388;ENSGALG00000009392;ENSGALG00000042048;ENSGALG00000009413;ENSGALG00000009426;ENSGALG00000041034;ENSGALG00000009441;ENSGALG00000045729
deletion	27:3172901-3206000	33100	ENSGALG00000026518;ENSGALG00000045846;ENSGALG00000032702
deletion	33:1642701-1648100	5400	ENSGALG00000029588
deletion	W:3050301-3101700	51400	ENSGALG00000040086
duplication	6:19590601-19675000	84400	ENSGALG00000040549;ENSGALG00000006486;ENSGALG00000006491
duplication	25:89601-192600	103000	ENSGALG00000031401;ENSGALG00000013899;ENSGALG00000037540;ENSGALG00000039891
deletion	3:98266101-98275300	9200	--
deletion	Z:80501801-80512500	10700	--
duplication	1:156455701-156463400	7700	--
duplication	1:22182801-22316600	133800	ENSGALG00000008776;ENSGALG00000008797;ENSGALG00000008805;ENSGALG00000008814;ENSGALG00000008821;ENSGALG00000008823
deletion	2:115483801-115486000	2200	--
duplication	1:58920901-58931800	10900	--
deletion	Z:49818001-49820100	2100	--
deletion	22:2861801-2867800	6000	ENSGALG00000037860
deletion	11:17367501-17377900	10400	--
deletion	9:18190901-18247700	56800	--
duplication	18:9015101-9284700	269600	ENSGALG00000004413;ENSGALG00000004418;ENSGALG00000029893;ENSGALG00000026401;ENSGALG00000004441;ENSGALG00000023364;ENSGALG00000031895;ENSGALG00000001465;ENSGALG00000026940;ENSGALG00000004495;ENSGALG00000004502;ENSGALG00000023359;ENSGALG00000045731;ENSGALG00000022536;ENSGALG00000021362;ENSGALG00000004505;ENSGALG00000039263;ENSGALG00000004514;ENSGALG00000004525;ENSGALG00000004583;ENSGALG00000042215;…
deletion	8:3310601-3319100	8500	--
deletion	8:13960401-13976800	16400	ENSGALG00000005858;ENSGALG00000032319
duplication	1:131768401-132835600	1067200	ENSGALG00000043118;ENSGALG00000034944;ENSGALG00000039826;ENSGALG00000040709;ENSGALG00000037353;ENSGALG00000029709;ENSGALG00000036791;ENSGALG00000036076;ENSGALG00000030780;ENSGALG00000016755;ENSGALG00000016757;ENSGALG00000016758;ENSGALG00000016759;ENSGALG00000016760;ENSGALG00000016761;ENSGALG00000032090;ENSGALG00000016764;ENSGALG00000016766;ENSGALG00000016767;ENSGALG00000031502
deletion	1:161893201-161905000	11800	--
deletion	6:27547901-27566500	18600	ENSGALG00000020679
duplication	2:149127401-149132900	5500	ENSGALG00000042271
duplication	26:1363301-1939300	576000	ENSGALG00000000400;ENSGALG00000000401;ENSGALG00000000417;ENSGALG00000000419;ENSGALG00000040082;ENSGALG00000000437;ENSGALG00000000441;ENSGALG00000000442;ENSGALG00000046426;ENSGALG00000036942;ENSGALG00000000477;ENSGALG00000000483;ENSGALG00000000497;ENSGALG00000000504;ENSGALG00000000511;ENSGALG00000000523;ENSGALG00000028346;ENSGALG00000000533;ENSGALG00000028318;ENSGALG00000000544;ENSGALG00000000551;…
deletion	Z:49676201-49726000	49800	--
deletion	Z:67255101-67703700	448600	ENSGALG00000015799
duplication	3:101285101-101537900	252800	ENSGALG00000016473
duplication	11:2040001-2379100	339100	ENSGALG00000002853;ENSGALG00000002861;ENSGALG00000002957;ENSGALG00000003010;ENSGALG00000028451;ENSGALG00000014616;ENSGALG00000042415;ENSGALG00000003071;ENSGALG00000003084;ENSGALG00000003107;ENSGALG00000003163;ENSGALG00000035175
deletion	3:80777501-80786400	8900	ENSGALG00000015898
duplication	1:119347401-119372300	24900	ENSGALG00000016391
deletion	1:43387701-43398900	11200	ENSGALG00000030550
duplication	2:35926401-35933300	6900	ENSGALG00000044516
deletion	4:58644501-58657800	13300	ENSGALG00000012211
deletion	2:142873201-142897100	23900	--
deletion	Z:75162701-75170900	8200	ENSGALG00000044812
duplication	13:1831901-1861300	29400	ENSGALG00000028565;ENSGALG00000036629;ENSGALG00000038693
deletion	Z:73924501-73926700	2200	--
deletion	4:67733001-67755200	22200	--
duplication	15:9624301-9732200	107900	ENSGALG00000007354;ENSGALG00000007373;ENSGALG00000020975;ENSGALG00000046262
duplication	13:1541201-1703800	162600	ENSGALG00000044387;ENSGALG00000001099;ENSGALG00000040453;ENSGALG00000001132;ENSGALG00000038668;ENSGALG00000041947
deletion	4:75531801-75570000	38200	ENSGALG00000041121
duplication	9:22090201-22334200	244000	ENSGALG00000009537;ENSGALG00000043623;ENSGALG00000009549;ENSGALG00000023571;ENSGALG00000009553;ENSGALG00000009559
deletion	1:140631101-140633900	2800	--
duplication	13:1420701-1540200	119500	ENSGALG00000036310;ENSGALG00000000946;ENSGALG00000000949;ENSGALG00000044387
deletion	23:1199001-1213100	14100	ENSGALG00000026153
deletion	4:31572201-31575100	2900	ENSGALG00000009982
deletion	Z:24848301-25257900	409600	ENSGALG00000015021;ENSGALG00000015020;ENSGALG00000044064;ENSGALG00000015019;ENSGALG00000015014;ENSGALG00000044397;ENSGALG00000015008;ENSGALG00000038260
deletion	Z:75283301-75285300	2000	--
duplication	7:12198301-12206700	8400	ENSGALG00000008485
deletion	2:12042201-12043600	1400	--
deletion	11:18337401-18357400	20000	ENSGALG00000005872
deletion	LGE64:280201-327200	47000	ENSGALG00000044436;ENSGALG00000046165
duplication	1:85384501-85394300	9800	ENSGALG00000015344
deletion	Z:27629001-27827200	198200	ENSGALG00000015032;ENSGALG00000031794;ENSGALG00000015036;ENSGALG00000000438;ENSGALG00000015045;ENSGALG00000019756;ENSGALG00000015050
duplication	2:92021801-92300600	278800	ENSGALG00000036128;ENSGALG00000013697;ENSGALG00000019514;ENSGALG00000013703;ENSGALG00000044510;ENSGALG00000013708;ENSGALG00000013709
deletion	20:7245901-7248100	2200	--
duplication	Z:78327301-78334700	7400	--
duplication	1:186889801-186900100	10300	--
duplication	4:30506301-30519600	13300	ENSGALG00000009880
duplication	2:148779301-148993000	213700	ENSGALG00000026264;ENSGALG00000043265;ENSGALG00000036085;ENSGALG00000046235;ENSGALG00000038175
duplication	1:73568301-73578300	10000	--
deletion	4:83077401-83093400	16000	ENSGALG00000015667
duplication	2:149064401-149067700	3300	ENSGALG00000041367
duplication	14:7908101-8616800	708700	ENSGALG00000006757;ENSGALG00000006771;ENSGALG00000006780;ENSGALG00000006829;ENSGALG00000030546;ENSGALG00000030534;ENSGALG00000033806;ENSGALG00000006861;ENSGALG00000006889;ENSGALG00000006911;ENSGALG00000006916;ENSGALG00000006925;ENSGALG00000006933
deletion	21:4322201-4329900	7700	ENSGALG00000039895
deletion	5:12128901-12134400	5500	--
deletion	Z:77359501-77363100	3600	--
deletion	1:75182201-75190100	7900	ENSGALG00000013272
deletion	LGE64:283701-321700	38000	ENSGALG00000044436;ENSGALG00000046165
deletion	Z:77419001-77642100	223100	ENSGALG00000044171;ENSGALG00000044946
deletion	21:4438801-4454300	15500	ENSGALG00000043204
deletion	1:19713701-19724700	11000	--
deletion	1:150670401-150674900	4500	--
duplication	2:107961301-108247500	286200	ENSGALG00000015215;ENSGALG00000015219;ENSGALG00000015226
duplication	2:61971301-62169500	198200	ENSGALG00000012712
duplication	3:78748701-78767500	18800	--
duplication	33:727001-742800	15800	ENSGALG00000031973;ENSGALG00000045665
duplication	1:179294501-180731500	1437000	ENSGALG00000034473;ENSGALG00000017148;ENSGALG00000045414;ENSGALG00000017150;ENSGALG00000026507;ENSGALG00000017153;ENSGALG00000017154;ENSGALG00000017155;ENSGALG00000017156;ENSGALG00000027243;ENSGALG00000017158;ENSGALG00000017159;ENSGALG00000017162;ENSGALG00000017163;ENSGALG00000017165;ENSGALG00000017166;ENSGALG00000017167;ENSGALG00000017168;ENSGALG00000017169;ENSGALG00000017170;ENSGALG00000017171
duplication	12:19234201-19759200	525000	ENSGALG00000008349;ENSGALG00000008351;ENSGALG00000003138;ENSGALG00000008368;ENSGALG00000008378;ENSGALG00000008394;ENSGALG00000044813;ENSGALG00000028009;ENSGALG00000008407;ENSGALG00000008411;ENSGALG00000008419;ENSGALG00000008420;ENSGALG00000027142;ENSGALG00000020747;ENSGALG00000008452;ENSGALG00000020745;ENSGALG00000008473;ENSGALG00000008487;ENSGALG00000008490;ENSGALG00000008500
deletion	10:10324901-10335700	10800	--
deletion	2:117750901-117761600	10700	--
duplication	3:78185401-78713400	528000	ENSGALG00000015849;ENSGALG00000015851;ENSGALG00000015854;ENSGALG00000015858;ENSGALG00000015860;ENSGALG00000027355;ENSGALG00000015864
deletion	11:11308101-11317000	8900	ENSGALG00000034990
duplication	1:113006501-113017500	11000	ENSGALG00000043100
deletion	W:3639301-3652900	13600	ENSGALG00000038064
duplication	7:35542801-36136600	593800	ENSGALG00000012513;ENSGALG00000012525;ENSGALG00000012526;ENSGALG00000037378;ENSGALG00000012536;ENSGALG00000012537
duplication	26:1726601-1799900	73300	ENSGALG00000038399;ENSGALG00000000611;ENSGALG00000037043
duplication	2:126049301-126055700	6400	--
deletion	25:2119801-2127000	7200	ENSGALG00000034258;ENSGALG00000024094
deletion	27:2690101-2705500	15400	ENSGALG00000041069
deletion	1:151557801-151578200	20400	--
duplication	3:33645201-34042900	397700	ENSGALG00000010612;ENSGALG00000032440;ENSGALG00000010618;ENSGALG00000010620;ENSGALG00000010621;ENSGALG00000010624;ENSGALG00000010625;ENSGALG00000010630;ENSGALG00000010635;ENSGALG00000010641;ENSGALG00000010649;ENSGALG00000010651
duplication	1:108107301-108118000	10700	ENSGALG00000016132
duplication	11:1834201-2021500	187300	ENSGALG00000002648;ENSGALG00000002651;ENSGALG00000002690;ENSGALG00000039818;ENSGALG00000002755;ENSGALG00000036234;ENSGALG00000002766;ENSGALG00000002775;ENSGALG00000002798;ENSGALG00000029017;ENSGALG00000023828
deletion	18:11030401-11033300	2900	--
duplication	1:581301-634700	53400	ENSGALG00000043178;ENSGALG00000044050
duplication	Z:23893201-23906000	12800	ENSGALG00000014956;ENSGALG00000014952
deletion	1:135043001-135058600	15600	ENSGALG00000033739
duplication	9:8890301-8898300	8000	--
deletion	2:134605701-134612300	6600	--
deletion	13:10384301-10386000	1700	--
duplication	7:22323801-22360500	36700	ENSGALG00000011324;ENSGALG00000000433;ENSGALG00000011326;ENSGALG00000011332;ENSGALG00000011328;ENSGALG00000011649;ENSGALG00000029672;ENSGALG00000029226
deletion	2:133124001-133125500	1500	--
duplication	13:8620401-9288900	668500	ENSGALG00000040035;ENSGALG00000037395;ENSGALG00000002816;ENSGALG00000002831;ENSGALG00000002846;ENSGALG00000040360;ENSGALG00000002863;ENSGALG00000002868;ENSGALG00000002878;ENSGALG00000002882;ENSGALG00000002886;ENSGALG00000002893
deletion	27:4201401-4203300	1900	ENSGALG00000011937;ENSGALG00000036452;ENSGALG00000036683;ENSGALG00000000233
deletion	18:8938401-8942000	3600	--
deletion	2:1934001-1948500	14500	--
deletion	W:854301-1030300	176000	--
duplication	3:46238601-46249800	11200	ENSGALG00000012256
deletion	27:282101-285800	3700	ENSGALG00000043654
duplication	10:9831901-9839700	7800	--
duplication	4:89131701-89286200	154500	ENSGALG00000015995;ENSGALG00000014118;ENSGALG00000019026;ENSGALG00000014117;ENSGALG00000035134;ENSGALG00000045410;ENSGALG00000016001
duplication	5:25132801-25140300	7500	ENSGALG00000026846;ENSGALG00000008752
duplication	13:10190701-10257500	66800	ENSGALG00000029109;ENSGALG00000046263;ENSGALG00000002990;ENSGALG00000002984;ENSGALG00000033400;ENSGALG00000002971
deletion	26:1243101-1272900	29800	ENSGALG00000038084;ENSGALG00000034009;ENSGALG00000032922;ENSGALG00000033853
deletion	6:11303901-11319700	15800	ENSGALG00000004355
deletion	4:86326301-86342000	15700	ENSGALG00000038559;ENSGALG00000015900;ENSGALG00000043848
duplication	12:8396501-8408200	11700	ENSGALG00000035045
duplication	5:36183801-36250500	66700	ENSGALG00000034264;ENSGALG00000010060;ENSGALG00000027864
duplication	13:3307901-3356200	48300	--
duplication	12:10784601-11033600	249000	ENSGALG00000006328;ENSGALG00000006345;ENSGALG00000006357;ENSGALG00000031139;ENSGALG00000044333;ENSGALG00000006425;ENSGALG00000037545
deletion	27:4556701-4559000	2300	--
deletion	1:19546201-19557800	11600	--
duplication	1:145588301-145781900	193600	--
duplication	5:51551801-51568600	16800	--
deletion	1:150702201-150769000	66800	--
deletion	5:5764801-5770300	5500	--
duplication	5:17456801-17468700	11900	--
deletion	33:560601-565500	4900	ENSGALG00000031702
duplication	13:859201-871300	12100	ENSGALG00000043142
duplication	28:2853401-2872000	18600	ENSGALG00000040832;ENSGALG00000001978;ENSGALG00000001998
deletion	12:2728901-2731300	2400	--
deletion	1:99290401-99303900	13500	--
deletion	28:1469301-1471500	2200	ENSGALG00000025751
duplication	8:5748301-5755200	6900	ENSGALG00000003833
deletion	4:64169601-64172500	2900	--
deletion	Z:59098201-59320700	222500	--
deletion	8:20634701-20640400	5700	--
duplication	9:6755301-6768100	12800	ENSGALG00000005283
duplication	10:3707501-3814600	107100	ENSGALG00000003286;ENSGALG00000037401;ENSGALG00000026674;ENSGALG00000003322;ENSGALG00000003336
deletion	1:161340801-161354400	13600	--
duplication	2:84221001-84229200	8200	--
deletion	3:44373201-44375400	2200	ENSGALG00000011555
duplication	15:11116801-11160300	43500	ENSGALG00000008073
deletion	Z:80275201-80305300	30100	ENSGALG00000046066
duplication	27:1680201-1708700	28500	ENSGALG00000041556
deletion	1:73902401-73905800	3400	--
deletion	1:46114201-46173800	59600	--
duplication	3:65057701-65071100	13400	--
deletion	9:12393401-12395400	2000	--
deletion	1:113336501-113339200	2700	--
deletion	2:148775301-148778700	3400	ENSGALG00000026264
duplication	4:18551001-18558300	7300	--
deletion	3:88538901-88576600	37700	ENSGALG00000016313
duplication	1:27201-100700	73500	ENSGALG00000041494;ENSGALG00000039682;ENSGALG00000038044;ENSGALG00000032458
duplication	2:137075401-137089800	14400	ENSGALG00000034528
deletion	Z:10970401-13677900	2707500	ENSGALG00000013377;ENSGALG00000003547;ENSGALG00000003558;ENSGALG00000021304;ENSGALG00000003582;ENSGALG00000003605;ENSGALG00000003631;ENSGALG00000003688;ENSGALG00000003708;ENSGALG00000003716;ENSGALG00000032030;ENSGALG00000003726;ENSGALG00000003733;ENSGALG00000003747;ENSGALG00000003775;ENSGALG00000003792;ENSGALG00000003803;ENSGALG00000014824;ENSGALG00000043668;ENSGALG00000014826;ENSGALG00000014832;…
deletion	17:575401-578300	2900	--
duplication	4:25855101-25871700	16600	--
deletion	2:94491701-94497800	6100	ENSGALG00000019509
deletion	26:2057901-2071800	13900	--
deletion	6:35379701-35383700	4000	ENSGALG00000034655
deletion	1:16106001-16108800	2800	--
deletion	2:146742701-146757300	14600	--
duplication	Z:74102601-74108900	6300	--
deletion	4:76241601-76246300	4700	--
deletion	3:83679701-85331100	1651400	ENSGALG00000016176;ENSGALG00000035217;ENSGALG00000039997
deletion	9:18191901-18247900	56000	--
deletion	1:9535001-9547300	12300	ENSGALG00000038225
duplication	4:6671301-6675900	4600	ENSGALG00000006851
deletion	Z:41410701-41833400	422700	ENSGALG00000012610;ENSGALG00000012612;ENSGALG00000012613;ENSGALG00000041343;ENSGALG00000040796;ENSGALG00000036057;ENSGALG00000012618;ENSGALG00000012620
duplication	20:4411901-4415700	3800	--
deletion	6:25219501-25240100	20600	ENSGALG00000008465
duplication	6:11319801-11962500	642700	ENSGALG00000004355;ENSGALG00000004372;ENSGALG00000034104;ENSGALG00000041459;ENSGALG00000004410;ENSGALG00000026019;ENSGALG00000033807;ENSGALG00000004431;ENSGALG00000004442;ENSGALG00000004446;ENSGALG00000030964;ENSGALG00000037904;ENSGALG00000004465;ENSGALG00000039219;ENSGALG00000045557;ENSGALG00000004553;ENSGALG00000027835;ENSGALG00000004569;ENSGALG00000036824;ENSGALG00000030179;ENSGALG00000004653;…
deletion	10:15784401-15791700	7300	--
deletion	W:1110601-1295300	184700	--
duplication	Z:54470301-54694800	224500	ENSGALG00000015425;ENSGALG00000015428
deletion	3:73178001-73179700	1700	ENSGALG00000042116
duplication	13:7678801-7689400	10600	--
deletion	11:805101-816600	11500	--
duplication	4:69801901-69964800	162900	ENSGALG00000014064;ENSGALG00000031388;ENSGALG00000024490;ENSGALG00000013583;ENSGALG00000027093;ENSGALG00000017485
duplication	2:49843901-49863400	19500	ENSGALG00000031713
deletion	3:58687101-58688900	1800	--
duplication	14:14452101-14770000	317900	ENSGALG00000042446;ENSGALG00000002006;ENSGALG00000027146;ENSGALG00000002028;ENSGALG00000028197;ENSGALG00000042810;ENSGALG00000002042;ENSGALG00000002119
deletion	Z:76456101-76459200	3100	--
duplication	4:89870501-90169400	298900	ENSGALG00000016034;ENSGALG00000036589;ENSGALG00000030602
deletion	2:66914401-66929600	15200	--
deletion	3:11717301-12217400	500100	--
deletion	1:149247201-149254800	7600	--
deletion	27:1708701-1724500	15800	ENSGALG00000041556;ENSGALG00000033530
duplication	3:96956701-97301200	344500	ENSGALG00000016443;ENSGALG00000016444;ENSGALG00000016445
deletion	10:19519301-19522400	3100	ENSGALG00000008120
deletion	Z:9238201-10313100	1074900	ENSGALG00000037611;ENSGALG00000002599;ENSGALG00000002605;ENSGALG00000027785;ENSGALG00000033525;ENSGALG00000035325;ENSGALG00000002854;ENSGALG00000041089;ENSGALG00000028267;ENSGALG00000003168;ENSGALG00000003235;ENSGALG00000038803;ENSGALG00000003248;ENSGALG00000017405;ENSGALG00000003288;ENSGALG00000032411;ENSGALG00000003295
deletion	1:82033601-82039200	5600	ENSGALG00000040620
deletion	1:72437001-72463900	26900	--
deletion	10:7770901-7798900	28000	ENSGALG00000004347
duplication	2:9933401-9944800	11400	ENSGALG00000006599
duplication	27:3125401-3172800	47400	ENSGALG00000000625;ENSGALG00000042894
deletion	4:64070201-64079600	9400	ENSGALG00000013674
deletion	6:11090401-11095100	4700	--
duplication	2:31327601-31358500	30900	ENSGALG00000010973
deletion	18:5574901-5584700	9800	--
deletion	Z:80403501-80406600	3100	--
duplication	12:6732101-7159100	427000	ENSGALG00000005237;ENSGALG00000005249;ENSGALG00000038752;ENSGALG00000005309;ENSGALG00000041547;ENSGALG00000005332
duplication	1:108351701-108364300	12600	ENSGALG00000016138
duplication	1:71401601-71425800	24200	ENSGALG00000014551
deletion	Z:47328801-48602200	1273400	ENSGALG00000000264;ENSGALG00000000273;ENSGALG00000000276;ENSGALG00000000280
duplication	27:1022201-1057600	35400	ENSGALG00000025726
duplication	2:142870001-142872400	2400	--
deletion	Z:80709801-80730300	20500	--
deletion	3:12342401-12355100	12700	ENSGALG00000009158
deletion	Z:42828601-42862000	33400	ENSGALG00000023179
deletion	14:14800401-14812100	11700	ENSGALG00000002119
duplication	15:5127501-5234400	106900	ENSGALG00000003645
deletion	33:917301-1195400	278100	ENSGALG00000036082;ENSGALG00000033272;ENSGALG00000042416;ENSGALG00000029393;ENSGALG00000029439;ENSGALG00000037262;ENSGALG00000039051;ENSGALG00000030416;ENSGALG00000035539;ENSGALG00000031601;ENSGALG00000036856;ENSGALG00000042011;ENSGALG00000043633;ENSGALG00000043336;ENSGALG00000046448
deletion	26:1597001-1600000	3000	ENSGALG00000000544
deletion	1:6801-27900	21100	ENSGALG00000031626;ENSGALG00000038274
duplication	14:10112601-10180100	67500	ENSGALG00000007334;ENSGALG00000033603;ENSGALG00000039005
deletion	11:13050301-13074500	24200	ENSGALG00000005319
deletion	2:56867601-56870300	2700	ENSGALG00000042534
duplication	5:24134301-24210600	76300	ENSGALG00000043984
duplication	2:1405801-1531500	125700	ENSGALG00000005223;ENSGALG00000005242
deletion	2:137615201-137617900	2700	--
deletion	Z:29498701-29523300	24600	--
deletion	33:560801-567100	6300	ENSGALG00000031702
duplication	1:77179601-77822900	643300	ENSGALG00000044449;ENSGALG00000014477;ENSGALG00000022926;ENSGALG00000014490;ENSGALG00000034438;ENSGALG00000014513;ENSGALG00000014525;ENSGALG00000014526;ENSGALG00000043468;ENSGALG00000014528;ENSGALG00000014554;ENSGALG00000014555;ENSGALG00000014561;ENSGALG00000014567;ENSGALG00000014568;ENSGALG00000014570;ENSGALG00000014603;ENSGALG00000014659;ENSGALG00000014662;ENSGALG00000014674;ENSGALG00000014680;…
deletion	Z:7988401-7993100	4700	--
deletion	1:125529201-125537800	8600	--
duplication	2:2355901-2463000	107100	ENSGALG00000005336;ENSGALG00000038820;ENSGALG00000037519;ENSGALG00000005393
deletion	8:9198001-9204000	6000	--
deletion	7:33283601-33294200	10600	ENSGALG00000012424
deletion	1:40146901-40158300	11400	ENSGALG00000010940
deletion	1:164111301-164113100	1800	ENSGALG00000036664
deletion	5:31223701-31242800	19100	ENSGALG00000039118
deletion	1:140730401-140732100	1700	--
duplication	5:14035901-14150800	114900	ENSGALG00000006572;ENSGALG00000006583;ENSGALG00000006591;ENSGALG00000006602;ENSGALG00000006608;ENSGALG00000006613;ENSGALG00000031657
deletion	1:31934701-31940700	6000	--
deletion	1:40242401-40260200	17800	ENSGALG00000010958
duplication	15:9074201-9416200	342000	ENSGALG00000006934;ENSGALG00000006942;ENSGALG00000006950;ENSGALG00000006960;ENSGALG00000006965;ENSGALG00000006968;ENSGALG00000006979;ENSGALG00000007072;ENSGALG00000026722;ENSGALG00000007102;ENSGALG00000007116;ENSGALG00000007124;ENSGALG00000036417;ENSGALG00000007147;ENSGALG00000040869;ENSGALG00000007153;ENSGALG00000007185;ENSGALG00000020999;ENSGALG00000007195;ENSGALG00000007199;ENSGALG00000007205;…
duplication	28:4309301-4469700	160400	ENSGALG00000027132;ENSGALG00000003794;ENSGALG00000003824;ENSGALG00000021883;ENSGALG00000003914;ENSGALG00000021601;ENSGALG00000003939;ENSGALG00000003959;ENSGALG00000036474;ENSGALG00000003978;ENSGALG00000028851;ENSGALG00000002563
duplication	2:66932101-67123500	191400	--
duplication	3:105144801-105327600	182800	ENSGALG00000046411;ENSGALG00000038191;ENSGALG00000016531
deletion	4:44717801-44743600	25800	--
deletion	7:19638001-19640900	2900	ENSGALG00000027793
deletion	7:6791001-6804400	13400	ENSGALG00000036145
deletion	11:11471401-11491600	20200	ENSGALG00000038957
deletion	1:42256401-42274700	18300	ENSGALG00000028360
deletion	Z:24006501-24205900	199400	ENSGALG00000014948;ENSGALG00000045757;ENSGALG00000014944;ENSGALG00000014943;ENSGALG00000014942
duplication	4:8488801-8498900	10100	ENSGALG00000006886
deletion	28:46801-53100	6300	--
deletion	21:6846501-6848000	1500	--
duplication	4:49677501-50140800	463300	ENSGALG00000011419;ENSGALG00000043164;ENSGALG00000011444;ENSGALG00000011448;ENSGALG00000030303;ENSGALG00000023172;ENSGALG00000042123;ENSGALG00000019003;ENSGALG00000011454;ENSGALG00000011455;ENSGALG00000011457;ENSGALG00000044929;ENSGALG00000011476;ENSGALG00000042020;ENSGALG00000042427
duplication	26:1645801-1654800	9000	--
duplication	2:16012501-16135600	123100	ENSGALG00000007547;ENSGALG00000007559;ENSGALG00000007564
duplication	1:168445501-168782300	336800	ENSGALG00000016993;ENSGALG00000016994;ENSGALG00000016995;ENSGALG00000016996;ENSGALG00000016997
deletion	Z:75318501-75403600	85100	--
deletion	W:3873801-3892900	19100	--
duplication	1:117749601-117874500	124900	ENSGALG00000042604;ENSGALG00000016312
duplication	1:77180001-77273900	93900	ENSGALG00000044449;ENSGALG00000014477;ENSGALG00000022926;ENSGALG00000014490;ENSGALG00000034438;ENSGALG00000014513;ENSGALG00000014525
deletion	1:164499201-164504700	5500	--
duplication	Z:18907601-18926700	19100	ENSGALG00000014730
duplication	3:37714601-38510900	796300	ENSGALG00000014464;ENSGALG00000014463;ENSGALG00000032799;ENSGALG00000014371;ENSGALG00000031763;ENSGALG00000040000;ENSGALG00000010843;ENSGALG00000044806;ENSGALG00000042079;ENSGALG00000032840;ENSGALG00000010986;ENSGALG00000044902;ENSGALG00000013952;ENSGALG00000013950;ENSGALG00000042853;ENSGALG00000034003;ENSGALG00000029915;ENSGALG00000035299;ENSGALG00000045727
deletion	1:25361701-25363500	1800	--
duplication	1:143718101-143726800	8700	--
duplication	Z:45734501-45755000	20500	ENSGALG00000000189;ENSGALG00000000208
duplication	1:117001-378100	261100	ENSGALG00000034366;ENSGALG00000035824;ENSGALG00000033919
deletion	28:2369301-2391400	22100	ENSGALG00000001093
deletion	5:32382101-32398000	15900	--
deletion	11:6196801-6212800	16000	--
deletion	4:60353001-60354400	1400	ENSGALG00000020160
duplication	7:34495601-34506200	10600	--
deletion	27:5635201-5641300	6100	--
deletion	Z:74842901-75204600	361700	ENSGALG00000045703;ENSGALG00000044812
duplication	12:2254501-2269800	15300	ENSGALG00000026152
deletion	5:59791301-59806400	15100	--
duplication	17:9615201-9624500	9300	ENSGALG00000001157
deletion	2:83712701-83738100	25400	--
duplication	1:107612201-107622400	10200	ENSGALG00000016058
deletion	7:15321401-15330100	8700	ENSGALG00000032550
deletion	1:178179101-178193300	14200	--
duplication	1:125196901-125222000	25100	ENSGALG00000040006
deletion	1:149988501-149993400	4900	--
duplication	Z:76694401-76704800	10400	--
deletion	Z:75221401-75242800	21400	ENSGALG00000044603
duplication	3:100460301-100466900	6600	--
deletion	2:117964301-117974700	10400	ENSGALG00000031693
deletion	4:73224001-73241300	17300	--
duplication	22:3622301-4142100	519800	ENSGALG00000030747;ENSGALG00000000476
deletion	1:18988701-19001000	12300	--
deletion	12:73501-78700	5200	ENSGALG00000045815
deletion	19:5908501-5911800	3300	ENSGALG00000031368;ENSGALG00000026431
deletion	1:65891101-65899400	8300	ENSGALG00000046127;ENSGALG00000044966;ENSGALG00000044198
deletion	13:13507301-13639300	132000	ENSGALG00000021275;ENSGALG00000005929;ENSGALG00000032148;ENSGALG00000011450;ENSGALG00000031120;ENSGALG00000005961;ENSGALG00000029706
duplication	2:82076301-82085700	9400	ENSGALG00000038308
duplication	1:82002901-82035000	32100	ENSGALG00000040620
deletion	17:6665601-6678900	13300	ENSGALG00000041505
duplication	Z:82133001-82143100	10100	--
deletion	1:4036501-4038900	2400	--
duplication	4:49420301-50140900	720600	ENSGALG00000038771;ENSGALG00000037332;ENSGALG00000044017;ENSGALG00000011387;ENSGALG00000038585;ENSGALG00000032982;ENSGALG00000011395;ENSGALG00000024482;ENSGALG00000011403;ENSGALG00000026653;ENSGALG00000011404;ENSGALG00000011419;ENSGALG00000043164;ENSGALG00000011444;ENSGALG00000011448;ENSGALG00000030303;ENSGALG00000023172;ENSGALG00000042123;ENSGALG00000019003;ENSGALG00000011454;ENSGALG00000011455;…
duplication	Z:75115401-75119300	3900	--
duplication	1:16199901-16207100	7200	ENSGALG00000043058
deletion	11:13048901-13068400	19500	ENSGALG00000005319
duplication	10:669801-671700	1900	--
duplication	1:82688001-83008600	320600	ENSGALG00000015094;ENSGALG00000015117;ENSGALG00000037485
duplication	6:662301-669700	7400	ENSGALG00000029863
duplication	3:75393501-77121900	1728400	ENSGALG00000015596;ENSGALG00000015605;ENSGALG00000015606;ENSGALG00000015611;ENSGALG00000015733;ENSGALG00000039686;ENSGALG00000031219;ENSGALG00000038685;ENSGALG00000015762;ENSGALG00000015768;ENSGALG00000026971;ENSGALG00000015775;ENSGALG00000015776;ENSGALG00000015778;ENSGALG00000015779;ENSGALG00000015780;ENSGALG00000028145;ENSGALG00000015787;ENSGALG00000037511;ENSGALG00000043839;ENSGALG00000015791;…
duplication	8:18920401-18962700	42300	ENSGALG00000008916;ENSGALG00000008939
deletion	8:1599601-1611900	12300	ENSGALG00000002182
deletion	2:52317301-52830400	513100	--
duplication	Z:56629501-56641600	12100	--
deletion	Z:82173001-82179800	6800	--
deletion	3:108679201-108688700	9500	--
duplication	13:868901-1024000	155100	ENSGALG00000043142;ENSGALG00000042606;ENSGALG00000041746;ENSGALG00000029346;ENSGALG00000035080;ENSGALG00000029199;ENSGALG00000037172;ENSGALG00000040626;ENSGALG00000037776;ENSGALG00000039140;ENSGALG00000040041;ENSGALG00000041129;ENSGALG00000038128
duplication	4:69803801-69858000	54200	ENSGALG00000014064;ENSGALG00000031388
deletion	1:147851701-147866900	15200	ENSGALG00000016902
duplication	6:22204801-22225200	20400	ENSGALG00000007508
duplication	Z:67406701-67418500	11800	--
deletion	5:11549601-11568200	18600	ENSGALG00000006077
duplication	LGE64:873801-887400	13600	--
deletion	Z:32224701-32228800	4100	--
duplication	1:105555201-105586800	31600	ENSGALG00000036677;ENSGALG00000041812
duplication	4:2366401-2592200	225800	ENSGALG00000036322;ENSGALG00000005638;ENSGALG00000034826;ENSGALG00000005648;ENSGALG00000020320;ENSGALG00000005658;ENSGALG00000005659;ENSGALG00000033002;ENSGALG00000005747;ENSGALG00000005753;ENSGALG00000005775;ENSGALG00000041900;ENSGALG00000005842
deletion	1:73993501-74002000	8500	ENSGALG00000027299
duplication	3:1989501-1996600	7100	--
duplication	6:20558701-20568000	9300	ENSGALG00000033695;ENSGALG00000043213;ENSGALG00000006763
deletion	2:146874001-146878000	4000	--
duplication	13:13248901-13612600	363700	ENSGALG00000030613;ENSGALG00000005725;ENSGALG00000005770;ENSGALG00000021303;ENSGALG00000021301;ENSGALG00000005802;ENSGALG00000005820;ENSGALG00000005856;ENSGALG00000035476;ENSGALG00000035804;ENSGALG00000005924;ENSGALG00000021275;ENSGALG00000005929;ENSGALG00000032148;ENSGALG00000011450;ENSGALG00000031120;ENSGALG00000005961;ENSGALG00000029706
deletion	18:1932201-1941400	9200	--
duplication	3:2438701-2448800	10100	ENSGALG00000037957
duplication	2:128197301-128206200	8900	--
duplication	1:155102401-155189200	86800	ENSGALG00000016925
deletion	2:75811701-75815000	3300	ENSGALG00000036466
deletion	9:2176901-2180200	3300	--
deletion	3:102193201-102199100	5900	--
deletion	1:194828501-194838300	9800	ENSGALG00000039655
deletion	4:74901801-74905300	3500	--
duplication	1:85084801-85216400	131600	ENSGALG00000015307;ENSGALG00000015322
duplication	10:3037601-3245600	208000	ENSGALG00000002774;ENSGALG00000002786;ENSGALG00000039284;ENSGALG00000002883
deletion	2:95726801-95744600	17800	--
deletion	Z:74746701-74758800	12100	--
deletion	4:81624301-81626000	1700	--
duplication	1:129996601-130592100	595500	ENSGALG00000016702;ENSGALG00000016716;ENSGALG00000016717;ENSGALG00000016721;ENSGALG00000016722;ENSGALG00000016724;ENSGALG00000016727;ENSGALG00000016728;ENSGALG00000016734;ENSGALG00000031375;ENSGALG00000016735;ENSGALG00000016736;ENSGALG00000019145;ENSGALG00000016737;ENSGALG00000039811;ENSGALG00000016739
duplication	8:8107701-8109700	2000	--
deletion	1:77828201-77836900	8700	--
deletion	25:1808101-1823600	15500	ENSGALG00000027700;ENSGALG00000041484
deletion	1:164702001-164711600	9600	--
deletion	33:746201-753700	7500	ENSGALG00000030466;ENSGALG00000032250
deletion	Z:76523201-76544500	21300	--
duplication	23:3380601-3467100	86500	--
deletion	Z:18609001-18620900	11900	--
deletion	19:3251401-3253200	1800	ENSGALG00000001564
duplication	1:74507401-74515100	7700	ENSGALG00000017274
deletion	5:32861601-32869700	8100	--
duplication	Z:80378201-80380700	2500	--
deletion	LGE64:262701-276100	13400	ENSGALG00000044436;ENSGALG00000044817
duplication	1:49361501-49867100	505600	ENSGALG00000011878;ENSGALG00000011894;ENSGALG00000035223;ENSGALG00000011897;ENSGALG00000011898;ENSGALG00000011900;ENSGALG00000011908;ENSGALG00000011913;ENSGALG00000031189;ENSGALG00000011914;ENSGALG00000019322;ENSGALG00000045762;ENSGALG00000041687;ENSGALG00000011918;ENSGALG00000031186;ENSGALG00000011931;ENSGALG00000011932;ENSGALG00000011934;ENSGALG00000038599;ENSGALG00000030101;ENSGALG00000011947;…
duplication	25:2533601-2542300	8700	ENSGALG00000028205;ENSGALG00000043885
duplication	18:9849001-9861200	12200	ENSGALG00000011822;ENSGALG00000027070
duplication	13:8808901-9203300	394400	ENSGALG00000002816;ENSGALG00000002831;ENSGALG00000002846;ENSGALG00000040360;ENSGALG00000002863;ENSGALG00000002868;ENSGALG00000002878;ENSGALG00000002882
duplication	12:3531501-3541400	9900	ENSGALG00000004813
deletion	3:59890301-59892600	2300	--
deletion	4:28550901-28561700	10800	--
duplication	1:62208801-62210900	2100	ENSGALG00000003466
duplication	4:30121301-30204200	82900	ENSGALG00000009865;ENSGALG00000009868
duplication	4:46017901-46026700	8800	ENSGALG00000010932;ENSGALG00000010963
deletion	3:25892701-25902500	9800	ENSGALG00000032259
duplication	1:70983601-70997100	13500	--
duplication	13:10110601-10188900	78300	ENSGALG00000003113;ENSGALG00000003075;ENSGALG00000035457;ENSGALG00000014054;ENSGALG00000041981;ENSGALG00000033405;ENSGALG00000026159;ENSGALG00000026914;ENSGALG00000042994;ENSGALG00000040787
deletion	33:792201-798200	6000	ENSGALG00000038757
deletion	11:13939901-13968700	28800	--
duplication	3:30403401-30736300	332900	ENSGALG00000010186;ENSGALG00000010282;ENSGALG00000010285
deletion	1:78610601-78622900	12300	ENSGALG00000014772
deletion	17:1690601-1697300	6700	ENSGALG00000008886
deletion	Z:34408001-35392600	984600	ENSGALG00000046242;ENSGALG00000000004;ENSGALG00000015107;ENSGALG00000015108;ENSGALG00000015109;ENSGALG00000015110;ENSGALG00000015111;ENSGALG00000015113;ENSGALG00000015115;ENSGALG00000015118;ENSGALG00000027374;ENSGALG00000015126
duplication	1:15322901-15332300	9400	ENSGALG00000042554
deletion	7:10471001-10500400	29400	--
duplication	3:18615101-18710600	95500	ENSGALG00000009453;ENSGALG00000009457;ENSGALG00000034303;ENSGALG00000009483
duplication	12:2311101-2402800	91700	ENSGALG00000002486;ENSGALG00000002500;ENSGALG00000002510
duplication	18:9022201-9165000	142800	ENSGALG00000004413;ENSGALG00000004418;ENSGALG00000029893;ENSGALG00000026401;ENSGALG00000004441;ENSGALG00000023364;ENSGALG00000031895
deletion	Z:78351901-78380300	28400	ENSGALG00000045016
deletion	1:20849901-20858900	9000	--
deletion	13:618201-625400	7200	ENSGALG00000045780
duplication	9:12414101-12960600	546500	ENSGALG00000038512;ENSGALG00000006843;ENSGALG00000006834;ENSGALG00000026294;ENSGALG00000006855;ENSGALG00000006908;ENSGALG00000006947;ENSGALG00000006976;ENSGALG00000006995;ENSGALG00000029789;ENSGALG00000007040;ENSGALG00000038446;ENSGALG00000041898;ENSGALG00000007058;ENSGALG00000007075;ENSGALG00000045125;ENSGALG00000046461;ENSGALG00000045776
duplication	27:300801-312600	11800	ENSGALG00000043654
deletion	11:8714501-8722900	8400	--
deletion	2:121161001-121163300	2300	--
deletion	1:76464901-76469500	4600	--
deletion	12:84201-102300	18100	ENSGALG00000044599
duplication	27:1181501-1184800	3300	ENSGALG00000029222
deletion	20:10422801-10427300	4500	ENSGALG00000042793
deletion	1:187242301-187280600	38300	--
duplication	14:4156001-4166500	10500	ENSGALG00000004611
deletion	28:1105101-1117000	11900	ENSGALG00000041643
deletion	Z:76101101-76107200	6100	--
deletion	Z:64118501-65356200	1237700	ENSGALG00000015576;ENSGALG00000015572;ENSGALG00000020534;ENSGALG00000015571;ENSGALG00000045282;ENSGALG00000046129;ENSGALG00000045670;ENSGALG00000044091;ENSGALG00000046363;ENSGALG00000046038;ENSGALG00000015551;ENSGALG00000015548;ENSGALG00000015545;ENSGALG00000015544;ENSGALG00000015543;ENSGALG00000015542;ENSGALG00000044016;ENSGALG00000044154;ENSGALG00000045685;ENSGALG00000044029;ENSGALG00000045793;…
duplication	19:42301-152000	109700	ENSGALG00000045238;ENSGALG00000033320;ENSGALG00000041833;ENSGALG00000042819;ENSGALG00000037510;ENSGALG00000041722;ENSGALG00000030979
deletion	Z:58372401-58387300	14900	ENSGALG00000027907;ENSGALG00000045956
deletion	1:71429201-71435100	5900	ENSGALG00000014551
deletion	Z:78503101-80310600	1807500	ENSGALG00000008174;ENSGALG00000034505;ENSGALG00000026137;ENSGALG00000036338;ENSGALG00000008188;ENSGALG00000008197;ENSGALG00000045092;ENSGALG00000008204;ENSGALG00000008229;ENSGALG00000008237;ENSGALG00000005016;ENSGALG00000046508;ENSGALG00000046066;ENSGALG00000045854
duplication	3:106082001-106822200	740200	ENSGALG00000016617;ENSGALG00000034140;ENSGALG00000016620;ENSGALG00000026301;ENSGALG00000016624;ENSGALG00000042308;ENSGALG00000016630;ENSGALG00000016631;ENSGALG00000016633;ENSGALG00000016639;ENSGALG00000035097
deletion	3:28769701-28799600	29900	ENSGALG00000010051
duplication	1:188614001-188620200	6200	--
duplication	7:11938801-11945000	6200	ENSGALG00000008459
deletion	1:194224901-194226800	1900	ENSGALG00000017493
duplication	6:22250601-22504500	253900	ENSGALG00000013090;ENSGALG00000046017;ENSGALG00000045403;ENSGALG00000017378;ENSGALG00000031372;ENSGALG00000007531;ENSGALG00000007515;ENSGALG00000032206;ENSGALG00000030319;ENSGALG00000006143;ENSGALG00000006149;ENSGALG00000006134;ENSGALG00000007539;ENSGALG00000029166;ENSGALG00000007572;ENSGALG00000007592;ENSGALG00000039917;ENSGALG00000007606;ENSGALG00000041331;ENSGALG00000007609;ENSGALG00000042871;…
duplication	8:23610401-23615100	4700	ENSGALG00000036909
duplication	2:92315701-92391000	75300	ENSGALG00000013720
deletion	5:14701801-14714700	12900	--
duplication	3:2560601-2578600	18000	ENSGALG00000029261;ENSGALG00000008139
duplication	5:21406401-21436400	30000	ENSGALG00000037968;ENSGALG00000039558
deletion	4:23140501-23149900	9400	ENSGALG00000041736
duplication	4:85092501-85158900	66400	ENSGALG00000013310
deletion	7:35435601-35542500	106900	--
deletion	3:32593001-32611300	18300	--
duplication	5:49591101-50565800	974700	ENSGALG00000011365;ENSGALG00000011366;ENSGALG00000011368;ENSGALG00000011372;ENSGALG00000011373;ENSGALG00000011376;ENSGALG00000011384;ENSGALG00000011389;ENSGALG00000030181;ENSGALG00000011391;ENSGALG00000011432;ENSGALG00000030673;ENSGALG00000044919;ENSGALG00000011443;ENSGALG00000011446;ENSGALG00000045478;ENSGALG00000011464;ENSGALG00000011505;ENSGALG00000011511;ENSGALG00000011522;ENSGALG00000031062;…
deletion	18:1736701-1758200	21500	ENSGALG00000001163
deletion	1:187130801-187132100	1300	--
deletion	3:64587201-64603200	16000	--
duplication	3:4373001-4528100	155100	ENSGALG00000030384;ENSGALG00000035047;ENSGALG00000008609;ENSGALG00000032029;ENSGALG00000038972;ENSGALG00000008701
duplication	6:11112701-11119300	6600	--
duplication	22:1369401-1408700	39300	ENSGALG00000001838;ENSGALG00000026250
deletion	W:4483101-4594000	110900	--
deletion	2:946301-988800	42500	ENSGALG00000044062;ENSGALG00000046382;ENSGALG00000033474;ENSGALG00000033624
deletion	6:34962801-34973500	10700	ENSGALG00000020615
deletion	W:3896101-5160100	1264000	ENSGALG00000014184;ENSGALG00000026991;ENSGALG00000035780;ENSGALG00000040704;ENSGALG00000045866;ENSGALG00000034905;ENSGALG00000034488;ENSGALG00000031327;ENSGALG00000033871;ENSGALG00000039023
deletion	Z:67218601-67232400	13800	--
deletion	27:320801-331600	10800	ENSGALG00000043654;ENSGALG00000027010;ENSGALG00000046177
duplication	11:5200101-5227500	27400	--
duplication	8:20115901-20635200	519300	ENSGALG00000010053;ENSGALG00000041647;ENSGALG00000010074;ENSGALG00000010083;ENSGALG00000010094;ENSGALG00000046625;ENSGALG00000032098;ENSGALG00000010087;ENSGALG00000010089;ENSGALG00000010091;ENSGALG00000010098;ENSGALG00000010101;ENSGALG00000010104;ENSGALG00000010106
duplication	3:104027601-104941000	913400	ENSGALG00000016495;ENSGALG00000037872;ENSGALG00000016497;ENSGALG00000016498;ENSGALG00000019867;ENSGALG00000016499;ENSGALG00000016500;ENSGALG00000016501;ENSGALG00000016502;ENSGALG00000019866;ENSGALG00000044479;ENSGALG00000016504;ENSGALG00000016505;ENSGALG00000016506;ENSGALG00000016507;ENSGALG00000016508;ENSGALG00000016509;ENSGALG00000016510;ENSGALG00000016512;ENSGALG00000016513;ENSGALG00000016514;…
deletion	Z:14136201-14699600	563400	ENSGALG00000014874;ENSGALG00000014875
deletion	2:134198901-134204300	5400	ENSGALG00000031578
deletion	1:75329201-75357000	27800	ENSGALG00000040332;ENSGALG00000014347
duplication	5:52109101-52126400	17300	--
deletion	Z:53251501-53337900	86400	ENSGALG00000015349
duplication	17:5097801-5108400	10600	ENSGALG00000041102
duplication	1:40116501-40143900	27400	ENSGALG00000010940
duplication	4:60916801-60927800	11000	--
deletion	Z:64520901-65238300	717400	ENSGALG00000044091;ENSGALG00000046363;ENSGALG00000046038;ENSGALG00000015551;ENSGALG00000015548;ENSGALG00000015545;ENSGALG00000015544;ENSGALG00000015543;ENSGALG00000015542
duplication	4:50154901-50209900	55000	--
duplication	7:6003601-6015400	11800	--
deletion	2:65890001-65900900	10900	--
duplication	4:35733501-35739300	5800	ENSGALG00000010391
deletion	1:76251001-76302800	51800	ENSGALG00000039764;ENSGALG00000035614;ENSGALG00000031659;ENSGALG00000033736
duplication	2:53385601-53409900	24300	--
deletion	1:41129501-41138500	9000	--
deletion	2:87921301-87925300	4000	--
deletion	5:11248801-11286300	37500	ENSGALG00000006074
deletion	8:18494201-18513400	19200	ENSGALG00000008890
duplication	7:6458901-6668000	209100	ENSGALG00000004302;ENSGALG00000023742;ENSGALG00000004322;ENSGALG00000038311;ENSGALG00000030511
deletion	3:69636401-69654800	18400	--
duplication	26:803101-971200	168100	ENSGALG00000000302;ENSGALG00000000299;ENSGALG00000000295;ENSGALG00000000226;ENSGALG00000000225;ENSGALG00000000223;ENSGALG00000000217;ENSGALG00000000172
deletion	22:2420001-2427200	7200	ENSGALG00000042739
[truncated: 93,920 more rows]
