# Supplementary material for: Genome-wide genetic structure and selection signatures for color in 10 traditional Chinese yellow-feathered chicken breeds
Source: BMC Genomics. 2020 Apr 20;21:316. doi: 10.1186/s12864-020-6736-4 (PMC7171827; doi:10.1186/s12864-020-6736-4)
Supplement: Supplementary file 10 — Additional file 10. The top 1% genomic windows in the selection scan by LSBL test. [file 12864_2020_6736_MOESM10_ESM.xlsx]

## Sheet: Additional file 10
Additional file 10: The top 1% genomic windows in the selection scan by LSBL test.
CHR	START	END			STAT
24	6110457	6160457	32.7526	90	0.363917
24	6085457	6135457	33.6269	97	0.346669
11	19526070	19576070	13.7265	61	0.225024
11	19501070	19551070	14.2908	68	0.210159
1	42961191	43011191	4.10171	20	0.205086
1	42936191	42986191	0.770606	4	0.192652
1	42986191	43036191	5.70722	33	0.172946
11	19476070	19526070	14.1088	89	0.158526
1	42861191	42911191	10.3238	67	0.154087
3	37043179	37093179	2.74584	18	0.152547
3	49468179	49518179	4.74932	32	0.148416
2	103009173	103059173	15.5731	105	0.148315
1	100636191	100686191	10.0955	69	0.146312
24	6135457	6185457	11.1904	77	0.14533
1	42886191	42936191	6.0553	42	0.144174
1	100611191	100661191	12.252	85	0.144141
8	9080359	9130359	4.53782	32	0.141807
11	19551070	19601070	9.79259	71	0.137924
8	9105359	9155359	3.44782	25	0.137913
8	9055359	9105359	4.59646	34	0.13519
1	140786191	140836191	1.21592	9	0.135102
8	8780359	8830359	3.18402	25	0.127361
1	43011191	43061191	2.92191	23	0.12704
11	19176070	19226070	17.5507	139	0.126264
8	8805359	8855359	9.55202	77	0.124052
8	8830359	8880359	12.8284	105	0.122175
11	19451070	19501070	9.54887	79	0.120872
8	9005359	9055359	6.15442	51	0.120675
8	8980359	9030359	7.19316	60	0.119886
3	37068179	37118179	2.98996	25	0.119599
1	100661191	100711191	5.82076	50	0.116415
3	24043179	24093179	13.8414	120	0.115345
1	100586191	100636191	12.3444	108	0.1143
2	103034173	103084173	12.3949	109	0.113715
8	8855359	8905359	11.0704	98	0.112963
3	37193179	37243179	6.43035	57	0.112813
8	9030359	9080359	5.9416	53	0.112106
4	62344891	62394891	2.12081	19	0.111622
27	5531119	5581119	1.11078	10	0.111078
1	42836191	42886191	9.94167	91	0.109249
11	19201070	19251070	14.3657	132	0.108831
4	72544891	72594891	2.27488	21	0.108328
8	8880359	8930359	11.6378	108	0.107758
3	37168179	37218179	6.851	64	0.107047
4	72469891	72519891	1.37383	13	0.105679
17	10671010	10721010	1.05406	10	0.105406
11	19376070	19426070	10.3389	99	0.104433
4	72519891	72569891	2.47354	24	0.103064
1	42911191	42961191	1.43918	14	0.102799
13	1514502	1564502	3.28264	32	0.102583
13	1564502	1614502	1.21968	12	0.10164
3	24068179	24118179	6.15829	61	0.100956
22	226058	276058	3.432	34	0.100941
3	37468179	37518179	1.29352	13	0.0995013
2	35909173	35959173	3.7708	38	0.0992315
8	9130359	9180359	1.68513	17	0.0991255
8	8955359	9005359	11.1456	113	0.0986334
24	6060457	6110457	12.4795	127	0.0982637
11	4976070	5026070	4.71037	48	0.0981327
3	37143179	37193179	2.74021	28	0.0978645
4	72494891	72544891	2.513	26	0.096654
22	251058	301058	5.89524	61	0.0966432
3	37218179	37268179	1.1584	12	0.0965336
13	1539502	1589502	2.00889	21	0.0956613
2	86659173	86709173	2.94937	31	0.0951408
4	71944891	71994891	1.04418	11	0.0949256
5	40733222	40783222	4.99177	53	0.0941843
3	49443179	49493179	6.01472	64	0.09398
4	64594891	64644891	3.56864	38	0.0939117
1	100561191	100611191	11.0713	118	0.0938249
3	36893179	36943179	1.94715	21	0.0927212
9	11422798	11472798	5.19213	56	0.0927167
28	4715045	4765045	0.370657	4	0.0926644
9	11797798	11847798	7.96841	86	0.0926559
1	42161191	42211191	0.833235	9	0.0925817
4	19319891	19369891	0.462866	5	0.0925732
2	82784173	82834173	1.01699	11	0.0924539
11	13051070	13101070	3.78036	41	0.0922038
11	19351070	19401070	7.82171	85	0.0920202
13	1489502	1539502	2.37443	26	0.0913243
3	37118179	37168179	2.54446	28	0.0908737
11	19301070	19351070	10.0618	111	0.0906467
4	64569891	64619891	0.543307	6	0.0905511
17	10696010	10746010	0.632688	7	0.0903839
11	20201070	20251070	0.539373	6	0.0898956
3	37243179	37293179	1.61782	18	0.089879
1	42811191	42861191	5.7496	64	0.0898375
1	4986191	5036191	2.86493	32	0.0895289
5	40658222	40708222	5.54947	62	0.0895076
1	100411191	100461191	6.70869	75	0.0894492
1	141736191	141786191	2.95144	33	0.0894377
1	9236191	9286191	2.13732	24	0.0890551
3	37093179	37143179	2.66174	30	0.0887247
1	42536191	42586191	0.442961	5	0.0885921
1	100536191	100586191	7.35301	83	0.0885905
2	102984173	103034173	13.9834	158	0.0885025
1	100436191	100486191	6.09103	69	0.0882757
11	19576070	19626070	7.30167	83	0.0879719
2	86684173	86734173	1.83487	21	0.0873747
22	276058	326058	3.39445	39	0.0870372
3	24018179	24068179	12.8679	149	0.0863615
8	8905359	8955359	13.7197	159	0.0862874
2	35934173	35984173	7.67546	89	0.0862411
11	19276070	19326070	14.9877	174	0.086136
1	5011191	5061191	3.00718	35	0.0859194
5	40708222	40758222	2.9198	34	0.0858766
3	24143179	24193179	6.9548	81	0.0858618
2	25834173	25884173	1.6227	19	0.085405
2	105809173	105859173	1.62203	19	0.0853702
1	140811191	140861191	0.937793	11	0.0852539
3	99943179	99993179	5.67354	67	0.0846797
3	24168179	24218179	8.98001	107	0.0839253
10	16105603	16155603	3.27251	39	0.0839105
4	38644891	38694891	12.747	152	0.0838616
20	1630532	1680532	6.70413	80	0.0838016
11	20176070	20226070	0.917681	11	0.0834256
2	25809173	25859173	1.49812	18	0.0832288
1	141711191	141761191	2.15044	26	0.0827094
1	43136191	43186191	5.20005	63	0.0825405
9	11822798	11872798	8.57855	104	0.0824861
11	19601070	19651070	8.89797	108	0.0823886
5	40633222	40683222	5.01273	61	0.082176
1	100511191	100561191	5.74777	70	0.082111
3	49718179	49768179	8.55463	105	0.0814727
14	9841197	9891197	10.2647	126	0.0814659
1	43036191	43086191	1.30029	16	0.0812679
22	526058	576058	0.650053	8	0.0812566
9	11397798	11447798	5.42297	67	0.0809399
3	37268179	37318179	1.94212	24	0.0809215
1	101886191	101936191	6.30634	78	0.0808505
13	1764502	1814502	0.727328	9	0.0808142
2	82759173	82809173	1.1301	14	0.0807211
8	8930359	8980359	13.4092	167	0.0802945
3	99918179	99968179	5.4366	68	0.07995
1	56611191	56661191	5.74285	72	0.0797617
1	100486191	100536191	6.28029	79	0.0794974
4	62369891	62419891	2.14625	27	0.0794908
27	5456119	5506119	1.90674	24	0.0794475
1	18111191	18161191	1.98563	25	0.0794251
1	191211191	191261191	4.67535	59	0.0792432
3	36868179	36918179	1.7433	22	0.0792408
20	1605532	1655532	8.83765	112	0.0789076
1	140561191	140611191	4.8003	61	0.0786934
1	126336191	126386191	3.76025	48	0.0783385
1	5061191	5111191	2.42213	31	0.0781331
3	24493179	24543179	6.93489	89	0.0779201
2	73509173	73559173	1.09015	14	0.077868
5	2133222	2183222	1.24349	16	0.0777184
1	117486191	117536191	2.09818	27	0.0777104
1	42186191	42236191	0.854148	11	0.0776498
11	20101070	20151070	1.47096	19	0.077419
3	71293179	71343179	4.40342	57	0.0772531
1	164611191	164661191	1.00335	13	0.077181
1	185061191	185111191	9.86536	128	0.0770731
3	83718179	83768179	2.54169	33	0.077021
5	30433222	30483222	5.68223	74	0.0767869
1	43111191	43161191	2.91492	38	0.0767085
11	19326070	19376070	4.82829	63	0.0766396
27	5506119	5556119	1.6805	22	0.0763864
2	25384173	25434173	0.988547	13	0.0760421
3	22293179	22343179	8.43842	111	0.0760218
3	37018179	37068179	1.81441	24	0.0756004
1	100386191	100436191	6.31861	84	0.0752215
3	24118179	24168179	5.25705	70	0.0751008
3	24518179	24568179	4.7831	64	0.074736
11	19401070	19451070	6.4251	86	0.0747104
8	11330359	11380359	0.298552	4	0.0746379
8	11355359	11405359	0.298552	4	0.0746379
4	38619891	38669891	7.89922	106	0.0745209
10	16130603	16180603	2.15022	29	0.0741455
5	31233222	31283222	3.98408	54	0.0737792
28	4915045	4965045	0.368845	5	0.0737691
1	162761191	162811191	1.84271	25	0.0737082
1	100361191	100411191	5.58052	76	0.0734279
1	74111191	74161191	0.29341	4	0.0733525
1	42636191	42686191	1.09802	15	0.0732013
4	63919891	63969891	1.31599	18	0.0731106
1	188711191	188761191	11.4656	157	0.0730291
4	20219891	20269891	1.16675	16	0.0729216
2	143034173	143084173	3.86461	53	0.0729171
6	14111879	14161879	1.89482	26	0.0728778
4	18719891	18769891	0.582281	8	0.0727851
17	10846010	10896010	0.580828	8	0.0726035
1	75411191	75461191	0.288924	4	0.0722309
1	5036191	5086191	3.0286	42	0.0721095
11	19251070	19301070	9.71647	135	0.0719739
28	4940045	4990045	0.287787	4	0.0719468
13	1464502	1514502	1.2943	18	0.0719057
22	201058	251058	0.862293	12	0.0718578
2	133359173	133409173	0.646577	9	0.0718419
4	25069891	25119891	1.29275	18	0.0718193
1	185086191	185136191	10.7283	150	0.0715222
1	100686191	100736191	6.85806	96	0.0714381
13	17589502	17639502	10.3293	145	0.0712363
8	11055359	11105359	0.284109	4	0.0710274
1	100461191	100511191	5.66439	80	0.0708049
11	19051070	19101070	14.417	204	0.0706718
5	30883222	30933222	4.23537	60	0.0705896
1	126661191	126711191	1.05784	15	0.0705227
5	30933222	30983222	1.68965	24	0.070402
1	171836191	171886191	7.73064	110	0.0702785
5	3833222	3883222	0.6324	9	0.0702666
4	64619891	64669891	4.84459	69	0.0702115
1	41761191	41811191	0.490736	7	0.0701051
2	25909173	25959173	1.4657	21	0.0697953
11	13076070	13126070	3.55267	51	0.0696602
7	6743281	6793281	1.25244	18	0.0695801
1	18336191	18386191	0.486773	7	0.0695389
20	1480532	1530532	1.31993	19	0.06947
1	100336191	100386191	5.47627	79	0.0693199
1	101861191	101911191	5.81855	84	0.0692684
14	9816197	9866197	9.25384	134	0.0690585
6	12636879	12686879	2.485	36	0.0690279
4	19894891	19944891	1.8629	27	0.0689963
1	9986191	10036191	0.961612	14	0.0686866
4	19819891	19869891	0.480776	7	0.0686823
4	25169891	25219891	7.40368	108	0.0685526
1	75861191	75911191	0.342507	5	0.0685015
3	37318179	37368179	0.342158	5	0.0684316
20	1655532	1705532	4.99435	73	0.0684158
3	1168179	1218179	2.93058	43	0.0681531
2	119784173	119834173	0.339546	5	0.0679091
13	1589502	1639502	0.948258	14	0.0677327
3	109368179	109418179	13.4585	201	0.0669579
1	101911191	101961191	3.61474	54	0.0669397
3	24393179	24443179	2.80567	42	0.0668017
1	144561191	144611191	8.54581	128	0.0667641
1	190611191	190661191	8.40745	126	0.0667258
3	12593179	12643179	13.5341	203	0.0666706
1	140586191	140636191	3.326	50	0.0665201
11	5001070	5051070	3.52498	53	0.0665091
11	19626070	19676070	7.6422	115	0.0664539
13	1439502	1489502	0.99335	15	0.0662234
1	148186191	148236191	1.25803	19	0.066212
1	126361191	126411191	1.98471	30	0.0661571
4	19869891	19919891	2.04871	31	0.0660874
3	43568179	43618179	3.23697	49	0.0660606
1	162736191	162786191	1.45243	22	0.0660196
6	12661879	12711879	2.50209	38	0.0658445
2	142209173	142259173	9.8593	150	0.0657287
2	144384173	144434173	2.6255	40	0.0656375
1	10011191	10061191	0.786991	12	0.0655826
22	1126058	1176058	0.852348	13	0.0655652
3	90093179	90143179	3.46742	53	0.065423
3	49693179	49743179	4.77355	73	0.0653911
1	126461191	126511191	0.588331	9	0.0653701
3	1193179	1243179	2.61184	40	0.0652961
1	126411191	126461191	1.69108	26	0.0650417
1	191086191	191136191	0.585291	9	0.0650323
4	72569891	72619891	0.974763	15	0.0649842
5	22358222	22408222	1.49126	23	0.0648372
9	11672798	11722798	5.05208	78	0.0647702
11	19076070	19126070	15.2128	235	0.0647351
14	9866197	9916197	9.89571	153	0.0646778
1	75561191	75611191	0.581289	9	0.0645877
3	71268179	71318179	4.38969	68	0.0645542
2	86534173	86584173	2.18978	34	0.0644052
19	9083846	9133846	0.64311	10	0.064311
4	27769891	27819891	0.449959	7	0.0642799
3	24468179	24518179	4.48643	70	0.0640918
1	117536191	117586191	4.22272	66	0.0639806
3	29243179	29293179	3.13199	49	0.0639182
3	64743179	64793179	3.19483	50	0.0638965
2	103059173	103109173	7.46167	117	0.063775
18	10812335	10862335	0.318325	5	0.0636651
10	5880603	5930603	2.5446	40	0.063615
22	676058	726058	0.572419	9	0.0636021
1	140311191	140361191	1.78079	28	0.0635997
4	30319891	30369891	10.9726	173	0.0634252
3	64718179	64768179	2.53589	40	0.0633973
11	20051070	20101070	1.64795	26	0.0633826
1	140736191	140786191	1.8948	30	0.0631601
1	163411191	163461191	1.89294	30	0.0630981
1	78161191	78211191	0.567838	9	0.0630931
1	102311191	102361191	1.82966	29	0.0630917
1	4861191	4911191	1.95504	31	0.0630659
1	126311191	126361191	2.52184	40	0.063046
3	49118179	49168179	2.83703	45	0.0630451
2	144834173	144884173	7.75257	123	0.063029
5	40758222	40808222	6.04318	96	0.0629498
13	17614502	17664502	7.61252	121	0.0629134
3	98868179	98918179	3.58515	57	0.0628974
3	37493179	37543179	2.45252	39	0.0628851
6	28361879	28411879	3.70791	59	0.0628459
1	74286191	74336191	0.313223	5	0.0626446
26	356759	406759	17.2199	275	0.0626178
10	16080603	16130603	2.93961	47	0.0625449
27	5481119	5531119	1.43715	23	0.0624848
1	9211191	9261191	2.18446	35	0.0624133
1	117511191	117561191	2.98918	48	0.0622745
1	164411191	164461191	1.37004	22	0.0622744
1	140536191	140586191	2.67221	43	0.0621443
4	71969891	72019891	0.807784	13	0.0621372
2	15859173	15909173	4.15823	67	0.0620632
13	17564502	17614502	7.00004	113	0.0619473
1	92436191	92486191	6.62501	107	0.061916
11	20076070	20126070	1.6712	27	0.0618963
3	49093179	49143179	5.2572	85	0.0618494
1	126736191	126786191	0.803061	13	0.0617739
22	876058	926058	0.246967	4	0.0617417
1	58636191	58686191	3.70243	60	0.0617072
2	82334173	82384173	0.986887	16	0.0616804
5	31358222	31408222	2.15712	35	0.061632
3	29193179	29243179	5.23221	85	0.0615554
2	143059173	143109173	4.18249	68	0.0615071
3	90068179	90118179	2.76732	45	0.061496
5	41033222	41083222	5.83889	95	0.061462
8	11430359	11480359	0.552731	9	0.0614146
6	14086879	14136879	2.21078	36	0.0614107
5	31208222	31258222	2.57636	42	0.061342
7	9168281	9218281	2.33094	38	0.0613405
1	140761191	140811191	1.5946	26	0.0613308
4	22994891	23044891	0.367971	6	0.0613286
20	1505532	1555532	4.41022	72	0.0612531
3	71868179	71918179	12.7377	208	0.0612388
3	24368179	24418179	3.42688	56	0.0611942
26	331759	381759	14.7793	242	0.0610715
1	4811191	4861191	2.01251	33	0.0609852
1	127061191	127111191	1.03669	17	0.0609817
4	61994891	62044891	5.12115	84	0.060966
2	34884173	34934173	2.74251	45	0.0609446
1	188286191	188336191	10.8413	178	0.0609062
3	36918179	36968179	1.6444	27	0.0609035
5	2308222	2358222	0.730522	12	0.0608768
1	183636191	183686191	2.31322	38	0.0608742
11	20126070	20176070	1.03438	17	0.0608461
2	101734173	101784173	5.47224	90	0.0608027
2	139709173	139759173	6.19328	102	0.0607184
1	41661191	41711191	1.51413	25	0.060565
2	111684173	111734173	8.5387	141	0.0605581
5	41058222	41108222	4.72109	78	0.0605268
4	13844891	13894891	12.0335	199	0.06047
3	12618179	12668179	7.92156	131	0.0604699
1	4886191	4936191	2.0535	34	0.060397
17	10871010	10921010	0.784244	13	0.0603265
3	12568179	12618179	13.6137	226	0.0602378
2	141584173	141634173	5.65409	94	0.0601499
1	188311191	188361191	10.4011	173	0.0601222
4	13819891	13869891	12.314	205	0.0600682
2	74309173	74359173	1.98077	33	0.0600234
5	40683222	40733222	2.27815	38	0.0599513
9	11647798	11697798	5.74719	96	0.0598666
1	17561191	17611191	1.4361	24	0.0598375
3	80418179	80468179	2.98476	50	0.0596952
4	25194891	25244891	7.51436	126	0.0596378
10	16155603	16205603	2.56258	43	0.0595948
4	20294891	20344891	0.595849	10	0.0595849
2	82809173	82859173	0.95297	16	0.0595606
9	11497798	11547798	3.51268	59	0.0595369
1	41786191	41836191	0.357144	6	0.059524
5	22408222	22458222	0.65298	11	0.0593618
3	1593179	1643179	2.84719	48	0.0593165
2	25859173	25909173	0.948807	16	0.0593004
1	101236191	101286191	3.25662	55	0.0592113
1	41261191	41311191	1.95283	33	0.0591767
28	4840045	4890045	0.29559	5	0.0591179
11	17401070	17451070	4.96441	84	0.0591002
2	142184173	142234173	7.61717	129	0.0590479
5	31008222	31058222	1.77131	30	0.0590438
1	100311191	100361191	6.02238	102	0.0590429
1	148161191	148211191	1.41582	24	0.0589924
2	74334173	74384173	1.29672	22	0.0589417
8	9180359	9230359	0.765505	13	0.058885
2	86634173	86684173	1.35304	23	0.0588277
1	75836191	75886191	0.352919	6	0.0588199
9	20347798	20397798	6.46734	110	0.058794
2	119759173	119809173	1.23215	21	0.0586739
2	144109173	144159173	3.34275	57	0.0586447
