# Supplementary material for: Genome-wide genetic structure and selection signatures for color in 10 traditional Chinese yellow-feathered chicken breeds
Source: BMC Genomics. 2020 Apr 20;21:316. doi: 10.1186/s12864-020-6736-4 (PMC7171827; doi:10.1186/s12864-020-6736-4)
Supplement: Supplementary file 11 — Additional file 11. The top 1% genomic windows in the selection scan by π-ratio test. [file 12864_2020_6736_MOESM11_ESM.xlsx]

## Sheet: Sheet1
Additional file 11: The top 1% genomic windows in the selection scan by π-ratio test.
CHR	START	END	STAT
28	275001	325000	574.429
5	17075001	17125000	486.829
24	275001	325000	404.035
27	1300001	1350000	395.706
3	12225001	12275000	244.632
28	250001	300000	206.28
2	149150001	149200000	197.678
28	225001	275000	177.125
22	1175001	1225000	176.858
2	149175001	149225000	172.671
1	75375001	75425000	168.398
2	52875001	52925000	157.397
22	1150001	1200000	152.866
20	1700001	1750000	142.863
8	575001	625000	135.361
25	1050001	1100000	127.166
17	850001	900000	126.766
6	675001	725000	122.437
9	700001	750000	95.5047
5	6500001	6550000	90.7586
7	15550001	15600000	90.4185
26	275001	325000	88.3164
5	6525001	6575000	86.3576
33	1325001	1375000	83.6215
19	75001	125000	80.6976
5	6550001	6600000	78.0212
4	86475001	86525000	74.968
33	175001	225000	73.5434
27	375001	425000	70.8845
28	200001	250000	66.4523
22	3775001	3825000	66.4141
33	1350001	1400000	65.5436
33	100001	150000	62.4742
33	125001	175000	61.7153
19	175001	225000	60.3772
33	200001	250000	59.0775
24	150001	200000	56.0182
33	1300001	1350000	53.9402
18	2150001	2200000	50.8473
1	113375001	113425000	50.0254
24	175001	225000	48.9771
1	75525001	75575000	47.7129
21	450001	500000	47.3579
19	1	50000	45.8805
27	1275001	1325000	45.6223
19	50001	100000	44.3978
19	25001	75000	43.8036
27	1250001	1300000	41.1105
19	100001	150000	39.7407
16	175001	225000	39.1861
28	175001	225000	38.5378
16	150001	200000	38.2424
24	200001	250000	37.986
33	1425001	1475000	37.0117
7	15575001	15625000	36.2649
17	675001	725000	34.4909
28	150001	200000	34.2809
33	150001	200000	33.6496
3	41975001	42025000	33.649
13	1875001	1925000	33.6115
2	59775001	59825000	32.6389
18	2125001	2175000	32.3997
19	225001	275000	32.0492
24	325001	375000	31.9915
10	875001	925000	31.6433
18	300001	350000	31.5463
2	119925001	119975000	30.7708
19	200001	250000	30.6948
24	350001	400000	30.6759
4	86450001	86500000	30.5776
25	1125001	1175000	30.22
1	140125001	140175000	29.8285
24	250001	300000	28.796
9	725001	775000	28.6413
2	119950001	120000000	27.1005
27	350001	400000	26.7146
6	600001	650000	26.6062
5	16275001	16325000	26.0688
16	200001	250000	26.0619
7	125001	175000	25.5401
17	650001	700000	25.5095
1	140100001	140150000	25.2289
21	300001	350000	25.2213
5	3075001	3125000	24.1582
18	375001	425000	24.0056
20	1725001	1775000	23.5857
33	1375001	1425000	23.534
26	375001	425000	23.2181
7	200001	250000	23.0063
21	275001	325000	22.6256
7	8275001	8325000	22.3974
13	1900001	1950000	21.8835
24	300001	350000	21.7946
5	55225001	55275000	21.731
24	375001	425000	21.7088
19	150001	200000	21.6273
7	100001	150000	21.4009
33	25001	75000	20.9289
5	22700001	22750000	20.8911
28	125001	175000	20.7571
7	15525001	15575000	20.7276
13	1850001	1900000	20.6979
33	275001	325000	20.6391
18	400001	450000	20.3288
13	2025001	2075000	20.2315
2	82750001	82800000	20.1287
21	375001	425000	20.0404
4	86425001	86475000	20.0342
3	50001	100000	19.885
2	95475001	95525000	19.8492
5	33475001	33525000	19.8165
22	2875001	2925000	19.7671
13	725001	775000	19.4092
8	500001	550000	18.9597
24	125001	175000	18.7179
1	83175001	83225000	18.444
2	82775001	82825000	18.3172
19	125001	175000	18.1153
22	250001	300000	17.9907
24	225001	275000	17.8946
33	50001	100000	17.8678
10	900001	950000	17.8562
16	125001	175000	17.8512
21	425001	475000	17.8182
13	14950001	15000000	17.8178
5	22675001	22725000	17.7289
21	325001	375000	17.6778
2	82725001	82775000	17.6316
1	73650001	73700000	16.8379
3	12250001	12300000	16.8367
2	82975001	83025000	16.5384
27	1225001	1275000	16.4349
21	400001	450000	16.328
1	83200001	83250000	16.3017
2	134250001	134300000	16.0589
22	1200001	1250000	16.0348
26	400001	450000	15.9501
1	87425001	87475000	15.9118
5	22650001	22700000	15.754
22	2950001	3000000	15.6741
8	600001	650000	15.6627
5	22825001	22875000	15.4484
6	13900001	13950000	15.3524
26	475001	525000	15.1467
5	22725001	22775000	15.0082
8	10450001	10500000	14.9858
23	375001	425000	14.9813
4	475001	525000	14.9426
20	500001	550000	14.8423
28	3650001	3700000	14.7806
8	25001	75000	14.7464
1	100300001	100350000	14.5763
22	2975001	3025000	14.4842
2	35950001	36000000	14.4805
6	575001	625000	14.4053
5	22800001	22850000	14.3094
5	4050001	4100000	14.2615
13	1825001	1875000	14.2442
21	350001	400000	14.2237
26	350001	400000	14.1527
9	775001	825000	14.0183
13	1075001	1125000	13.9792
17	700001	750000	13.9769
21	475001	525000	13.9128
18	475001	525000	13.871
5	55250001	55300000	13.8431
26	1525001	1575000	13.8417
22	2900001	2950000	13.8407
1	74150001	74200000	13.5679
8	13400001	13450000	13.5009
33	1400001	1450000	13.4904
8	625001	675000	13.4495
14	950001	1000000	13.2364
12	16850001	16900000	13.1551
1	161150001	161200000	12.9992
9	13425001	13475000	12.9595
16	225001	275000	12.9407
13	875001	925000	12.9281
20	675001	725000	12.9071
9	750001	800000	12.6717
20	475001	525000	12.5725
6	650001	700000	12.545
27	550001	600000	12.287
8	9000001	9050000	12.1261
2	121150001	121200000	12.023
22	2925001	2975000	11.9453
19	9375001	9425000	11.9089
5	33500001	33550000	11.88
5	42550001	42600000	11.5969
5	33450001	33500000	11.3913
26	450001	500000	11.38
5	22775001	22825000	11.2873
13	1975001	2025000	11.0167
33	75001	125000	10.9992
3	5775001	5825000	10.8503
3	37425001	37475000	10.7405
3	37400001	37450000	10.7316
5	22750001	22800000	10.6004
17	9850001	9900000	10.5685
7	75001	125000	10.5646
2	95500001	95550000	10.5014
5	15200001	15250000	10.4936
20	3900001	3950000	10.4931
11	3525001	3575000	10.477
3	93775001	93825000	10.463
22	1350001	1400000	10.4136
23	400001	450000	10.4054
13	1050001	1100000	10.3884
12	16875001	16925000	10.302
1	126100001	126150000	10.2786
8	10475001	10525000	10.2729
22	275001	325000	10.2488
3	36475001	36525000	10.2145
2	134775001	134825000	10.2122
5	3050001	3100000	10.1999
1	123500001	123550000	10.1931
2	88050001	88100000	10.1802
26	1450001	1500000	10.1539
5	3625001	3675000	10.1503
5	6425001	6475000	10.1405
7	8775001	8825000	10.1101
28	3625001	3675000	10.0966
1	160625001	160675000	10.0886
2	36725001	36775000	9.99347
4	19775001	19825000	9.85226
1	89550001	89600000	9.76903
27	425001	475000	9.74801
26	1	50000	9.72304
1	152875001	152925000	9.70015
8	11750001	11800000	9.68787
7	8250001	8300000	9.6581
28	50001	100000	9.65651
1	194875001	194925000	9.64097
26	425001	475000	9.60747
20	700001	750000	9.59704
33	1	50000	9.56139
14	975001	1025000	9.56017
14	850001	900000	9.49891
22	3500001	3550000	9.49071
1	187275001	187325000	9.46003
4	76225001	76275000	9.43717
5	4400001	4450000	9.36072
5	4375001	4425000	9.35561
8	525001	575000	9.33521
1	161175001	161225000	9.33409
14	925001	975000	9.32137
3	95750001	95800000	9.30569
27	950001	1000000	9.23853
22	2850001	2900000	9.21914
22	1325001	1375000	9.15303
24	100001	150000	9.1214
22	1425001	1475000	9.09341
6	625001	675000	9.05733
6	550001	600000	9.017
5	3100001	3150000	8.95455
17	9875001	9925000	8.93134
15	625001	675000	8.91649
17	9900001	9950000	8.84105
27	1200001	1250000	8.8167
5	3900001	3950000	8.78021
20	3875001	3925000	8.77289
5	6375001	6425000	8.77096
13	2000001	2050000	8.74084
8	550001	600000	8.74037
11	475001	525000	8.72836
33	1450001	1500000	8.71555
3	103000001	103050000	8.63275
21	250001	300000	8.61318
10	16350001	16400000	8.57023
2	120475001	120525000	8.50971
17	9825001	9875000	8.49369
15	600001	650000	8.47495
22	1125001	1175000	8.40854
2	53850001	53900000	8.4029
7	15600001	15650000	8.39629
3	24200001	24250000	8.38041
7	8350001	8400000	8.3771
13	14925001	14975000	8.35218
27	1450001	1500000	8.35126
15	2600001	2650000	8.31596
3	68975001	69025000	8.31032
5	6575001	6625000	8.28094
6	12250001	12300000	8.26364
27	575001	625000	8.24586
28	1675001	1725000	8.20197
8	18625001	18675000	8.19594
7	175001	225000	8.15289
1	100100001	100150000	8.12412
33	1200001	1250000	8.0952
2	113750001	113800000	8.07457
14	825001	875000	8.05911
10	850001	900000	8.0534
5	3925001	3975000	8.01545
11	3950001	4000000	7.957
15	3175001	3225000	7.94114
12	4575001	4625000	7.92291
23	350001	400000	7.91566
13	700001	750000	7.88138
5	6400001	6450000	7.85788
26	325001	375000	7.84999
15	2575001	2625000	7.78995
19	9400001	9450000	7.77929
5	3200001	3250000	7.76476
13	750001	800000	7.74935
6	13875001	13925000	7.7415
8	1	50000	7.71085
1	101100001	101150000	7.69869
5	16250001	16300000	7.66466
2	119900001	119950000	7.60322
6	525001	575000	7.60137
27	4550001	4600000	7.5789
1	136400001	136450000	7.57307
8	11825001	11875000	7.54638
2	36700001	36750000	7.50233
17	750001	800000	7.478
4	23075001	23125000	7.40839
20	325001	375000	7.39065
11	225001	275000	7.39047
5	30425001	30475000	7.38548
28	75001	125000	7.37841
4	41425001	41475000	7.37721
7	15500001	15550000	7.36777
11	150001	200000	7.35539
22	3800001	3850000	7.31732
18	275001	325000	7.26175
3	24225001	24275000	7.25774
17	9775001	9825000	7.25726
1	127075001	127125000	7.25048
5	23150001	23200000	7.19461
33	1175001	1225000	7.16918
21	500001	550000	7.14834
23	275001	325000	7.11984
7	9950001	10000000	7.1149
1	74175001	74225000	7.09234
20	350001	400000	7.06464
3	37525001	37575000	7.03955
2	128575001	128625000	6.99087
10	16375001	16425000	6.98911
17	9925001	9975000	6.95695
1	109300001	109350000	6.93447
1	76300001	76350000	6.89424
14	900001	950000	6.88907
12	525001	575000	6.87526
1	182550001	182600000	6.86971
8	9025001	9075000	6.86002
3	93750001	93800000	6.81924
20	125001	175000	6.81225
17	9800001	9850000	6.80634
7	8000001	8050000	6.78205
22	450001	500000	6.77865
2	110050001	110100000	6.75462
1	115625001	115675000	6.72463
8	12900001	12950000	6.71652
17	725001	775000	6.69608
11	4100001	4150000	6.69197
8	13425001	13475000	6.64557
17	875001	925000	6.62623
8	1200001	1250000	6.61794
1	148375001	148425000	6.58382
4	275001	325000	6.56361
26	1500001	1550000	6.53609
3	93175001	93225000	6.52267
18	325001	375000	6.4977
26	500001	550000	6.49526
4	75600001	75650000	6.46516
20	2850001	2900000	6.46224
2	110075001	110125000	6.44515
6	23150001	23200000	6.40637
26	250001	300000	6.37522
1	121675001	121725000	6.37261
